# Supplementary material for: Distinct roles of dentate gyrus and medial entorhinal cortex inputs for phase precession and temporal correlations in the hippocampal CA3 area
Source: Nat Commun. 2025 Jan 2;16:13. doi: 10.1038/s41467-024-54943-2 (PMC11696047; doi:10.1038/s41467-024-54943-2)
Supplement: Supplementary file 4 — Source Data [file 41467_2024_54943_MOESM4_ESM.xlsx]

## Sheet: Figure 1
experiment	fig1c_slope	fig1c_slope_negative	fig1c_slope_negative_significant	fig1d_slope_at_pass1	fig1d_slope_at_pass2	fig1d_slope_at_pass3	fig1d_slope_at_pass4	fig1d_slope_at_pass5	fig1d_slope_at_pass6	fig1d_slope_at_pass7	fig1d_slope_at_pass8	fig1d_slope_at_pass9	fig1d_slope_at_pass10	fig1d_slope_at_pass11	fig1d_slope_at_pass12	fig1d_slope_at_pass13	fig1d_slope_at_pass14	fig1d_slope_at_pass15	fig1d_slope_at_pass16	fig1d_slope_at_pass17	fig1d_slope_at_pass18	fig1d_slope_at_pass19	fig1d_slope_at_pass20	fig1d_slope_at_pass21	fig1d_slope_at_pass22	fig1d_slope_at_pass23	fig1d_slope_at_pass24	fig1d_slope_at_pass25	fig1d_slope_at_pass26	fig1d_slope_at_pass27	fig1d_slope_at_pass28	fig1d_slope_at_pass29	fig1d_slope_at_pass30	fig1d_slope_at_pass31	fig1d_slope_at_pass32	fig1d_slope_at_pass33	fig1d_slope_at_pass34	fig1d_slope_at_pass35	fig1d_slope_at_pass36	fig1d_slope_at_pass37	fig1d_slope_at_pass38	fig1d_slope_at_pass39	fig1d_slope_at_pass40	fig1d_slope_at_pass41	fig1d_slope_at_pass42	fig1d_slope_at_pass43	fig1d_slope_at_pass44	fig1d_slope_at_pass45	fig1d_slope_at_pass46
DG_C	-0.38727	1	1	-0.177549	-0.067601	-0.578377	-0.285094	NaN	NaN	NaN	NaN	NaN	NaN	NaN	NaN	NaN	NaN	NaN	NaN	NaN	NaN	NaN	NaN	NaN	NaN	NaN	NaN	NaN	NaN	NaN	NaN	NaN	NaN	NaN	NaN	NaN	NaN	NaN	NaN	NaN	NaN	NaN	NaN	NaN	NaN	NaN	NaN	NaN	NaN
DG_C	-0.0440714	1	0	-0.118546	0.10871	1.32347	-0.091399	1.63762	-0.169118	0.042622	NaN	NaN	NaN	NaN	NaN	NaN	NaN	NaN	NaN	NaN	NaN	NaN	NaN	NaN	NaN	NaN	NaN	NaN	NaN	NaN	NaN	NaN	NaN	NaN	NaN	NaN	NaN	NaN	NaN	NaN	NaN	NaN	NaN	NaN	NaN	NaN	NaN	NaN	NaN
DG_C	0.848265	0	0	-0.0912513	-0.146861	-0.418793	-0.466525	NaN	NaN	NaN	NaN	NaN	NaN	NaN	NaN	NaN	NaN	NaN	NaN	NaN	NaN	NaN	NaN	NaN	NaN	NaN	NaN	NaN	NaN	NaN	NaN	NaN	NaN	NaN	NaN	NaN	NaN	NaN	NaN	NaN	NaN	NaN	NaN	NaN	NaN	NaN	NaN	NaN	NaN
DG_C	-0.066178	1	0	-0.128774	0.0378966	-1.92604	0.852553	0.0739495	-0.140875	-0.209442	0.00708055	-0.245073	-0.148297	-0.251395	1.16466	0.201922	-0.214844	-0.00734341	1.74972	1.9576	-1.04909	-0.0519407	1.17573	-0.0849734	-0.288587	-0.44107	-0.258785	-0.280988	-1.2176	-0.167908	-0.103069	-0.248274	0.0846943	-1.79087	NaN	NaN	NaN	NaN	NaN	NaN	NaN	NaN	NaN	NaN	NaN	NaN	NaN	NaN	NaN
DG_C	-0.289868	1	0	-0.289868	NaN	NaN	NaN	NaN	NaN	NaN	NaN	NaN	NaN	NaN	NaN	NaN	NaN	NaN	NaN	NaN	NaN	NaN	NaN	NaN	NaN	NaN	NaN	NaN	NaN	NaN	NaN	NaN	NaN	NaN	NaN	NaN	NaN	NaN	NaN	NaN	NaN	NaN	NaN	NaN	NaN	NaN	NaN	NaN	NaN
DG_C	-0.171824	1	1	-0.0352917	-0.195656	-0.352901	-0.381262	1.42911	-0.192592	0.0699059	-0.0493474	-0.0678153	-0.113243	NaN	NaN	NaN	NaN	NaN	NaN	NaN	NaN	NaN	NaN	NaN	NaN	NaN	NaN	NaN	NaN	NaN	NaN	NaN	NaN	NaN	NaN	NaN	NaN	NaN	NaN	NaN	NaN	NaN	NaN	NaN	NaN	NaN	NaN	NaN	NaN
DG_C	-0.75786	1	1	-0.23139	-1.71449	-0.674136	-0.686699	-0.302462	-0.736651	-0.86807	-0.859614	-0.510602	-0.785897	-0.719037	-1.07687	-0.869332	-0.77852	-0.929593	-0.716176	-0.510432	-0.730353	-0.0335377	-0.832101	-0.578006	-0.886144	-0.587416	-0.836741	-0.300953	-0.776393	-0.530431	-0.69447	-0.520557	-0.642446	-0.740747	-0.91899	-0.559593	-0.909717	-0.506901	-0.855746	-0.657505	-1.04202	-0.40962	-0.490687	NaN	NaN	NaN	NaN	NaN	NaN
DG_C	0.236084	0	0	-0.758016	-1.79465	NaN	NaN	NaN	NaN	NaN	NaN	NaN	NaN	NaN	NaN	NaN	NaN	NaN	NaN	NaN	NaN	NaN	NaN	NaN	NaN	NaN	NaN	NaN	NaN	NaN	NaN	NaN	NaN	NaN	NaN	NaN	NaN	NaN	NaN	NaN	NaN	NaN	NaN	NaN	NaN	NaN	NaN	NaN	NaN
DG_C	-0.565734	1	1	-0.4881	0.923607	-1.03386	-0.781519	-0.460232	-0.000563719	-0.296308	-0.685979	0.635276	-0.473077	-1.63869	-0.353933	1.65003	-0.786904	-0.637254	0.737785	-0.943364	-0.924158	-0.569034	-0.562879	-0.502863	0.855853	-1.1494	-0.452739	-0.385442	-0.537303	NaN	NaN	NaN	NaN	NaN	NaN	NaN	NaN	NaN	NaN	NaN	NaN	NaN	NaN	NaN	NaN	NaN	NaN	NaN	NaN
DG_C	-0.72741	1	0	0.402338	0.267925	0.617434	-0.84121	1.35123	-0.787959	1.18566	-0.243402	0.631032	0.101166	1.15428	-0.624276	NaN	NaN	NaN	NaN	NaN	NaN	NaN	NaN	NaN	NaN	NaN	NaN	NaN	NaN	NaN	NaN	NaN	NaN	NaN	NaN	NaN	NaN	NaN	NaN	NaN	NaN	NaN	NaN	NaN	NaN	NaN	NaN	NaN	NaN
DG_C	-0.328292	1	1	-0.328292	NaN	NaN	NaN	NaN	NaN	NaN	NaN	NaN	NaN	NaN	NaN	NaN	NaN	NaN	NaN	NaN	NaN	NaN	NaN	NaN	NaN	NaN	NaN	NaN	NaN	NaN	NaN	NaN	NaN	NaN	NaN	NaN	NaN	NaN	NaN	NaN	NaN	NaN	NaN	NaN	NaN	NaN	NaN	NaN	NaN
DG_C	-0.0262779	1	0	1.9796	-0.0854078	-0.0511531	0.151514	0.0938138	-1.02895	1.79118	1.20313	0.302742	1.38076	1.26328	1.68561	-0.0660689	-0.208339	-0.0476402	-0.521155	-1.02213	1.32526	1.59903	-0.0106867	0.201224	-1.55888	0.869292	0.0847065	-1.41159	-1.46686	-0.502317	0.1521	-0.156534	1.05615	1.03667	0.440993	0.0562425	0.0123711	1.31048	1.57717	-0.227589	-0.888324	1.01776	1.52947	-0.707025	-0.247235	0.397967	0.555329	1.40519	0.224934
DG_C	0.258101	0	0	0.258101	NaN	NaN	NaN	NaN	NaN	NaN	NaN	NaN	NaN	NaN	NaN	NaN	NaN	NaN	NaN	NaN	NaN	NaN	NaN	NaN	NaN	NaN	NaN	NaN	NaN	NaN	NaN	NaN	NaN	NaN	NaN	NaN	NaN	NaN	NaN	NaN	NaN	NaN	NaN	NaN	NaN	NaN	NaN	NaN	NaN
DG_C	-0.396581	1	1	-0.391367	0.250343	-0.339991	-0.466527	-1.0057	1.52063	-0.442148	-0.124857	-0.894278	0.997114	-0.785965	0.0592491	-0.386649	-0.406922	-0.619984	-0.374856	-0.417364	0.0735355	0.0476799	-0.0379599	-1.45034	-0.696164	-0.0768118	-0.604145	0.93389	-0.79893	-0.221593	-1.08254	-0.148292	-1.53062	-0.27118	-0.802367	1.83459	-1.49095	1.82734	-1.12781	0.176659	-0.265134	-0.494967	-1.41831	-0.32576	-0.425053	-0.880649	-0.659812	0.00257881	-1.74555
DG_C	-0.606226	1	1	-0.625559	-0.584046	-0.508449	-0.745026	0.53996	-0.537173	NaN	NaN	NaN	NaN	NaN	NaN	NaN	NaN	NaN	NaN	NaN	NaN	NaN	NaN	NaN	NaN	NaN	NaN	NaN	NaN	NaN	NaN	NaN	NaN	NaN	NaN	NaN	NaN	NaN	NaN	NaN	NaN	NaN	NaN	NaN	NaN	NaN	NaN	NaN	NaN
DG_C	-1.07307	1	1	-1.28356	-0.541571	NaN	NaN	NaN	NaN	NaN	NaN	NaN	NaN	NaN	NaN	NaN	NaN	NaN	NaN	NaN	NaN	NaN	NaN	NaN	NaN	NaN	NaN	NaN	NaN	NaN	NaN	NaN	NaN	NaN	NaN	NaN	NaN	NaN	NaN	NaN	NaN	NaN	NaN	NaN	NaN	NaN	NaN	NaN	NaN
DG_C	-0.760705	1	1	-1.00043	-0.779812	-0.985569	-0.746617	0.704473	-1.04383	-0.809549	-0.667975	-0.462791	-0.717595	-0.90454	-0.566326	-1.71688	-0.0640569	-0.599183	-0.979458	-0.7667	-0.743359	-0.657446	-1.21161	NaN	NaN	NaN	NaN	NaN	NaN	NaN	NaN	NaN	NaN	NaN	NaN	NaN	NaN	NaN	NaN	NaN	NaN	NaN	NaN	NaN	NaN	NaN	NaN	NaN	NaN
DG_C	-0.557265	1	1	-0.622816	-0.470934	-0.473439	-0.299428	-0.740053	0.53996	-0.516406	-0.612991	NaN	NaN	NaN	NaN	NaN	NaN	NaN	NaN	NaN	NaN	NaN	NaN	NaN	NaN	NaN	NaN	NaN	NaN	NaN	NaN	NaN	NaN	NaN	NaN	NaN	NaN	NaN	NaN	NaN	NaN	NaN	NaN	NaN	NaN	NaN	NaN	NaN	NaN
DG_C	-0.712155	1	1	0.288561	-0.827491	-0.258504	-0.987033	0.0514796	-1.05424	-0.246339	-0.648759	1.23414	-0.117848	0.173895	-0.462322	-0.914068	0.250399	-0.763352	-1.03013	-0.191443	-0.612611	-0.35478	-0.491727	-0.677896	-1.95042	-0.889632	0.8994	-0.537895	1.54279	-0.173966	1.29969	-0.108569	-0.23895	0.904794	-0.76905	-0.635194	-0.607961	-0.191596	-0.908457	-0.514468	-0.187135	-1.89946	-0.647772	-1.39759	0.154005	-1.05065	-0.766272	-0.524115	-0.917541
DG_C	-0.812291	1	1	-0.0550798	0.778367	0.0465321	-0.611933	-0.0106269	-1.80772	-0.213229	-1.09443	-0.497886	0.0694257	-0.801608	-0.0775795	-0.814436	-0.0283016	-1.049	0.0127958	-0.674648	-0.326127	-0.853432	-0.928103	-0.0249967	0.524751	0.0787062	1.75531	-0.107108	-0.974707	-1.08104	-1.5763	0.410625	0.117382	-0.0175584	-0.788827	NaN	NaN	NaN	NaN	NaN	NaN	NaN	NaN	NaN	NaN	NaN	NaN	NaN	NaN
DG_C	-0.838354	1	1	-0.627563	0.730439	-0.125401	-0.620242	-1.09565	-0.0782338	-0.916307	1.07965	-0.719434	0.266431	-1.12387	-0.79063	1.61748	-1.44818	0.0333311	-0.173394	-1.08621	-0.240087	-0.264042	-0.999101	-0.83508	-0.593524	-0.092814	-0.689298	-0.687557	-1.00396	1.21105	0.0538335	-1.13211	1.13796	-0.106839	-0.228346	-0.133474	-0.986142	-0.798161	0.984569	-0.0948395	0.169397	-0.422533	-0.448312	-0.610846	-0.30545	-0.116556	-0.409609	-0.449727	0.681529
DG_C	-0.554609	1	1	-0.0654526	-0.197374	-0.0607042	-0.843057	-0.840611	-0.705006	-0.459338	-0.0194007	-1.27435	-0.225361	-0.43823	1.7551	-0.605186	-0.267475	-0.966196	-0.398995	-0.911484	-0.270838	-0.509851	-0.5006	-0.374775	-0.200476	-0.280894	-0.176963	-0.0202766	-0.347214	-0.581801	-0.313625	-0.480456	-0.850186	-0.0848129	-0.766624	-0.669673	-0.618532	-0.272969	-0.721675	-0.324912	0.307098	0.707202	-0.543384	-0.700203	0.0743405	-0.939338	-0.644318	-0.705123	-0.302167
DG_C	-0.616667	1	1	-1.6946	-0.213163	-0.724074	-0.822602	-0.665405	-0.71808	1.51227	-1.89605	-0.45508	-0.733767	1.60279	-0.533302	-0.706981	-0.620496	0.004951	-0.535944	NaN	NaN	NaN	NaN	NaN	NaN	NaN	NaN	NaN	NaN	NaN	NaN	NaN	NaN	NaN	NaN	NaN	NaN	NaN	NaN	NaN	NaN	NaN	NaN	NaN	NaN	NaN	NaN	NaN	NaN
DG_C	-0.449087	1	1	-0.268867	-0.623837	-0.345707	-0.540798	-0.764292	-1.19616	-0.714048	-0.225462	1.46337	-0.570089	-0.678647	1.93563	-1.93221	-0.850668	-0.504308	-0.716906	0.757517	-0.25023	-0.331729	-1.89816	-0.688189	NaN	NaN	NaN	NaN	NaN	NaN	NaN	NaN	NaN	NaN	NaN	NaN	NaN	NaN	NaN	NaN	NaN	NaN	NaN	NaN	NaN	NaN	NaN	NaN	NaN
DG_C	0.118519	0	0	1.22828	0.907332	-0.744887	1.71933	0.082262	0.48388	0.992856	1.22614	-0.12831	1.67626	-1.53475	-0.0563921	0.117524	NaN	NaN	NaN	NaN	NaN	NaN	NaN	NaN	NaN	NaN	NaN	NaN	NaN	NaN	NaN	NaN	NaN	NaN	NaN	NaN	NaN	NaN	NaN	NaN	NaN	NaN	NaN	NaN	NaN	NaN	NaN	NaN	NaN
DG_C	0.961717	0	0	-0.190281	-0.0343023	-0.0628805	-0.954977	-0.094191	-1.8989	-0.279401	-0.515241	-0.211915	-0.354117	-1.66243	-1.07281	0.18968	0.938737	-0.221781	-0.874464	-0.184321	-0.129844	-0.43398	0.205595	-0.420603	-0.389853	-0.575942	1.47614	-0.759917	-0.416934	-0.108546	-0.225303	NaN	NaN	NaN	NaN	NaN	NaN	NaN	NaN	NaN	NaN	NaN	NaN	NaN	NaN	NaN	NaN	NaN	NaN
DG_C	-0.24127	1	1	-0.0640906	-0.104646	-0.242295	0.0509016	-0.330506	-0.417009	-0.299723	-1.31608	-0.323523	-0.024756	NaN	NaN	NaN	NaN	NaN	NaN	NaN	NaN	NaN	NaN	NaN	NaN	NaN	NaN	NaN	NaN	NaN	NaN	NaN	NaN	NaN	NaN	NaN	NaN	NaN	NaN	NaN	NaN	NaN	NaN	NaN	NaN	NaN	NaN	NaN	NaN
DG_C	-0.307365	1	1	0.174174	0.985372	-0.0657511	-0.726344	-0.829254	-0.255115	-0.303583	-0.657033	-0.629757	-0.149388	-0.0304502	-0.256604	-0.0723286	-0.240214	-0.243253	-0.128894	-0.0650967	-0.228415	-0.387528	-1.53616	-0.430171	-1.30401	0.378528	-0.303353	NaN	NaN	NaN	NaN	NaN	NaN	NaN	NaN	NaN	NaN	NaN	NaN	NaN	NaN	NaN	NaN	NaN	NaN	NaN	NaN	NaN	NaN
DG_C	-0.203349	1	1	-0.174156	-0.240051	0.0576382	-0.233618	-0.385376	-0.100884	-0.340962	-0.184394	-0.463472	-0.273715	-0.252511	-0.370435	1.93035	-0.271186	1.17076	-1.63794	NaN	NaN	NaN	NaN	NaN	NaN	NaN	NaN	NaN	NaN	NaN	NaN	NaN	NaN	NaN	NaN	NaN	NaN	NaN	NaN	NaN	NaN	NaN	NaN	NaN	NaN	NaN	NaN	NaN	NaN
DG_C	-0.518671	1	1	-0.847684	1.2644	0.94056	-0.622111	1.70372	-0.450955	-0.254557	-0.713305	1.47989	-0.464519	-0.457019	-0.766265	-0.543269	-0.320282	-0.390566	-0.532169	-0.78637	0.263462	-0.694737	-0.584923	-0.521462	-0.706389	-0.540445	-0.564968	0.74184	0.267726	-0.640366	-0.126916	0.127936	0.0639022	-0.638946	-0.614117	-0.182295	-0.620246	0.851415	-0.579107	-0.72698	1.07398	0.366662	-0.287704	-0.457444	-1.13833	0.608212	-0.285633	0.0954502	NaN
DG_C	-0.490004	1	1	-0.531193	-0.439188	-1.03283	-0.300595	-0.572461	-0.462774	-0.31133	-0.647971	-0.526321	-0.434989	-0.401051	-0.459079	-0.465986	-0.376963	1.46783	-0.196716	-0.490658	-0.534388	NaN	NaN	NaN	NaN	NaN	NaN	NaN	NaN	NaN	NaN	NaN	NaN	NaN	NaN	NaN	NaN	NaN	NaN	NaN	NaN	NaN	NaN	NaN	NaN	NaN	NaN	NaN	NaN
DG_C	-0.44281	1	1	-0.247079	-0.312803	-0.800601	-0.729325	-0.545366	-0.374966	NaN	NaN	NaN	NaN	NaN	NaN	NaN	NaN	NaN	NaN	NaN	NaN	NaN	NaN	NaN	NaN	NaN	NaN	NaN	NaN	NaN	NaN	NaN	NaN	NaN	NaN	NaN	NaN	NaN	NaN	NaN	NaN	NaN	NaN	NaN	NaN	NaN	NaN	NaN	NaN
DG_C	-0.731415	1	1	-0.440527	-0.626885	-0.526208	-0.588147	1.82125	-0.896479	-0.587958	-0.691529	-0.424089	-0.282748	-0.810864	-0.774438	1.3763	-0.841844	-0.90318	-0.317128	1.30086	0.622009	NaN	NaN	NaN	NaN	NaN	NaN	NaN	NaN	NaN	NaN	NaN	NaN	NaN	NaN	NaN	NaN	NaN	NaN	NaN	NaN	NaN	NaN	NaN	NaN	NaN	NaN	NaN	NaN
DG_C	-0.697626	1	0	-0.991596	0.140117	-0.837165	-0.0902187	0.0214031	-0.916142	-0.0204113	-0.624998	-0.0227111	-0.744652	-0.177537	-1.15801	-1.0276	0.216682	-0.941557	-0.0523463	-0.808452	-0.0084716	-0.493357	-0.568582	-0.15503	-0.271497	0.0305993	-0.751896	-0.0284876	-0.593212	-0.0884578	-0.837848	0.116644	-1.51264	-0.0244284	-0.550089	-0.106544	-0.214085	-0.236358	-0.978458	0.379246	-0.596679	-0.219105	-0.029021	-0.822971	-0.147669	0.11918	0.141637	0.137254	-0.0289829
DG_C	-0.23751	1	1	0.0378121	-0.306016	-0.158978	NaN	NaN	NaN	NaN	NaN	NaN	NaN	NaN	NaN	NaN	NaN	NaN	NaN	NaN	NaN	NaN	NaN	NaN	NaN	NaN	NaN	NaN	NaN	NaN	NaN	NaN	NaN	NaN	NaN	NaN	NaN	NaN	NaN	NaN	NaN	NaN	NaN	NaN	NaN	NaN	NaN	NaN	NaN
DG_C	-0.154113	1	1	-0.0659301	1.05617	-0.708273	-0.764206	-0.822318	-0.689028	-0.138534	-0.735009	-0.143658	0.156959	0.0329934	-0.365333	0.141086	-1.92074	-0.151073	1.86644	-0.519418	0.0969717	-0.201224	-0.0915396	-0.285519	0.0846599	1.68034	-0.406807	0.189996	-0.525107	-0.453446	-0.130651	-0.293546	-0.15467	-0.257416	-0.423381	NaN	NaN	NaN	NaN	NaN	NaN	NaN	NaN	NaN	NaN	NaN	NaN	NaN	NaN
DG_C	-0.305122	1	1	-0.666017	-0.612078	-0.200578	-0.32459	NaN	NaN	NaN	NaN	NaN	NaN	NaN	NaN	NaN	NaN	NaN	NaN	NaN	NaN	NaN	NaN	NaN	NaN	NaN	NaN	NaN	NaN	NaN	NaN	NaN	NaN	NaN	NaN	NaN	NaN	NaN	NaN	NaN	NaN	NaN	NaN	NaN	NaN	NaN	NaN	NaN	NaN
DG_C	-0.973574	1	1	-0.973574	NaN	NaN	NaN	NaN	NaN	NaN	NaN	NaN	NaN	NaN	NaN	NaN	NaN	NaN	NaN	NaN	NaN	NaN	NaN	NaN	NaN	NaN	NaN	NaN	NaN	NaN	NaN	NaN	NaN	NaN	NaN	NaN	NaN	NaN	NaN	NaN	NaN	NaN	NaN	NaN	NaN	NaN	NaN	NaN	NaN
DG_C	-0.0102084	1	0	0.0261377	-0.0154203	0.0712258	-0.105373	-0.135224	0.0640511	-0.580624	0.0167907	-0.162018	0.14266	0.866111	-0.256992	NaN	NaN	NaN	NaN	NaN	NaN	NaN	NaN	NaN	NaN	NaN	NaN	NaN	NaN	NaN	NaN	NaN	NaN	NaN	NaN	NaN	NaN	NaN	NaN	NaN	NaN	NaN	NaN	NaN	NaN	NaN	NaN	NaN	NaN
DG_C	-0.828238	1	1	-0.91312	-0.0626518	-0.167126	-1.0468	-1.88227	-0.928657	-0.179601	0.62148	-0.947419	0.10674	-0.978227	-1.0532	0.272567	0.0831733	-1.41257	0.086299	-0.0555103	-0.778304	-1.40196	-1.15529	-1.65202	-1.02602	-1.05869	-0.0523116	-0.765497	-0.0133742	-1.20916	NaN	NaN	NaN	NaN	NaN	NaN	NaN	NaN	NaN	NaN	NaN	NaN	NaN	NaN	NaN	NaN	NaN	NaN	NaN
DG_C	-0.343528	1	0	-0.343528	NaN	NaN	NaN	NaN	NaN	NaN	NaN	NaN	NaN	NaN	NaN	NaN	NaN	NaN	NaN	NaN	NaN	NaN	NaN	NaN	NaN	NaN	NaN	NaN	NaN	NaN	NaN	NaN	NaN	NaN	NaN	NaN	NaN	NaN	NaN	NaN	NaN	NaN	NaN	NaN	NaN	NaN	NaN	NaN	NaN
DG_C	-0.469251	1	1	-1.56749	-0.985335	-0.112807	-0.649265	-0.275117	-0.449307	-0.488067	-0.510226	-0.61818	-0.553237	NaN	NaN	NaN	NaN	NaN	NaN	NaN	NaN	NaN	NaN	NaN	NaN	NaN	NaN	NaN	NaN	NaN	NaN	NaN	NaN	NaN	NaN	NaN	NaN	NaN	NaN	NaN	NaN	NaN	NaN	NaN	NaN	NaN	NaN	NaN	NaN
DG_C	-0.248554	1	1	1.9852	-0.196451	NaN	NaN	NaN	NaN	NaN	NaN	NaN	NaN	NaN	NaN	NaN	NaN	NaN	NaN	NaN	NaN	NaN	NaN	NaN	NaN	NaN	NaN	NaN	NaN	NaN	NaN	NaN	NaN	NaN	NaN	NaN	NaN	NaN	NaN	NaN	NaN	NaN	NaN	NaN	NaN	NaN	NaN	NaN	NaN
DG_C	-0.677729	1	0	-0.677729	NaN	NaN	NaN	NaN	NaN	NaN	NaN	NaN	NaN	NaN	NaN	NaN	NaN	NaN	NaN	NaN	NaN	NaN	NaN	NaN	NaN	NaN	NaN	NaN	NaN	NaN	NaN	NaN	NaN	NaN	NaN	NaN	NaN	NaN	NaN	NaN	NaN	NaN	NaN	NaN	NaN	NaN	NaN	NaN	NaN
DG_C	-0.475522	1	1	-1.43196	-0.56684	-0.170182	-0.560338	-0.583239	-0.298775	-0.752731	NaN	NaN	NaN	NaN	NaN	NaN	NaN	NaN	NaN	NaN	NaN	NaN	NaN	NaN	NaN	NaN	NaN	NaN	NaN	NaN	NaN	NaN	NaN	NaN	NaN	NaN	NaN	NaN	NaN	NaN	NaN	NaN	NaN	NaN	NaN	NaN	NaN	NaN	NaN
DG_C	-0.736622	1	1	-1.06354	0.486821	-1.07463	0.282616	-0.383942	-0.823699	-0.689931	-0.713783	1.22425	-0.99982	0.820075	-0.784587	-0.055539	-0.149842	-0.288291	-0.906283	-0.767921	0.139073	-0.0858049	1.7883	1.76227	-0.746231	-0.69869	-0.503223	-0.726489	-0.667949	-0.772756	-0.74187	0.485112	-0.296854	-0.0993568	-0.852436	-1.97805	-0.790726	-0.722509	-0.925615	-1.08376	-0.779311	-0.485312	NaN	NaN	NaN	NaN	NaN	NaN	NaN
DG_C	-0.854424	1	1	0.166535	0.255603	-1.05303	-0.546705	-1.3555	-0.815834	-0.0229413	-0.429942	-1.58989	0.103417	-1.83348	-0.00841297	-0.959021	1.83288	-0.165117	0.269643	-0.32364	-0.390731	-0.677461	-0.699922	-0.628141	0.186383	-0.676634	0.245106	-1.30441	-0.409366	-1.11642	-0.638344	0.0386884	-0.746671	-0.0362173	-1.0472	-0.869381	-0.183517	-1.01049	-0.911591	-1.83725	-0.667002	0.0321283	-0.108395	0.227458	-0.233932	-0.784943	-0.0825417	0.5692	0.319567
DG_C	0.00137918	0	0	0.215165	-0.880155	-0.667472	0.0535933	-0.239974	1.20871	0.0122414	1.87595	NaN	NaN	NaN	NaN	NaN	NaN	NaN	NaN	NaN	NaN	NaN	NaN	NaN	NaN	NaN	NaN	NaN	NaN	NaN	NaN	NaN	NaN	NaN	NaN	NaN	NaN	NaN	NaN	NaN	NaN	NaN	NaN	NaN	NaN	NaN	NaN	NaN	NaN
DG_C	-0.152571	1	0	-0.0796193	-0.287251	NaN	NaN	NaN	NaN	NaN	NaN	NaN	NaN	NaN	NaN	NaN	NaN	NaN	NaN	NaN	NaN	NaN	NaN	NaN	NaN	NaN	NaN	NaN	NaN	NaN	NaN	NaN	NaN	NaN	NaN	NaN	NaN	NaN	NaN	NaN	NaN	NaN	NaN	NaN	NaN	NaN	NaN	NaN	NaN
DG_C	-0.562054	1	0	-0.908647	0.047458	-0.664083	-0.271465	-0.324051	-0.896675	-0.0563693	-0.320253	-0.453351	-0.72659	-0.857857	-0.516427	-0.864107	-1.65527	NaN	NaN	NaN	NaN	NaN	NaN	NaN	NaN	NaN	NaN	NaN	NaN	NaN	NaN	NaN	NaN	NaN	NaN	NaN	NaN	NaN	NaN	NaN	NaN	NaN	NaN	NaN	NaN	NaN	NaN	NaN	NaN
DG_C	-0.73094	1	1	-0.642157	-1.2438	-0.81566	-1.0476	-0.994516	-0.0708475	0.481597	0.0994814	0.0629556	-0.747853	-1.09229	-0.676767	0.113999	-0.88396	-0.263775	-1.10684	-0.0889016	-0.829616	-0.352092	-0.486733	-0.684578	0.0394286	-0.217737	-0.675051	-0.307405	-0.0955696	-0.728075	-0.0614626	-0.56172	0.374736	-0.874333	NaN	-0.878206	-0.28291	-0.547528	-0.609027	-0.24005	-0.699069	-0.779543	0.344728	-0.692588	-0.570277	-0.184325	NaN	NaN	NaN
DG_C	-0.480128	1	1	-0.792697	-1.55956	-0.195731	-0.991248	-0.89787	-0.771981	1.38976	-0.267736	-0.673422	-0.582022	1.91687	-0.22059	-0.0955227	-0.478942	-0.162784	-0.00477674	-0.71009	-0.418687	1.31957	-0.614064	-0.310952	-1.04437	-0.7624	-0.486091	-0.356589	-0.589222	-0.595449	-0.112391	0.385629	-0.493319	-0.145105	-0.0927734	-0.594881	-0.356317	-0.787195	-0.515262	-0.700099	-0.152696	-0.636787	-0.681221	-0.299671	-0.466815	NaN	NaN	NaN	NaN
DG_C	-0.415248	1	1	-0.47646	-0.414049	-0.402725	NaN	NaN	NaN	NaN	NaN	NaN	NaN	NaN	NaN	NaN	NaN	NaN	NaN	NaN	NaN	NaN	NaN	NaN	NaN	NaN	NaN	NaN	NaN	NaN	NaN	NaN	NaN	NaN	NaN	NaN	NaN	NaN	NaN	NaN	NaN	NaN	NaN	NaN	NaN	NaN	NaN	NaN	NaN
DG_C	0.556664	0	0	0.556664	NaN	NaN	NaN	NaN	NaN	NaN	NaN	NaN	NaN	NaN	NaN	NaN	NaN	NaN	NaN	NaN	NaN	NaN	NaN	NaN	NaN	NaN	NaN	NaN	NaN	NaN	NaN	NaN	NaN	NaN	NaN	NaN	NaN	NaN	NaN	NaN	NaN	NaN	NaN	NaN	NaN	NaN	NaN	NaN	NaN
DG_C	-0.74283	1	0	-1.93657	-0.64921	-1.13648	NaN	NaN	NaN	NaN	NaN	NaN	NaN	NaN	NaN	NaN	NaN	NaN	NaN	NaN	NaN	NaN	NaN	NaN	NaN	NaN	NaN	NaN	NaN	NaN	NaN	NaN	NaN	NaN	NaN	NaN	NaN	NaN	NaN	NaN	NaN	NaN	NaN	NaN	NaN	NaN	NaN	NaN	NaN
DG_C	-0.587205	1	1	-0.152798	-0.968672	-1.89202	-0.671888	-1.00482	-0.419489	-0.777721	-1.24866	0.494046	-0.2756	-0.276938	-0.789892	-1.22939	NaN	NaN	NaN	NaN	NaN	NaN	NaN	NaN	NaN	NaN	NaN	NaN	NaN	NaN	NaN	NaN	NaN	NaN	NaN	NaN	NaN	NaN	NaN	NaN	NaN	NaN	NaN	NaN	NaN	NaN	NaN	NaN	NaN
DG_C	-0.194163	1	0	-0.194163	NaN	NaN	NaN	NaN	NaN	NaN	NaN	NaN	NaN	NaN	NaN	NaN	NaN	NaN	NaN	NaN	NaN	NaN	NaN	NaN	NaN	NaN	NaN	NaN	NaN	NaN	NaN	NaN	NaN	NaN	NaN	NaN	NaN	NaN	NaN	NaN	NaN	NaN	NaN	NaN	NaN	NaN	NaN	NaN	NaN
DG_C	-0.441276	1	1	1.9857	-1.52463	-0.53358	0.761962	NaN	NaN	NaN	NaN	NaN	NaN	NaN	NaN	NaN	NaN	NaN	NaN	NaN	NaN	NaN	NaN	NaN	NaN	NaN	NaN	NaN	NaN	NaN	NaN	NaN	NaN	NaN	NaN	NaN	NaN	NaN	NaN	NaN	NaN	NaN	NaN	NaN	NaN	NaN	NaN	NaN	NaN
DG_C	-0.322335	1	1	-1.41095	-0.416179	-0.351145	0.807988	-0.263423	0.0888361	-0.404932	NaN	NaN	NaN	NaN	NaN	NaN	NaN	NaN	NaN	NaN	NaN	NaN	NaN	NaN	NaN	NaN	NaN	NaN	NaN	NaN	NaN	NaN	NaN	NaN	NaN	NaN	NaN	NaN	NaN	NaN	NaN	NaN	NaN	NaN	NaN	NaN	NaN	NaN	NaN
DG_C	-0.376879	1	1	0.656174	-0.934569	0.122273	-0.14997	-0.636377	-0.207026	-0.275274	-0.481126	-0.11158	-0.178548	-0.417432	-0.088695	1.41639	-0.191424	-1.13006	-0.229239	-0.0499011	-0.339141	-0.594846	-0.880632	-0.350078	0.27982	-0.707081	1.02939	0.0370486	-0.70309	-0.43295	-0.875399	-0.415486	-0.507091	-0.157122	-0.546006	-0.392791	1.61319	-0.362326	-0.357348	-0.114454	-0.591074	-0.596046	-0.666085	0.0393413	-0.232598	NaN	NaN	NaN	NaN
DG_C	0.487308	0	0	0.269455	-0.713843	-1.60896	1.27459	0.428626	NaN	NaN	NaN	NaN	NaN	NaN	NaN	NaN	NaN	NaN	NaN	NaN	NaN	NaN	NaN	NaN	NaN	NaN	NaN	NaN	NaN	NaN	NaN	NaN	NaN	NaN	NaN	NaN	NaN	NaN	NaN	NaN	NaN	NaN	NaN	NaN	NaN	NaN	NaN	NaN	NaN
DG_C	-0.216871	1	1	-0.392986	-0.271349	-0.620094	-0.359079	0.0619824	-0.0477962	-0.256148	-0.329042	-0.275947	-0.282806	-0.311158	-0.179577	-0.00202197	-0.169473	-1.55188	-0.372924	-1.732	-0.386405	-0.153075	-0.293292	-0.389289	-0.0250235	-0.26002	-0.314127	-0.467989	-0.130574	-0.42903	0.016583	-0.343173	-0.951876	-0.452697	-1.00121	-0.591463	-0.527843	-0.360505	-1.44613	-0.103279	-0.545361	-0.266161	-0.217897	-0.165792	-0.528185	-0.359497	-0.0856966	-0.266655	-0.283073
DG_C	-0.391482	1	1	-0.388859	-1.23369	-0.453203	1.63331	-0.363378	-0.524339	-0.424903	-0.782595	-0.480001	1.1768	-0.511469	-1.16676	NaN	NaN	NaN	NaN	NaN	NaN	NaN	NaN	NaN	NaN	NaN	NaN	NaN	NaN	NaN	NaN	NaN	NaN	NaN	NaN	NaN	NaN	NaN	NaN	NaN	NaN	NaN	NaN	NaN	NaN	NaN	NaN	NaN	NaN
DG_C	-0.30357	1	1	-0.204321	-0.393851	-0.264735	-0.552936	0.627915	1.26745	-0.393508	-0.426461	1.21842	-0.611674	1.24863	0.142817	-0.440324	-0.281748	0.282718	-0.987466	-0.359366	-0.536122	-0.446359	-0.277346	-0.0997419	-0.360868	0.000726606	-0.578366	-0.456198	-0.0851228	-0.145354	-0.352087	-0.167394	-0.805206	-0.322205	-0.0452974	-0.359796	-0.400582	-0.721176	-0.524446	-0.271768	-0.257838	-0.19012	-0.507382	-0.300077	-0.305896	-0.301251	NaN	NaN	NaN
DG_C	-0.520502	1	1	-1.82474	-0.536244	-0.297285	-0.862432	0.0358866	-0.57152	-1.64641	-0.41242	1.893	-0.446271	0.523231	-1.30536	-0.404566	-1.98124	1.54943	1.89386	-0.493175	NaN	NaN	NaN	NaN	NaN	NaN	NaN	NaN	NaN	NaN	NaN	NaN	NaN	NaN	NaN	NaN	NaN	NaN	NaN	NaN	NaN	NaN	NaN	NaN	NaN	NaN	NaN	NaN	NaN
DG_C	-0.496528	1	0	-0.350625	0.314307	NaN	NaN	NaN	NaN	NaN	NaN	NaN	NaN	NaN	NaN	NaN	NaN	NaN	NaN	NaN	NaN	NaN	NaN	NaN	NaN	NaN	NaN	NaN	NaN	NaN	NaN	NaN	NaN	NaN	NaN	NaN	NaN	NaN	NaN	NaN	NaN	NaN	NaN	NaN	NaN	NaN	NaN	NaN	NaN
DG_C	-0.154976	1	0	-1.85821	0.110394	-1.94418	-1.4049	-0.548045	-0.113775	NaN	NaN	NaN	NaN	NaN	NaN	NaN	NaN	NaN	NaN	NaN	NaN	NaN	NaN	NaN	NaN	NaN	NaN	NaN	NaN	NaN	NaN	NaN	NaN	NaN	NaN	NaN	NaN	NaN	NaN	NaN	NaN	NaN	NaN	NaN	NaN	NaN	NaN	NaN	NaN
DG_C	-0.414629	1	1	-0.475098	-0.390452	0.74359	-0.471186	-0.410326	-0.441905	-0.377447	-0.38325	-0.231442	-0.602168	-0.051073	-0.571046	-0.098529	-0.576043	0.00636319	-0.325885	-0.629345	-0.499666	-0.483941	-0.6019	-0.516789	-0.504827	-0.392836	-0.186425	-0.645856	-0.683107	-0.46881	NaN	NaN	NaN	NaN	NaN	NaN	NaN	NaN	NaN	NaN	NaN	NaN	NaN	NaN	NaN	NaN	NaN	NaN	NaN
DG_C	-0.685902	1	1	-0.616716	0.447237	-0.498269	-0.817459	1.60085	-0.559311	NaN	NaN	NaN	NaN	NaN	NaN	NaN	NaN	NaN	NaN	NaN	NaN	NaN	NaN	NaN	NaN	NaN	NaN	NaN	NaN	NaN	NaN	NaN	NaN	NaN	NaN	NaN	NaN	NaN	NaN	NaN	NaN	NaN	NaN	NaN	NaN	NaN	NaN	NaN	NaN
DG_C	-0.248833	1	1	-0.356709	-0.357029	-0.301575	-0.315657	-0.30992	-0.382703	-0.469932	-1.08905	-0.348613	-0.0702771	-0.163614	-1.2749	-0.471657	-0.0986717	-0.175148	1.81494	-0.493729	NaN	NaN	NaN	NaN	NaN	NaN	NaN	NaN	NaN	NaN	NaN	NaN	NaN	NaN	NaN	NaN	NaN	NaN	NaN	NaN	NaN	NaN	NaN	NaN	NaN	NaN	NaN	NaN	NaN
DG_C	-0.443154	1	1	-0.38874	-0.272445	-0.865985	-0.548418	-0.474588	-0.730273	-0.592409	NaN	NaN	NaN	NaN	NaN	NaN	NaN	NaN	NaN	NaN	NaN	NaN	NaN	NaN	NaN	NaN	NaN	NaN	NaN	NaN	NaN	NaN	NaN	NaN	NaN	NaN	NaN	NaN	NaN	NaN	NaN	NaN	NaN	NaN	NaN	NaN	NaN	NaN	NaN
DG_C	-0.480199	1	1	-0.187886	-0.335554	-0.442287	-0.589074	0.027037	-0.218746	-0.482968	-0.262398	-0.672374	-0.127562	-0.616463	-0.612271	-0.556951	-0.553914	-0.579393	-0.493023	-0.666434	-0.503641	-0.720486	-0.565865	NaN	NaN	NaN	NaN	NaN	NaN	NaN	NaN	NaN	NaN	NaN	NaN	NaN	NaN	NaN	NaN	NaN	NaN	NaN	NaN	NaN	NaN	NaN	NaN	NaN	NaN
DG_C	-0.170223	1	1	-0.580424	-0.113873	-0.244906	0.0320983	-0.0984668	-0.200729	0.0612952	-0.188389	1.01181	0.08101	-0.352873	1.86265	-1.29361	-1.44051	0.128549	-1.30647	-0.483229	NaN	NaN	NaN	NaN	NaN	NaN	NaN	NaN	NaN	NaN	NaN	NaN	NaN	NaN	NaN	NaN	NaN	NaN	NaN	NaN	NaN	NaN	NaN	NaN	NaN	NaN	NaN	NaN	NaN
DG_C	-0.384083	1	1	-0.383016	-0.221473	NaN	NaN	NaN	NaN	NaN	NaN	NaN	NaN	NaN	NaN	NaN	NaN	NaN	NaN	NaN	NaN	NaN	NaN	NaN	NaN	NaN	NaN	NaN	NaN	NaN	NaN	NaN	NaN	NaN	NaN	NaN	NaN	NaN	NaN	NaN	NaN	NaN	NaN	NaN	NaN	NaN	NaN	NaN	NaN
DG_C	-0.9768	1	0	-0.9768	NaN	NaN	NaN	NaN	NaN	NaN	NaN	NaN	NaN	NaN	NaN	NaN	NaN	NaN	NaN	NaN	NaN	NaN	NaN	NaN	NaN	NaN	NaN	NaN	NaN	NaN	NaN	NaN	NaN	NaN	NaN	NaN	NaN	NaN	NaN	NaN	NaN	NaN	NaN	NaN	NaN	NaN	NaN	NaN	NaN
DG_C	-0.328709	1	1	-0.557299	-0.0977662	-0.142489	-0.243675	-0.432837	0.403355	-0.0986034	-0.304555	-0.393092	-0.293672	-1.39598	-0.170321	-0.348206	-0.306947	0.537732	-0.884353	1.81965	-0.726173	-0.449651	-0.0880696	-0.37485	NaN	NaN	NaN	NaN	NaN	NaN	NaN	NaN	NaN	NaN	NaN	NaN	NaN	NaN	NaN	NaN	NaN	NaN	NaN	NaN	NaN	NaN	NaN	NaN	NaN
DG_C	-1.61236	1	0	1.5492	-1.07697	1.95959	-1.63154	-1.93339	-0.35705	NaN	NaN	NaN	NaN	NaN	NaN	NaN	NaN	NaN	NaN	NaN	NaN	NaN	NaN	NaN	NaN	NaN	NaN	NaN	NaN	NaN	NaN	NaN	NaN	NaN	NaN	NaN	NaN	NaN	NaN	NaN	NaN	NaN	NaN	NaN	NaN	NaN	NaN	NaN	NaN
DG_C	-0.422931	1	0	-1.63351	1.91708	-0.19919	-0.03982	0.400465	0.037102	0.430787	-1.68101	-0.0287632	-1.74058	-0.169362	-1.67362	-0.983623	0.274782	-1.43456	-0.869715	-0.942016	-0.056854	-0.0616069	0.673651	1.51021	-1.87845	NaN	NaN	NaN	NaN	NaN	NaN	NaN	NaN	NaN	NaN	NaN	NaN	NaN	NaN	NaN	NaN	NaN	NaN	NaN	NaN	NaN	NaN	NaN	NaN
DG_C	-1.69955	1	0	1.33342	0.739156	-1.79172	0.882966	1.61305	1.17935	-1.95629	-1.07582	-0.467502	-1.87586	0.172585	0.538163	-1.36515	-0.12646	-0.375855	0.250725	0.370773	1.15365	-0.477249	-1.01483	0.172306	-0.879106	NaN	NaN	NaN	NaN	NaN	NaN	NaN	NaN	NaN	NaN	NaN	NaN	NaN	NaN	NaN	NaN	NaN	NaN	NaN	NaN	NaN	NaN	NaN	NaN
DG_C	-0.655799	1	0	0.187279	0.710377	-0.816563	0.466361	1.16036	-1.36122	-0.333912	NaN	NaN	NaN	NaN	NaN	NaN	NaN	NaN	NaN	NaN	NaN	NaN	NaN	NaN	NaN	NaN	NaN	NaN	NaN	NaN	NaN	NaN	NaN	NaN	NaN	NaN	NaN	NaN	NaN	NaN	NaN	NaN	NaN	NaN	NaN	NaN	NaN	NaN	NaN
DG_C	-0.115057	1	0	-1.13065	1.64325	-0.121723	-0.139362	NaN	NaN	NaN	NaN	NaN	NaN	NaN	NaN	NaN	NaN	NaN	NaN	NaN	NaN	NaN	NaN	NaN	NaN	NaN	NaN	NaN	NaN	NaN	NaN	NaN	NaN	NaN	NaN	NaN	NaN	NaN	NaN	NaN	NaN	NaN	NaN	NaN	NaN	NaN	NaN	NaN	NaN
DG_C	1.55443	0	0	0.395879	-0.548499	-0.3062	1.29208	0.758037	0.932404	0.218078	-1.92018	0.114553	0.635078	1.53495	-0.290673	0.500329	1.96339	0.15499	1.96819	-1.54381	1.44548	-0.0709286	0.486796	-0.370378	-0.137826	1.16607	-0.0128707	0.989632	NaN	NaN	NaN	NaN	NaN	NaN	NaN	NaN	NaN	NaN	NaN	NaN	NaN	NaN	NaN	NaN	NaN	NaN	NaN	NaN	NaN
DG_C	-0.00945559	1	0	-0.00945559	NaN	NaN	NaN	NaN	NaN	NaN	NaN	NaN	NaN	NaN	NaN	NaN	NaN	NaN	NaN	NaN	NaN	NaN	NaN	NaN	NaN	NaN	NaN	NaN	NaN	NaN	NaN	NaN	NaN	NaN	NaN	NaN	NaN	NaN	NaN	NaN	NaN	NaN	NaN	NaN	NaN	NaN	NaN	NaN	NaN
DG_C	0.106695	0	0	0.139203	1.21242	0.692917	0.0498543	-1.77744	-0.0501941	-0.744593	0.334508	-0.132526	-1.85618	-0.295912	0.243504	0.31308	-0.11327	0.35832	-0.257091	-1.87914	-0.107797	-0.341048	0.195303	-1.01104	1.03928	0.04278	-0.160871	0.0362661	-1.73721	-0.100466	-0.224019	NaN	NaN	NaN	NaN	NaN	NaN	NaN	NaN	NaN	NaN	NaN	NaN	NaN	NaN	NaN	NaN	NaN	NaN
DG_X	-1.30251	1	1	0.682781	-1.97594	-0.940942	-0.844883	-0.479531	NaN	NaN	NaN	NaN	NaN	NaN	NaN	NaN	NaN	NaN	NaN	NaN	NaN	NaN	NaN	NaN	NaN	NaN	NaN	NaN	NaN	NaN	NaN	NaN	NaN	NaN	NaN	NaN	NaN	NaN	NaN	NaN	NaN	NaN	NaN	NaN	NaN	NaN	NaN	NaN	NaN
DG_X	0.00187027	0	0	-0.211896	0.519042	-0.49682	-1.08408	-0.668046	1.26966	-0.796059	-1.19972	1.03732	-1.65647	-0.598201	-0.51084	-0.122143	-0.251582	-1.14144	0.238989	0.394012	-0.323713	0.0109939	-0.906943	-0.504821	-0.576303	0.364097	0.289874	NaN	NaN	NaN	NaN	NaN	NaN	NaN	NaN	NaN	NaN	NaN	NaN	NaN	NaN	NaN	NaN	NaN	NaN	NaN	NaN	NaN	NaN
DG_X	0.940945	0	0	0.940945	NaN	NaN	NaN	NaN	NaN	NaN	NaN	NaN	NaN	NaN	NaN	NaN	NaN	NaN	NaN	NaN	NaN	NaN	NaN	NaN	NaN	NaN	NaN	NaN	NaN	NaN	NaN	NaN	NaN	NaN	NaN	NaN	NaN	NaN	NaN	NaN	NaN	NaN	NaN	NaN	NaN	NaN	NaN	NaN	NaN
DG_X	-0.62091	1	0	-0.884503	-0.461295	-0.68823	0.210108	0.52526	1.89323	-0.811195	0.871844	-0.206196	-0.363061	NaN	NaN	NaN	NaN	NaN	NaN	NaN	NaN	NaN	NaN	NaN	NaN	NaN	NaN	NaN	NaN	NaN	NaN	NaN	NaN	NaN	NaN	NaN	NaN	NaN	NaN	NaN	NaN	NaN	NaN	NaN	NaN	NaN	NaN	NaN	NaN
DG_X	-0.359974	1	1	0.337047	1.01353	-0.468773	0.578085	-0.263132	-1.35647	-0.171012	-0.30785	0.366923	-1.0594	1.57004	-1.01966	-0.500444	-0.148868	0.106906	0.0495656	-0.175548	-0.516871	0.321311	-0.305849	-0.413986	-0.301332	1.35475	-0.387644	-0.23051	-0.72649	0.037026	-0.608682	0.533846	-0.223738	-0.205583	0.35155	-0.387365	-0.410016	-0.0710258	-0.783034	-0.179592	-0.545397	-0.247502	0.705423	0.231168	-0.246417	NaN	NaN	NaN	NaN
DG_X	-0.290257	1	1	0.351958	-0.52057	-1.57498	-0.411246	-0.16806	1.01201	-1.14757	NaN	NaN	NaN	NaN	NaN	NaN	NaN	NaN	NaN	NaN	NaN	NaN	NaN	NaN	NaN	NaN	NaN	NaN	NaN	NaN	NaN	NaN	NaN	NaN	NaN	NaN	NaN	NaN	NaN	NaN	NaN	NaN	NaN	NaN	NaN	NaN	NaN	NaN	NaN
DG_X	0.583463	0	0	0.237883	0.705692	NaN	NaN	NaN	NaN	NaN	NaN	NaN	NaN	NaN	NaN	NaN	NaN	NaN	NaN	NaN	NaN	NaN	NaN	NaN	NaN	NaN	NaN	NaN	NaN	NaN	NaN	NaN	NaN	NaN	NaN	NaN	NaN	NaN	NaN	NaN	NaN	NaN	NaN	NaN	NaN	NaN	NaN	NaN	NaN
DG_X	-0.291398	1	1	-0.536071	0.253585	0.10255	0.386816	-0.444523	-0.667083	0.0632494	-0.597609	-0.80509	-0.84609	-0.994772	0.0258195	-0.418617	-0.188519	-1.98065	-1.32647	0.494481	0.359354	0.127192	-1.22086	-0.515209	-0.288634	NaN	NaN	NaN	NaN	NaN	NaN	NaN	NaN	NaN	NaN	NaN	NaN	NaN	NaN	NaN	NaN	NaN	NaN	NaN	NaN	NaN	NaN	NaN	NaN
DG_X	-1.39185	1	0	-0.0393008	0.0209458	-0.592141	-1.38998	1.56214	-0.5771	-0.735885	1.09033	1.03971	-0.351951	-0.324657	-0.248361	-0.130437	-0.295624	-0.536467	-0.611445	-0.184401	-0.191199	1.02436	-0.612856	NaN	NaN	NaN	NaN	NaN	NaN	NaN	NaN	NaN	NaN	NaN	NaN	NaN	NaN	NaN	NaN	NaN	NaN	NaN	NaN	NaN	NaN	NaN	NaN	NaN	NaN
DG_X	-1.32913	1	0	1.22615	-0.760586	-1.32629	1.70764	0.385265	1.44318	-0.896249	-1.33125	0.310512	0.45162	-1.15095	-0.563875	0.146809	NaN	NaN	NaN	NaN	NaN	NaN	NaN	NaN	NaN	NaN	NaN	NaN	NaN	NaN	NaN	NaN	NaN	NaN	NaN	NaN	NaN	NaN	NaN	NaN	NaN	NaN	NaN	NaN	NaN	NaN	NaN	NaN	NaN
DG_X	-0.724972	1	0	0.331652	1.47764	1.19918	-1.12894	-0.973187	0.131925	-0.554894	1.41966	-1.29888	-0.0387943	NaN	NaN	NaN	NaN	NaN	NaN	NaN	NaN	NaN	NaN	NaN	NaN	NaN	NaN	NaN	NaN	NaN	NaN	NaN	NaN	NaN	NaN	NaN	NaN	NaN	NaN	NaN	NaN	NaN	NaN	NaN	NaN	NaN	NaN	NaN	NaN
DG_X	-0.523978	1	1	-0.302345	-0.105114	-0.0715438	0.983205	-0.174779	-0.252684	-1.35524	-0.175486	-0.349433	-0.485907	1.13941	-0.789956	0.803285	-1.70188	-1.78615	1.00527	1.57325	NaN	NaN	NaN	NaN	NaN	NaN	NaN	NaN	NaN	NaN	NaN	NaN	NaN	NaN	NaN	NaN	NaN	NaN	NaN	NaN	NaN	NaN	NaN	NaN	NaN	NaN	NaN	NaN	NaN
DG_X	-1.21005	1	0	1.97893	-0.00418279	0.50706	NaN	NaN	NaN	NaN	NaN	NaN	NaN	NaN	NaN	NaN	NaN	NaN	NaN	NaN	NaN	NaN	NaN	NaN	NaN	NaN	NaN	NaN	NaN	NaN	NaN	NaN	NaN	NaN	NaN	NaN	NaN	NaN	NaN	NaN	NaN	NaN	NaN	NaN	NaN	NaN	NaN	NaN	NaN
DG_X	0.54189	0	0	0.988752	1.74314	0.510568	1.09924	0.0839729	1.44148	1.29889	NaN	NaN	NaN	NaN	NaN	NaN	NaN	NaN	NaN	NaN	NaN	NaN	NaN	NaN	NaN	NaN	NaN	NaN	NaN	NaN	NaN	NaN	NaN	NaN	NaN	NaN	NaN	NaN	NaN	NaN	NaN	NaN	NaN	NaN	NaN	NaN	NaN	NaN	NaN
DG_X	-0.24835	1	0	1.40685	-0.142145	-0.142948	NaN	NaN	NaN	NaN	NaN	NaN	NaN	NaN	NaN	NaN	NaN	NaN	NaN	NaN	NaN	NaN	NaN	NaN	NaN	NaN	NaN	NaN	NaN	NaN	NaN	NaN	NaN	NaN	NaN	NaN	NaN	NaN	NaN	NaN	NaN	NaN	NaN	NaN	NaN	NaN	NaN	NaN	NaN
DG_X	1.22314	0	0	-0.289554	-1.36508	0.349454	0.128877	-0.034978	1.4475	0.611548	0.671351	NaN	NaN	NaN	NaN	NaN	NaN	NaN	NaN	NaN	NaN	NaN	NaN	NaN	NaN	NaN	NaN	NaN	NaN	NaN	NaN	NaN	NaN	NaN	NaN	NaN	NaN	NaN	NaN	NaN	NaN	NaN	NaN	NaN	NaN	NaN	NaN	NaN	NaN
DG_X	0.0873496	0	0	1.98036	0.585148	0.152748	1.59208	-0.0790527	0.854123	-0.997689	-1.62307	0.965986	-1.80747	-1.87965	1.86408	NaN	NaN	NaN	NaN	NaN	NaN	NaN	NaN	NaN	NaN	NaN	NaN	NaN	NaN	NaN	NaN	NaN	NaN	NaN	NaN	NaN	NaN	NaN	NaN	NaN	NaN	NaN	NaN	NaN	NaN	NaN	NaN	NaN	NaN
DG_X	0.451297	0	0	-0.057786	-1.18375	-1.92206	1.50367	-0.726819	-0.206797	1.61448	-0.166413	1.73422	-0.160105	0.146445	0.0832482	0.13862	0.90175	1.36346	1.2167	-0.234737	1.24366	-0.428072	1.61565	0.384706	0.488973	1.15249	0.416665	0.163122	-0.269178	0.461828	0.371048	-1.51694	-0.671348	0.113871	0.57211	NaN	NaN	NaN	NaN	NaN	NaN	NaN	NaN	NaN	NaN	NaN	NaN	NaN	NaN
DG_X	-0.405407	1	1	1.53209	-1.32924	-1.18325	0.593772	1.02991	-0.0475517	0.98868	1.12471	-0.713394	-0.51886	-0.188825	0.865416	0.00914424	NaN	NaN	NaN	NaN	NaN	NaN	NaN	NaN	NaN	NaN	NaN	NaN	NaN	NaN	NaN	NaN	NaN	NaN	NaN	NaN	NaN	NaN	NaN	NaN	NaN	NaN	NaN	NaN	NaN	NaN	NaN	NaN	NaN
DG_X	0.0225593	0	0	-1.87636	0.543649	-0.024915	-0.332941	-1.445	-0.928256	-1.45538	-1.8919	1.1905	1.66954	-0.182434	-1.30535	0.10987	0.885858	-0.518172	0.938607	-0.660769	0.0479695	-0.430462	0.60458	0.203774	0.673776	NaN	NaN	NaN	NaN	NaN	NaN	NaN	NaN	NaN	NaN	NaN	NaN	NaN	NaN	NaN	NaN	NaN	NaN	NaN	NaN	NaN	NaN	NaN	NaN
DG_X	-0.320897	1	0	-0.320897	NaN	NaN	NaN	NaN	NaN	NaN	NaN	NaN	NaN	NaN	NaN	NaN	NaN	NaN	NaN	NaN	NaN	NaN	NaN	NaN	NaN	NaN	NaN	NaN	NaN	NaN	NaN	NaN	NaN	NaN	NaN	NaN	NaN	NaN	NaN	NaN	NaN	NaN	NaN	NaN	NaN	NaN	NaN	NaN	NaN
DG_X	-1.31807	1	0	-1.27323	1.33306	-1.23027	0.580348	-1.00196	-1.67366	1.5492	-1.34509	NaN	NaN	NaN	NaN	NaN	NaN	NaN	NaN	NaN	NaN	NaN	NaN	NaN	NaN	NaN	NaN	NaN	NaN	NaN	NaN	NaN	NaN	NaN	NaN	NaN	NaN	NaN	NaN	NaN	NaN	NaN	NaN	NaN	NaN	NaN	NaN	NaN	NaN
DG_X	0.205568	0	0	-0.528183	0.0254562	0.636646	1.45392	-1.38876	1.8449	-0.0408513	-0.0678769	-1.57715	-1.28037	1.15041	-0.00704583	-1.67275	1.03161	0.431225	0.873785	0.522992	1.49916	0.0921357	1.06916	1.09905	-0.317461	0.287375	-0.819961	-0.353422	-1.5953	-0.713992	-0.716494	-0.0665378	-0.704857	-1.45349	0.025519	1.49415	-0.664912	0.508065	-0.980278	1.88503	-1.51954	-0.279585	-1.12243	-0.193822	1.50705	0.20748	0.57065	0.261527	1.52064
DG_X	1.77776	0	0	1.77776	NaN	NaN	NaN	NaN	NaN	NaN	NaN	NaN	NaN	NaN	NaN	NaN	NaN	NaN	NaN	NaN	NaN	NaN	NaN	NaN	NaN	NaN	NaN	NaN	NaN	NaN	NaN	NaN	NaN	NaN	NaN	NaN	NaN	NaN	NaN	NaN	NaN	NaN	NaN	NaN	NaN	NaN	NaN	NaN	NaN
DG_X	-0.0893405	1	0	1.32381	-0.0651027	-0.00445747	-0.342558	NaN	NaN	NaN	NaN	NaN	NaN	NaN	NaN	NaN	NaN	NaN	NaN	NaN	NaN	NaN	NaN	NaN	NaN	NaN	NaN	NaN	NaN	NaN	NaN	NaN	NaN	NaN	NaN	NaN	NaN	NaN	NaN	NaN	NaN	NaN	NaN	NaN	NaN	NaN	NaN	NaN	NaN
DG_X	-0.194959	1	1	-0.00257991	1.15661	-0.120515	-0.245711	0.019469	-0.131436	1.26133	-0.24703	-0.379032	-0.25887	-0.10621	0.0167094	-0.34191	NaN	NaN	NaN	NaN	NaN	NaN	NaN	NaN	NaN	NaN	NaN	NaN	NaN	NaN	NaN	NaN	NaN	NaN	NaN	NaN	NaN	NaN	NaN	NaN	NaN	NaN	NaN	NaN	NaN	NaN	NaN	NaN	NaN
DG_X	1.2598	0	0	1.75593	-0.291109	1.24752	NaN	NaN	NaN	NaN	NaN	NaN	NaN	NaN	NaN	NaN	NaN	NaN	NaN	NaN	NaN	NaN	NaN	NaN	NaN	NaN	NaN	NaN	NaN	NaN	NaN	NaN	NaN	NaN	NaN	NaN	NaN	NaN	NaN	NaN	NaN	NaN	NaN	NaN	NaN	NaN	NaN	NaN	NaN
DG_X	-0.0853607	1	0	-0.156542	-0.954278	-0.137145	0.659285	0.0826783	-0.145197	-0.298915	0.600093	0.523106	-0.185648	NaN	NaN	NaN	NaN	NaN	NaN	NaN	NaN	NaN	NaN	NaN	NaN	NaN	NaN	NaN	NaN	NaN	NaN	NaN	NaN	NaN	NaN	NaN	NaN	NaN	NaN	NaN	NaN	NaN	NaN	NaN	NaN	NaN	NaN	NaN	NaN
DG_X	-0.244843	1	1	-0.167512	-0.431884	-0.390341	0.992868	NaN	NaN	NaN	NaN	NaN	NaN	NaN	NaN	NaN	NaN	NaN	NaN	NaN	NaN	NaN	NaN	NaN	NaN	NaN	NaN	NaN	NaN	NaN	NaN	NaN	NaN	NaN	NaN	NaN	NaN	NaN	NaN	NaN	NaN	NaN	NaN	NaN	NaN	NaN	NaN	NaN	NaN
DG_X	-0.281674	1	1	-0.281674	NaN	NaN	NaN	NaN	NaN	NaN	NaN	NaN	NaN	NaN	NaN	NaN	NaN	NaN	NaN	NaN	NaN	NaN	NaN	NaN	NaN	NaN	NaN	NaN	NaN	NaN	NaN	NaN	NaN	NaN	NaN	NaN	NaN	NaN	NaN	NaN	NaN	NaN	NaN	NaN	NaN	NaN	NaN	NaN	NaN
DG_X	0.0960129	0	0	-0.0532478	0.143132	-0.712475	0.073909	-0.174747	NaN	NaN	NaN	NaN	NaN	NaN	NaN	NaN	NaN	NaN	NaN	NaN	NaN	NaN	NaN	NaN	NaN	NaN	NaN	NaN	NaN	NaN	NaN	NaN	NaN	NaN	NaN	NaN	NaN	NaN	NaN	NaN	NaN	NaN	NaN	NaN	NaN	NaN	NaN	NaN	NaN
DG_X	-0.256445	1	1	-0.291176	0.143842	0.266523	-0.226288	-0.285096	0.748291	1.51399	-0.360259	-0.326848	0.0371327	-0.00236867	NaN	NaN	NaN	NaN	NaN	NaN	NaN	NaN	NaN	NaN	NaN	NaN	NaN	NaN	NaN	NaN	NaN	NaN	NaN	NaN	NaN	NaN	NaN	NaN	NaN	NaN	NaN	NaN	NaN	NaN	NaN	NaN	NaN	NaN	NaN
DG_X	-0.509561	1	1	-0.509561	NaN	NaN	NaN	NaN	NaN	NaN	NaN	NaN	NaN	NaN	NaN	NaN	NaN	NaN	NaN	NaN	NaN	NaN	NaN	NaN	NaN	NaN	NaN	NaN	NaN	NaN	NaN	NaN	NaN	NaN	NaN	NaN	NaN	NaN	NaN	NaN	NaN	NaN	NaN	NaN	NaN	NaN	NaN	NaN	NaN
DG_X	-0.193345	1	1	-0.192351	-0.209571	NaN	NaN	NaN	NaN	NaN	NaN	NaN	NaN	NaN	NaN	NaN	NaN	NaN	NaN	NaN	NaN	NaN	NaN	NaN	NaN	NaN	NaN	NaN	NaN	NaN	NaN	NaN	NaN	NaN	NaN	NaN	NaN	NaN	NaN	NaN	NaN	NaN	NaN	NaN	NaN	NaN	NaN	NaN	NaN
DG_X	-0.0217427	1	0	0.097169	-0.136413	-0.674928	0.0919744	1.12931	0.212038	-1.58664	1.45731	0.0845409	0.370701	-0.420149	0.259889	-0.177876	-0.163955	-0.292888	0.0874832	1.26095	-0.168076	0.136906	1.13377	-0.432901	0.0890136	-1.20491	-0.0441641	0.488089	-0.698319	-0.388082	-0.188207	0.114266	-1.09155	-0.0571685	0.294432	0.00248764	0.122441	0.0253154	0.741873	0.559156	0.183124	-0.487244	-0.0853241	0.123054	0.0624611	-1.68539	0.346612	0.216109	-1.41928
DG_X	-0.154175	1	0	-0.154175	NaN	NaN	NaN	NaN	NaN	NaN	NaN	NaN	NaN	NaN	NaN	NaN	NaN	NaN	NaN	NaN	NaN	NaN	NaN	NaN	NaN	NaN	NaN	NaN	NaN	NaN	NaN	NaN	NaN	NaN	NaN	NaN	NaN	NaN	NaN	NaN	NaN	NaN	NaN	NaN	NaN	NaN	NaN	NaN	NaN
DG_X	-0.145809	1	1	1.93197	0.718681	0.664905	1.56764	0.36461	-0.0607629	1.16365	0.183623	1.02651	-0.56046	-1.36392	-1.02649	-0.12492	-1.50312	0.346655	-0.655973	-0.745462	-0.0244856	0.242626	-1.93879	-0.947807	-1.08745	0.427683	0.00631751	0.351159	0.758238	1.04976	-0.816414	1.32235	-1.69887	-0.781236	-0.488355	0.231154	-1.53527	0.148449	-0.52412	1.53941	1.74251	-0.496434	-1.3689	0.0333211	-0.113067	-0.352129	-1.44789	1.06321	-0.950721
DG_X	0.414166	0	0	0.414166	NaN	NaN	NaN	NaN	NaN	NaN	NaN	NaN	NaN	NaN	NaN	NaN	NaN	NaN	NaN	NaN	NaN	NaN	NaN	NaN	NaN	NaN	NaN	NaN	NaN	NaN	NaN	NaN	NaN	NaN	NaN	NaN	NaN	NaN	NaN	NaN	NaN	NaN	NaN	NaN	NaN	NaN	NaN	NaN	NaN
DG_X	-0.529055	1	1	-0.755387	0.188376	-0.372232	-0.469542	-0.24394	-0.499765	NaN	NaN	NaN	NaN	NaN	NaN	NaN	NaN	NaN	NaN	NaN	NaN	NaN	NaN	NaN	NaN	NaN	NaN	NaN	NaN	NaN	NaN	NaN	NaN	NaN	NaN	NaN	NaN	NaN	NaN	NaN	NaN	NaN	NaN	NaN	NaN	NaN	NaN	NaN	NaN
DG_X	-0.374912	1	1	1.69831	-0.419587	-1.35641	-0.638293	-0.707642	-0.879564	-1.35901	NaN	NaN	NaN	NaN	NaN	NaN	NaN	NaN	NaN	NaN	NaN	NaN	NaN	NaN	NaN	NaN	NaN	NaN	NaN	NaN	NaN	NaN	NaN	NaN	NaN	NaN	NaN	NaN	NaN	NaN	NaN	NaN	NaN	NaN	NaN	NaN	NaN	NaN	NaN
DG_X	0.2942	0	0	-0.712086	-0.0856835	1.12421	NaN	NaN	NaN	NaN	NaN	NaN	NaN	NaN	NaN	NaN	NaN	NaN	NaN	NaN	NaN	NaN	NaN	NaN	NaN	NaN	NaN	NaN	NaN	NaN	NaN	NaN	NaN	NaN	NaN	NaN	NaN	NaN	NaN	NaN	NaN	NaN	NaN	NaN	NaN	NaN	NaN	NaN	NaN
DG_X	-0.380964	1	0	-0.380964	NaN	NaN	NaN	NaN	NaN	NaN	NaN	NaN	NaN	NaN	NaN	NaN	NaN	NaN	NaN	NaN	NaN	NaN	NaN	NaN	NaN	NaN	NaN	NaN	NaN	NaN	NaN	NaN	NaN	NaN	NaN	NaN	NaN	NaN	NaN	NaN	NaN	NaN	NaN	NaN	NaN	NaN	NaN	NaN	NaN
DG_X	0.00884778	0	0	0.00884778	NaN	NaN	NaN	NaN	NaN	NaN	NaN	NaN	NaN	NaN	NaN	NaN	NaN	NaN	NaN	NaN	NaN	NaN	NaN	NaN	NaN	NaN	NaN	NaN	NaN	NaN	NaN	NaN	NaN	NaN	NaN	NaN	NaN	NaN	NaN	NaN	NaN	NaN	NaN	NaN	NaN	NaN	NaN	NaN	NaN
DG_X	-0.248634	1	1	-0.569866	-1.50423	-0.335905	-0.128043	NaN	NaN	NaN	NaN	NaN	NaN	NaN	NaN	NaN	NaN	NaN	NaN	NaN	NaN	NaN	NaN	NaN	NaN	NaN	NaN	NaN	NaN	NaN	NaN	NaN	NaN	NaN	NaN	NaN	NaN	NaN	NaN	NaN	NaN	NaN	NaN	NaN	NaN	NaN	NaN	NaN	NaN
DG_X	0.0925493	0	0	0.109427	1.3976	NaN	NaN	NaN	NaN	NaN	NaN	NaN	NaN	NaN	NaN	NaN	NaN	NaN	NaN	NaN	NaN	NaN	NaN	NaN	NaN	NaN	NaN	NaN	NaN	NaN	NaN	NaN	NaN	NaN	NaN	NaN	NaN	NaN	NaN	NaN	NaN	NaN	NaN	NaN	NaN	NaN	NaN	NaN	NaN
DG_X	-0.0798988	1	0	-0.111253	0.486545	-0.00201272	NaN	NaN	NaN	NaN	NaN	NaN	NaN	NaN	NaN	NaN	NaN	NaN	NaN	NaN	NaN	NaN	NaN	NaN	NaN	NaN	NaN	NaN	NaN	NaN	NaN	NaN	NaN	NaN	NaN	NaN	NaN	NaN	NaN	NaN	NaN	NaN	NaN	NaN	NaN	NaN	NaN	NaN	NaN
DG_X	-0.31279	1	1	-0.384029	-0.119192	-0.149335	-0.376677	-0.125202	-0.109846	-0.44617	-0.351395	-0.157587	0.149046	-0.0242845	-0.186279	-0.0421471	-0.154595	-0.536415	-0.828441	-0.210502	-1.48665	-0.645042	-0.331811	-0.345797	-0.552253	NaN	NaN	NaN	NaN	NaN	NaN	NaN	NaN	NaN	NaN	NaN	NaN	NaN	NaN	NaN	NaN	NaN	NaN	NaN	NaN	NaN	NaN	NaN	NaN
DG_X	-0.179995	1	0	-0.179995	NaN	NaN	NaN	NaN	NaN	NaN	NaN	NaN	NaN	NaN	NaN	NaN	NaN	NaN	NaN	NaN	NaN	NaN	NaN	NaN	NaN	NaN	NaN	NaN	NaN	NaN	NaN	NaN	NaN	NaN	NaN	NaN	NaN	NaN	NaN	NaN	NaN	NaN	NaN	NaN	NaN	NaN	NaN	NaN	NaN
DG_X	-0.266253	1	1	0.0850486	-1.51195	-1.32768	0.293997	1.25875	1.65089	0.0240197	-0.584562	0.442458	-0.301619	-0.388084	-0.291263	-0.479815	-0.635082	1.59605	-0.155516	-1.55882	-0.166264	-0.554077	1.16248	0.815676	NaN	NaN	NaN	NaN	NaN	NaN	NaN	NaN	NaN	NaN	NaN	NaN	NaN	NaN	NaN	NaN	NaN	NaN	NaN	NaN	NaN	NaN	NaN	NaN	NaN
DG_X	-0.268907	1	0	-1.32456	1.68225	-0.289334	-0.699161	NaN	NaN	NaN	NaN	NaN	NaN	NaN	NaN	NaN	NaN	NaN	NaN	NaN	NaN	NaN	NaN	NaN	NaN	NaN	NaN	NaN	NaN	NaN	NaN	NaN	NaN	NaN	NaN	NaN	NaN	NaN	NaN	NaN	NaN	NaN	NaN	NaN	NaN	NaN	NaN	NaN	NaN
DG_X	-0.398657	1	1	-0.644261	-0.174426	-0.114242	-0.426391	-0.424666	-0.138496	-0.377476	-0.0974172	-0.052116	NaN	NaN	NaN	NaN	NaN	NaN	NaN	NaN	NaN	NaN	NaN	NaN	NaN	NaN	NaN	NaN	NaN	NaN	NaN	NaN	NaN	NaN	NaN	NaN	NaN	NaN	NaN	NaN	NaN	NaN	NaN	NaN	NaN	NaN	NaN	NaN	NaN
DG_X	-0.401591	1	1	-0.534859	-0.508497	-0.513475	-0.692756	-0.561274	-0.443429	-0.696741	-0.381216	0.886384	-0.229116	-0.197108	-1.77124	-0.532188	NaN	NaN	NaN	NaN	NaN	NaN	NaN	NaN	NaN	NaN	NaN	NaN	NaN	NaN	NaN	NaN	NaN	NaN	NaN	NaN	NaN	NaN	NaN	NaN	NaN	NaN	NaN	NaN	NaN	NaN	NaN	NaN	NaN
DG_X	1.81123	0	0	1.81123	NaN	NaN	NaN	NaN	NaN	NaN	NaN	NaN	NaN	NaN	NaN	NaN	NaN	NaN	NaN	NaN	NaN	NaN	NaN	NaN	NaN	NaN	NaN	NaN	NaN	NaN	NaN	NaN	NaN	NaN	NaN	NaN	NaN	NaN	NaN	NaN	NaN	NaN	NaN	NaN	NaN	NaN	NaN	NaN	NaN
DG_X	-0.269092	1	1	0.527299	-0.146539	-0.122573	1.30941	-1.74325	-1.39895	-0.920972	-0.301462	1.92843	-0.761202	-0.589	-0.117733	1.39473	0.0406798	-0.482332	-0.476982	0.737829	-0.598925	0.00463264	-0.10078	-1.89109	0.0796421	0.0928322	-0.251479	-1.05283	0.384961	-0.0320355	-0.626816	-0.541292	0.0987262	0.5265	0.43288	0.148911	-0.217009	1.86569	0.182799	-0.0695193	-0.284007	-0.549346	-1.71679	NaN	NaN	NaN	NaN	NaN	NaN
DG_X	-0.39714	1	1	1.17845	-0.22697	-0.104036	-0.160055	-0.0538514	-0.419218	-0.308371	-0.345355	0.0868202	-0.210186	-0.272673	-0.373363	0.0841157	-0.335927	-0.172264	-0.212369	-0.146824	-0.136718	0.205584	1.73573	-0.173458	1.90553	0.465066	1.80257	-0.23571	0.945061	0.0890686	0.270539	-0.660485	0.0536081	-0.729865	0.0444424	0.51505	-0.851595	-0.150478	-0.622475	-0.641611	1.18525	-0.284398	0.478163	-0.807159	0.552285	-1.82218	-1.7494	0.747207	-0.869075
DG_X	-0.269569	1	1	1.33717	0.744941	-1.91704	0.574053	-0.152858	-0.520467	1.9575	0.184865	1.9511	-0.06063	-0.284471	-0.158437	-0.124571	0.292251	-0.289406	-0.312	0.0634915	1.65539	1.92958	-0.237991	-1.69684	-0.556282	-0.382532	0.979859	-0.222872	-0.112412	-0.190571	-0.338904	-0.619545	-0.126545	-0.110572	-1.38535	0.0954722	-0.971755	-0.261979	0.552178	0.988321	-0.63099	-0.442117	-0.443403	-0.0525191	-0.370962	-0.454533	-0.451006	NaN	NaN
DG_X	-0.247481	1	0	0.562469	0.288316	1.93753	NaN	NaN	NaN	NaN	NaN	NaN	NaN	NaN	NaN	NaN	NaN	NaN	NaN	NaN	NaN	NaN	NaN	NaN	NaN	NaN	NaN	NaN	NaN	NaN	NaN	NaN	NaN	NaN	NaN	NaN	NaN	NaN	NaN	NaN	NaN	NaN	NaN	NaN	NaN	NaN	NaN	NaN	NaN
DG_X	0.834854	0	0	0.0705766	-1.32319	0.922262	NaN	NaN	NaN	NaN	NaN	NaN	NaN	NaN	NaN	NaN	NaN	NaN	NaN	NaN	NaN	NaN	NaN	NaN	NaN	NaN	NaN	NaN	NaN	NaN	NaN	NaN	NaN	NaN	NaN	NaN	NaN	NaN	NaN	NaN	NaN	NaN	NaN	NaN	NaN	NaN	NaN	NaN	NaN
DG_X	-0.147574	1	1	-0.0166604	0.0853632	-0.401274	0.052425	-0.764877	-0.104512	1.2666	-0.0944383	-0.809547	-1.90685	-1.09862	0.315243	-0.53912	0.788887	0.193839	1.77883	-0.25032	-0.295514	0.0957974	-0.23681	-1.15683	-0.12652	0.0117333	-0.246495	-1.09786	0.722584	-0.20142	-0.0105888	-0.0301973	-0.0143896	1.89497	-0.752052	0.543393	-1.5912	-0.504155	-0.313723	-0.790605	-0.0139712	0.149014	-0.856996	-0.535923	-0.158367	-1.12248	NaN	NaN	NaN
DG_X	-0.325823	1	1	-0.741653	-0.460363	-0.733423	-0.245332	-0.56143	0.115877	-0.213132	0.235081	0.135723	-1.53266	-0.178115	-0.43913	0.580499	1.23841	0.330634	-0.409608	0.0823662	1.66187	1.65197	-1.97574	-0.00955521	-0.67069	0.485621	-0.750713	-0.00300581	-0.578077	0.673939	-0.526706	0.155607	-1.42738	-1.59972	1.52369	0.251934	-1.44416	-0.245939	0.785456	-0.179252	-0.622865	1.43725	-0.666189	0.839248	-0.364707	-0.133627	-0.0859492	-0.275194	-0.514044
DG_X	0.0658022	0	0	-0.324882	-0.20158	-0.285461	1.91671	1.63346	0.932407	-1.55758	0.198375	-0.888989	0.104444	-0.974555	-1.05888	0.20152	-0.0563655	-0.0638878	-1.35979	1.75957	-1.39224	-0.392085	-1.11649	-0.0540718	-1.33295	-0.6683	-0.0831288	-0.277134	-0.790334	-1.62043	0.109521	0.207952	-0.193019	1.83839	1.53114	0.202433	1.57446	0.581089	-0.504948	-0.363957	-0.511623	-0.0228317	-0.397352	0.00731566	-1.68294	1.58714	1.8184	-0.667721	1.84222
DG_X	-0.140358	1	1	0.335521	0.179402	-0.617677	0.0263871	-0.0474039	-0.484711	-1.15322	0.221239	1.17547	1.66105	0.180573	-0.871247	1.09231	0.203311	-0.170629	0.217875	0.242578	-0.275804	-0.366962	-0.991937	-0.0677812	-0.73571	0.510077	-1.33754	0.0398689	0.280005	-0.0485964	0.610738	0.917539	1.17374	0.0348302	0.238196	1.01158	-0.204965	-0.491921	1.06879	1.92024	-0.20318	0.313053	1.65141	0.0197513	1.51756	-0.308449	1.04248	0.980284	-0.489699
DG_X	-1.21564	1	0	-1.21564	NaN	NaN	NaN	NaN	NaN	NaN	NaN	NaN	NaN	NaN	NaN	NaN	NaN	NaN	NaN	NaN	NaN	NaN	NaN	NaN	NaN	NaN	NaN	NaN	NaN	NaN	NaN	NaN	NaN	NaN	NaN	NaN	NaN	NaN	NaN	NaN	NaN	NaN	NaN	NaN	NaN	NaN	NaN	NaN	NaN
DG_X	-0.143168	1	0	-0.0560748	1.06268	1.6897	-1.61739	-1.10031	1.34329	-0.0233662	-0.10094	-0.240331	1.17876	0.196052	-0.00916055	0.0548921	1.70111	1.00541	-1.0348	-0.118116	-0.206857	NaN	NaN	NaN	NaN	NaN	NaN	NaN	NaN	NaN	NaN	NaN	NaN	NaN	NaN	NaN	NaN	NaN	NaN	NaN	NaN	NaN	NaN	NaN	NaN	NaN	NaN	NaN	NaN
DG_X	0.271488	0	0	0.271488	NaN	NaN	NaN	NaN	NaN	NaN	NaN	NaN	NaN	NaN	NaN	NaN	NaN	NaN	NaN	NaN	NaN	NaN	NaN	NaN	NaN	NaN	NaN	NaN	NaN	NaN	NaN	NaN	NaN	NaN	NaN	NaN	NaN	NaN	NaN	NaN	NaN	NaN	NaN	NaN	NaN	NaN	NaN	NaN	NaN
DG_X	-0.0627265	1	0	-0.419406	-0.747761	-1.01718	-0.240801	-0.404382	-0.152084	-1.09283	-1.52578	1.00058	0.80632	-0.385671	-0.750183	-1.37153	NaN	NaN	NaN	NaN	NaN	NaN	NaN	NaN	NaN	NaN	NaN	NaN	NaN	NaN	NaN	NaN	NaN	NaN	NaN	NaN	NaN	NaN	NaN	NaN	NaN	NaN	NaN	NaN	NaN	NaN	NaN	NaN	NaN
DG_X	0.292107	0	0	0.292107	NaN	NaN	NaN	NaN	NaN	NaN	NaN	NaN	NaN	NaN	NaN	NaN	NaN	NaN	NaN	NaN	NaN	NaN	NaN	NaN	NaN	NaN	NaN	NaN	NaN	NaN	NaN	NaN	NaN	NaN	NaN	NaN	NaN	NaN	NaN	NaN	NaN	NaN	NaN	NaN	NaN	NaN	NaN	NaN	NaN
DG_X	-0.567811	1	0	-0.209825	0.801452	-0.0140039	0.957274	0.156945	-0.0726817	-1.22028	1.92557	-0.635876	-1.31212	1.97646	-0.145351	-1.32079	0.564622	-0.628418	NaN	NaN	NaN	NaN	NaN	NaN	NaN	NaN	NaN	NaN	NaN	NaN	NaN	NaN	NaN	NaN	NaN	NaN	NaN	NaN	NaN	NaN	NaN	NaN	NaN	NaN	NaN	NaN	NaN	NaN	NaN
[truncated: 240 more columns]

## Sheet: Figure 2
experiment	fig2c_slope	fig2c_slope_negative	fig2c_slope_negative_significant	fig2d_slope_at_pass1	fig2d_slope_at_pass2	fig2d_slope_at_pass3	fig2d_slope_at_pass4	fig2d_slope_at_pass5	fig2d_slope_at_pass6	fig2d_slope_at_pass7	fig2d_slope_at_pass8	fig2d_slope_at_pass9	fig2d_slope_at_pass10	fig2d_slope_at_pass11	fig2d_slope_at_pass12	fig2d_slope_at_pass13	fig2d_slope_at_pass14	fig2d_slope_at_pass15	fig2d_slope_at_pass16	fig2d_slope_at_pass17	fig2d_slope_at_pass18	fig2d_slope_at_pass19	fig2d_slope_at_pass20	fig2d_slope_at_pass21	fig2d_slope_at_pass22	fig2d_slope_at_pass23	fig2d_slope_at_pass24	fig2d_slope_at_pass25	fig2d_slope_at_pass26	fig2d_slope_at_pass27	fig2d_slope_at_pass28	fig2d_slope_at_pass29	fig2d_slope_at_pass30	fig2d_slope_at_pass31	fig2d_slope_at_pass32	fig2d_slope_at_pass33	fig2d_slope_at_pass34	fig2d_slope_at_pass35	fig2d_slope_at_pass36	fig2d_slope_at_pass37	fig2d_slope_at_pass38	fig2d_slope_at_pass39	fig2d_slope_at_pass40	fig2d_slope_at_pass41	fig2d_slope_at_pass42	fig2d_slope_at_pass43	fig2d_slope_at_pass44	fig2d_slope_at_pass45	fig2d_slope_at_pass46
MEC_C	-1.64707	1	0	-1.64707	NaN	NaN	NaN	NaN	NaN	NaN	NaN	NaN	NaN	NaN	NaN	NaN	NaN	NaN	NaN	NaN	NaN	NaN	NaN	NaN	NaN	NaN	NaN	NaN	NaN	NaN	NaN	NaN	NaN	NaN	NaN	NaN	NaN	NaN	NaN	NaN	NaN	NaN	NaN	NaN	NaN	NaN	NaN	NaN	NaN
MEC_C	0.185298	0	0	-0.575824	0.224592	NaN	NaN	NaN	NaN	NaN	NaN	NaN	NaN	NaN	NaN	NaN	NaN	NaN	NaN	NaN	NaN	NaN	NaN	NaN	NaN	NaN	NaN	NaN	NaN	NaN	NaN	NaN	NaN	NaN	NaN	NaN	NaN	NaN	NaN	NaN	NaN	NaN	NaN	NaN	NaN	NaN	NaN	NaN	NaN
MEC_C	-0.114353	1	0	-0.114353	NaN	NaN	NaN	NaN	NaN	NaN	NaN	NaN	NaN	NaN	NaN	NaN	NaN	NaN	NaN	NaN	NaN	NaN	NaN	NaN	NaN	NaN	NaN	NaN	NaN	NaN	NaN	NaN	NaN	NaN	NaN	NaN	NaN	NaN	NaN	NaN	NaN	NaN	NaN	NaN	NaN	NaN	NaN	NaN	NaN
MEC_C	-0.795858	1	1	-1.08875	0.189842	-0.874109	-0.752661	-0.875975	-0.578736	-0.888687	-1.77399	-0.465927	0.297689	-0.427277	0.0274932	-0.930205	-0.765705	-0.573801	-0.966869	-0.470324	NaN	NaN	NaN	NaN	NaN	NaN	NaN	NaN	NaN	NaN	NaN	NaN	NaN	NaN	NaN	NaN	NaN	NaN	NaN	NaN	NaN	NaN	NaN	NaN	NaN	NaN	NaN	NaN	NaN
MEC_C	0.0605415	0	0	0.300977	-0.0603267	-0.173788	0.277103	-0.0936951	0.148182	-0.0344241	0.192253	-0.792862	1.70301	0.210317	-0.158543	NaN	NaN	NaN	NaN	NaN	NaN	NaN	NaN	NaN	NaN	NaN	NaN	NaN	NaN	NaN	NaN	NaN	NaN	NaN	NaN	NaN	NaN	NaN	NaN	NaN	NaN	NaN	NaN	NaN	NaN	NaN	NaN	NaN	NaN
MEC_C	1.61407	0	0	1.80419	1.56518	NaN	NaN	NaN	NaN	NaN	NaN	NaN	NaN	NaN	NaN	NaN	NaN	NaN	NaN	NaN	NaN	NaN	NaN	NaN	NaN	NaN	NaN	NaN	NaN	NaN	NaN	NaN	NaN	NaN	NaN	NaN	NaN	NaN	NaN	NaN	NaN	NaN	NaN	NaN	NaN	NaN	NaN	NaN	NaN
MEC_C	-0.562248	1	1	-1.21464	-0.0405792	-0.874634	-0.823289	-0.24872	-0.653603	1.16246	-0.455715	-0.724207	-0.486508	-0.717947	-0.349275	-0.498984	-0.369723	-0.733838	-0.495499	0.469918	-0.541191	-0.60789	-0.791029	-0.445306	-0.44012	0.280172	-0.721287	-1.09914	-0.695035	-0.576907	-0.465401	-1.27138	-0.428834	-0.293387	-0.405826	-0.834931	-0.584559	NaN	NaN	NaN	NaN	NaN	NaN	NaN	NaN	NaN	NaN	NaN	NaN
MEC_C	-0.749067	1	1	-1.45946	-1.87298	1.82012	-1.50953	-0.752652	1.67255	-0.679252	1.65297	-0.0953225	-0.588805	-0.437763	-0.524039	-0.69918	-1.4039	0.212786	-0.334929	-1.33612	0.63218	-0.727828	-0.59576	-1.61775	1.47398	-0.661188	-0.917817	-1.8819	0.0717054	-0.646274	NaN	NaN	NaN	NaN	NaN	NaN	NaN	NaN	NaN	NaN	NaN	NaN	NaN	NaN	NaN	NaN	NaN	NaN	NaN
MEC_C	0.46072	0	0	-0.167432	0.234481	0.287334	0.394908	0.165534	0.415738	0.893519	-1.53579	0.747915	-0.750565	-0.85723	-0.912672	1.87609	0.492539	-0.288576	-0.283624	-0.848099	1.90095	-0.882875	-0.689781	-0.0853304	-0.575797	0.62942	1.2096	0.291371	NaN	NaN	NaN	NaN	NaN	NaN	NaN	NaN	NaN	NaN	NaN	NaN	NaN	NaN	NaN	NaN	NaN	NaN	NaN	NaN	NaN
MEC_C	-0.383021	1	1	-0.135943	-0.579561	-0.78862	-0.476562	-0.287309	-0.795784	-1.72492	-0.674576	-0.620069	0.0462036	0.134827	-0.564477	-0.413771	-0.841404	-0.393091	0.328613	-0.571674	-0.262952	-1.22507	-0.476245	-0.676427	-0.679648	-0.153591	-0.437349	-0.218587	-0.718851	-0.322711	-0.532476	-0.467014	1.8124	-0.136169	-0.414397	0.907295	-1.10704	-0.803464	-0.585117	-0.583702	-0.805356	-0.567796	-0.844849	-0.695768	-0.782798	NaN	NaN	NaN	NaN
MEC_C	-0.44808	1	0	-0.776831	-0.547226	-0.501453	-0.642882	0.641943	NaN	NaN	NaN	NaN	NaN	NaN	NaN	NaN	NaN	NaN	NaN	NaN	NaN	NaN	NaN	NaN	NaN	NaN	NaN	NaN	NaN	NaN	NaN	NaN	NaN	NaN	NaN	NaN	NaN	NaN	NaN	NaN	NaN	NaN	NaN	NaN	NaN	NaN	NaN	NaN	NaN
MEC_C	-0.67771	1	1	-0.895046	-0.441865	-0.681519	-0.75486	-0.740756	-1.18479	-0.566995	0.759895	-0.748062	-0.91211	-0.829757	-0.703368	-0.666894	-0.729345	-0.623607	1.23772	-0.571163	-0.589152	-0.668299	-0.668654	NaN	NaN	NaN	NaN	NaN	NaN	NaN	NaN	NaN	NaN	NaN	NaN	NaN	NaN	NaN	NaN	NaN	NaN	NaN	NaN	NaN	NaN	NaN	NaN	NaN	NaN
MEC_C	-0.389357	1	0	-0.389357	NaN	NaN	NaN	NaN	NaN	NaN	NaN	NaN	NaN	NaN	NaN	NaN	NaN	NaN	NaN	NaN	NaN	NaN	NaN	NaN	NaN	NaN	NaN	NaN	NaN	NaN	NaN	NaN	NaN	NaN	NaN	NaN	NaN	NaN	NaN	NaN	NaN	NaN	NaN	NaN	NaN	NaN	NaN	NaN	NaN
MEC_C	-0.652324	1	0	-0.652324	NaN	NaN	NaN	NaN	NaN	NaN	NaN	NaN	NaN	NaN	NaN	NaN	NaN	NaN	NaN	NaN	NaN	NaN	NaN	NaN	NaN	NaN	NaN	NaN	NaN	NaN	NaN	NaN	NaN	NaN	NaN	NaN	NaN	NaN	NaN	NaN	NaN	NaN	NaN	NaN	NaN	NaN	NaN	NaN	NaN
MEC_C	-0.0579243	1	0	-0.0136512	-1.57171	-0.685484	-0.208594	NaN	NaN	NaN	NaN	NaN	NaN	NaN	NaN	NaN	NaN	NaN	NaN	NaN	NaN	NaN	NaN	NaN	NaN	NaN	NaN	NaN	NaN	NaN	NaN	NaN	NaN	NaN	NaN	NaN	NaN	NaN	NaN	NaN	NaN	NaN	NaN	NaN	NaN	NaN	NaN	NaN	NaN
MEC_C	-0.153217	1	0	-0.122524	-0.0764278	-1.84746	NaN	NaN	NaN	NaN	NaN	NaN	NaN	NaN	NaN	NaN	NaN	NaN	NaN	NaN	NaN	NaN	NaN	NaN	NaN	NaN	NaN	NaN	NaN	NaN	NaN	NaN	NaN	NaN	NaN	NaN	NaN	NaN	NaN	NaN	NaN	NaN	NaN	NaN	NaN	NaN	NaN	NaN	NaN
MEC_C	-0.718551	1	1	-0.0686581	-0.0292841	-0.838359	-0.375631	-0.84307	-0.446278	-0.925714	-0.870995	-0.550222	-1.3992	NaN	NaN	NaN	NaN	NaN	NaN	NaN	NaN	NaN	NaN	NaN	NaN	NaN	NaN	NaN	NaN	NaN	NaN	NaN	NaN	NaN	NaN	NaN	NaN	NaN	NaN	NaN	NaN	NaN	NaN	NaN	NaN	NaN	NaN	NaN	NaN
MEC_C	-0.137542	1	0	1.20903	1.08793	-0.178816	-0.255048	NaN	NaN	NaN	NaN	NaN	NaN	NaN	NaN	NaN	NaN	NaN	NaN	NaN	NaN	NaN	NaN	NaN	NaN	NaN	NaN	NaN	NaN	NaN	NaN	NaN	NaN	NaN	NaN	NaN	NaN	NaN	NaN	NaN	NaN	NaN	NaN	NaN	NaN	NaN	NaN	NaN	NaN
MEC_C	-0.187225	1	1	-0.353929	-0.151186	-0.283282	-0.614631	0.718774	-0.761161	-0.525396	-1.4875	-1.61184	-0.415604	-0.164914	-0.302526	-0.565257	-0.00273548	-0.708091	0.0888131	-0.926299	-0.612258	0.068466	0.0124382	0.31178	-0.394567	-0.980973	-0.671231	0.246044	NaN	NaN	NaN	NaN	NaN	NaN	NaN	NaN	NaN	NaN	NaN	NaN	NaN	NaN	NaN	NaN	NaN	NaN	NaN	NaN	NaN
MEC_C	-0.540733	1	0	-0.725333	-0.0135072	NaN	NaN	NaN	NaN	NaN	NaN	NaN	NaN	NaN	NaN	NaN	NaN	NaN	NaN	NaN	NaN	NaN	NaN	NaN	NaN	NaN	NaN	NaN	NaN	NaN	NaN	NaN	NaN	NaN	NaN	NaN	NaN	NaN	NaN	NaN	NaN	NaN	NaN	NaN	NaN	NaN	NaN	NaN	NaN
MEC_C	-0.305011	1	1	-0.340426	-0.704054	-0.566233	-0.802356	-0.377947	-0.488204	0.835341	0.41295	NaN	NaN	NaN	NaN	NaN	NaN	NaN	NaN	NaN	NaN	NaN	NaN	NaN	NaN	NaN	NaN	NaN	NaN	NaN	NaN	NaN	NaN	NaN	NaN	NaN	NaN	NaN	NaN	NaN	NaN	NaN	NaN	NaN	NaN	NaN	NaN	NaN	NaN
MEC_C	-0.188221	1	1	-0.281234	-0.0465141	-0.212756	0.161235	-0.661671	-0.566011	0.0658147	-0.785567	-0.196475	0.0206572	-1.85933	-0.0607273	-0.595042	-0.106418	0.061962	-0.375661	-0.564074	-0.184278	-0.27019	-1.88816	-0.19935	-0.534145	-0.149639	-0.189898	1.81446	-1.7544	-0.0300659	-0.305059	1.3253	-1.40928	-0.0466245	-0.167161	0.435174	0.083342	-0.704689	-1.61942	-0.143516	-0.615675	-0.168215	-0.568644	0.124837	-0.658991	-0.362016	NaN	NaN	NaN
MEC_C	-0.181022	1	1	0.444114	1.09828	-0.0701455	-0.364165	-0.331393	-0.00261939	-1.14556	-0.20345	-0.105637	-0.204605	-0.200373	-0.0536772	0.243017	NaN	NaN	NaN	NaN	NaN	NaN	NaN	NaN	NaN	NaN	NaN	NaN	NaN	NaN	NaN	NaN	NaN	NaN	NaN	NaN	NaN	NaN	NaN	NaN	NaN	NaN	NaN	NaN	NaN	NaN	NaN	NaN	NaN
MEC_C	1.18972	0	0	0.204859	0.0766022	-0.990264	0.523673	-0.514713	-0.180801	-0.358625	0.869084	1.68358	-0.498444	-1.33619	0.594347	0.250989	1.81475	-1.36998	0.581845	-1.52581	-0.0699107	-0.396273	0.5833	0.0534129	-0.107071	0.0492858	-0.929036	1.85821	-1.79514	-0.317612	-1.60782	1.03639	-1.3969	0.925797	-0.881123	0.0277908	0.287186	-0.90086	-1.37078	1.52486	0.415202	-1.68187	1.94796	-0.228741	1.67314	0.913027	-0.0552248	-1.411	-0.0387052
MEC_C	-0.132546	1	1	-0.816846	-1.21826	0.0582538	-0.354309	-0.0415136	-0.70706	-0.0850232	-0.968464	1.23842	-1.06065	-1.39214	1.74322	-0.75197	-0.0617386	-0.179896	-0.591826	0.0955544	-1.1918	-0.0672878	NaN	NaN	NaN	NaN	NaN	NaN	NaN	NaN	NaN	NaN	NaN	NaN	NaN	NaN	NaN	NaN	NaN	NaN	NaN	NaN	NaN	NaN	NaN	NaN	NaN	NaN	NaN
MEC_C	-0.337517	1	1	-0.887139	-0.807649	-0.59913	-0.283785	-0.515424	-1.46406	-0.677259	-0.470999	-1.31931	-0.477038	-1.61026	-0.334358	-0.610045	-0.415881	-0.340926	-0.326442	-0.104941	-0.679187	-0.148866	-0.279219	-0.645086	-0.246066	-0.096575	-0.217459	0.142527	-0.436808	-0.481723	-0.455654	-0.595657	-0.322501	-0.596389	-0.486471	-0.102025	-0.424872	-0.559301	-0.387056	-0.783329	NaN	NaN	NaN	NaN	NaN	NaN	NaN	NaN	NaN
MEC_C	0.0318036	0	0	-0.108866	0.069132	-0.343961	0.16126	-0.479074	-0.302446	-0.198081	1.32012	1.38022	0.207006	0.228332	0.183987	0.136886	1.49077	-0.143952	0.134543	-0.953582	-0.0374296	0.000776336	-0.867938	-0.885363	-0.104531	0.325643	0.36154	-0.198189	-0.200483	-0.283322	-0.280636	-1.26773	-1.07301	0.00086489	-1.6219	0.0655682	0.248916	-0.0353152	1.03508	NaN	NaN	NaN	NaN	NaN	NaN	NaN	NaN	NaN	NaN
MEC_C	-0.476338	1	0	-0.988244	0.867031	1.18963	-0.0489222	0.18265	-0.686228	1.92745	0.116231	-0.493309	-1.90731	1.55669	1.03004	-0.420431	0.974106	-0.0164304	0.0428281	-0.698393	-1.07776	0.117681	-0.30468	0.865473	-0.103352	-0.391928	-0.389365	-0.859093	-0.160332	0.272864	-1.87213	-1.83522	-1.76596	-1.40213	1.18069	-0.282913	-1.67382	1.73781	-0.386193	1.7545	-1.1058	-1.70394	-0.99666	NaN	NaN	NaN	NaN	NaN	NaN
MEC_C	-1.71425	1	0	1.48003	-1.73777	-1.73823	NaN	NaN	NaN	NaN	NaN	NaN	NaN	NaN	NaN	NaN	NaN	NaN	NaN	NaN	NaN	NaN	NaN	NaN	NaN	NaN	NaN	NaN	NaN	NaN	NaN	NaN	NaN	NaN	NaN	NaN	NaN	NaN	NaN	NaN	NaN	NaN	NaN	NaN	NaN	NaN	NaN	NaN	NaN
MEC_C	-0.549683	1	1	0.814849	-0.478684	-0.234637	NaN	NaN	NaN	NaN	NaN	NaN	NaN	NaN	NaN	NaN	NaN	NaN	NaN	NaN	NaN	NaN	NaN	NaN	NaN	NaN	NaN	NaN	NaN	NaN	NaN	NaN	NaN	NaN	NaN	NaN	NaN	NaN	NaN	NaN	NaN	NaN	NaN	NaN	NaN	NaN	NaN	NaN	NaN
MEC_C	-0.069893	1	0	-1.27068	1.33057	0.0591342	-1.34644	0.352792	0.0897011	1.34576	-0.271519	-0.266476	-0.215259	-0.37627	-0.969904	-0.10619	0.274282	-0.293352	-0.0797975	1.50845	-0.878341	-0.195266	-1.1716	-0.091977	-1.04109	1.35379	-0.106004	0.0484737	-1.50156	1.04472	-0.283541	1.00138	NaN	NaN	NaN	NaN	NaN	NaN	NaN	NaN	NaN	NaN	NaN	NaN	NaN	NaN	NaN	NaN	NaN
MEC_C	-0.117467	1	0	-0.117467	NaN	NaN	NaN	NaN	NaN	NaN	NaN	NaN	NaN	NaN	NaN	NaN	NaN	NaN	NaN	NaN	NaN	NaN	NaN	NaN	NaN	NaN	NaN	NaN	NaN	NaN	NaN	NaN	NaN	NaN	NaN	NaN	NaN	NaN	NaN	NaN	NaN	NaN	NaN	NaN	NaN	NaN	NaN	NaN	NaN
MEC_C	-0.469733	1	1	-0.704519	-0.332924	-0.569061	-0.687989	-0.24064	-0.41367	-0.443619	1.80566	-0.667642	-1.6702	-0.331352	0.0503851	-0.770553	-1.01631	-0.561	-0.589061	-1.17033	-0.277651	-0.977413	-0.512306	-0.501322	-0.89125	-0.457101	-0.447578	-0.186799	-0.661529	-0.719454	1.08128	-0.433819	-0.329292	-0.593286	-0.48903	-0.35872	1.03963	-0.41016	-0.705626	-0.459511	-0.385156	-0.157564	-0.58238	NaN	NaN	NaN	NaN	NaN	NaN
MEC_C	-0.670759	1	0	-0.0470087	-0.46327	1.36789	-0.647157	-0.534331	1.11325	-0.861086	0.0250154	-0.0818754	-0.746296	-0.838769	-0.918893	-0.605193	-0.936647	-0.223941	0.345907	1.77815	1.2223	0.136671	0.657126	1.26395	1.29945	NaN	NaN	NaN	NaN	NaN	NaN	NaN	NaN	NaN	NaN	NaN	NaN	NaN	NaN	NaN	NaN	NaN	NaN	NaN	NaN	NaN	NaN	NaN	NaN
MEC_C	1.08692	0	0	-0.803468	-1.32604	-0.316353	-0.603053	0.661891	-0.226136	-0.0988731	-0.359129	0.238036	-1.40392	-0.963059	-1.80657	-1.03465	0.481184	-1.14647	-1.36607	-0.674849	-1.81571	0.893077	-1.23463	NaN	NaN	NaN	NaN	NaN	NaN	NaN	NaN	NaN	NaN	NaN	NaN	NaN	NaN	NaN	NaN	NaN	NaN	NaN	NaN	NaN	NaN	NaN	NaN	NaN	NaN
MEC_C	-1.42946	1	1	-0.0412269	1.63153	-0.213078	-0.0388361	0.935105	0.541627	0.151356	NaN	NaN	NaN	NaN	NaN	NaN	NaN	NaN	NaN	NaN	NaN	NaN	NaN	NaN	NaN	NaN	NaN	NaN	NaN	NaN	NaN	NaN	NaN	NaN	NaN	NaN	NaN	NaN	NaN	NaN	NaN	NaN	NaN	NaN	NaN	NaN	NaN	NaN	NaN
MEC_C	-0.00751439	1	0	-0.0355631	-0.762308	-0.221247	-0.00532125	-0.0926458	NaN	NaN	NaN	NaN	NaN	NaN	NaN	NaN	NaN	NaN	NaN	NaN	NaN	NaN	NaN	NaN	NaN	NaN	NaN	NaN	NaN	NaN	NaN	NaN	NaN	NaN	NaN	NaN	NaN	NaN	NaN	NaN	NaN	NaN	NaN	NaN	NaN	NaN	NaN	NaN	NaN
MEC_C	-0.153976	1	0	0.0917171	-0.386259	NaN	NaN	NaN	NaN	NaN	NaN	NaN	NaN	NaN	NaN	NaN	NaN	NaN	NaN	NaN	NaN	NaN	NaN	NaN	NaN	NaN	NaN	NaN	NaN	NaN	NaN	NaN	NaN	NaN	NaN	NaN	NaN	NaN	NaN	NaN	NaN	NaN	NaN	NaN	NaN	NaN	NaN	NaN	NaN
MEC_C	-0.635337	1	1	-0.415084	0.873168	-0.547116	NaN	NaN	NaN	NaN	NaN	NaN	NaN	NaN	NaN	NaN	NaN	NaN	NaN	NaN	NaN	NaN	NaN	NaN	NaN	NaN	NaN	NaN	NaN	NaN	NaN	NaN	NaN	NaN	NaN	NaN	NaN	NaN	NaN	NaN	NaN	NaN	NaN	NaN	NaN	NaN	NaN	NaN	NaN
MEC_C	-0.303085	1	1	-0.35882	-0.209447	-0.252625	-0.244856	-0.388238	-0.188442	1.11199	-0.272419	-0.743608	-0.282298	-0.230615	-0.23216	-0.227717	-0.330822	-0.290606	-0.227705	-0.336467	0.24416	-0.235558	0.255126	-0.281696	-0.289841	-0.20337	-0.164569	-0.2946	-0.567952	-0.484838	-0.97888	-0.240464	-0.418461	-0.545032	-0.362324	1.50104	-0.433859	NaN	NaN	NaN	NaN	NaN	NaN	NaN	NaN	NaN	NaN	NaN	NaN
MEC_C	-0.35634	1	1	-1.22245	-0.261052	-0.266319	-0.250964	-0.39711	-0.297317	-0.27897	-0.160913	-0.229197	-0.0643236	-0.12864	-1.81752	-0.360288	1.10963	-0.734721	-0.483847	-0.437539	-0.49341	-0.130156	-0.317243	0.031395	-0.576339	-0.477798	0.852134	0.0816805	-1.05763	-0.321347	-0.0415099	-0.311774	-0.559074	-0.120601	-0.303925	-0.635225	-0.713656	-1.5714	-0.404558	-1.25696	-0.471186	-0.191813	-0.112946	-0.157658	1.04106	-0.375543	-0.499099	0.178034	-0.192245
MEC_C	-0.0630775	1	0	0.120456	-1.21442	-0.22289	NaN	NaN	NaN	NaN	NaN	NaN	NaN	NaN	NaN	NaN	NaN	NaN	NaN	NaN	NaN	NaN	NaN	NaN	NaN	NaN	NaN	NaN	NaN	NaN	NaN	NaN	NaN	NaN	NaN	NaN	NaN	NaN	NaN	NaN	NaN	NaN	NaN	NaN	NaN	NaN	NaN	NaN	NaN
MEC_C	-0.00455024	1	0	0.185032	-0.472917	-0.282249	NaN	NaN	NaN	NaN	NaN	NaN	NaN	NaN	NaN	NaN	NaN	NaN	NaN	NaN	NaN	NaN	NaN	NaN	NaN	NaN	NaN	NaN	NaN	NaN	NaN	NaN	NaN	NaN	NaN	NaN	NaN	NaN	NaN	NaN	NaN	NaN	NaN	NaN	NaN	NaN	NaN	NaN	NaN
MEC_C	-0.647099	1	1	-0.0609535	1.94229	-0.678681	-0.22212	-0.608824	-0.661057	-0.758786	-0.0628655	-0.550986	-0.530432	-0.443394	-0.620638	-0.277173	1.96439	-0.571751	-0.646329	-0.209833	-0.0865372	-0.490977	1.41971	-0.733161	-0.238327	-0.618766	-0.647583	-0.512452	-0.345478	-0.645752	0.515004	-0.576861	-0.912695	-0.557824	-0.762537	-0.935362	-0.692116	-0.821931	-0.769817	-0.85337	-0.573197	-0.568208	NaN	NaN	NaN	NaN	NaN	NaN	NaN
MEC_C	0.193463	0	0	0.0104339	-0.514722	NaN	NaN	NaN	NaN	NaN	NaN	NaN	NaN	NaN	NaN	NaN	NaN	NaN	NaN	NaN	NaN	NaN	NaN	NaN	NaN	NaN	NaN	NaN	NaN	NaN	NaN	NaN	NaN	NaN	NaN	NaN	NaN	NaN	NaN	NaN	NaN	NaN	NaN	NaN	NaN	NaN	NaN	NaN	NaN
MEC_C	-0.274853	1	1	1.78489	-0.175833	-0.368234	0.526	-0.910928	-0.375587	-0.379091	-1.01213	-0.532201	-1.00304	-0.619161	-0.250573	-0.280944	-0.58251	-0.0515199	-0.469933	-0.207944	-0.321665	-0.0772498	1.04314	-0.433591	1.7566	-0.36278	0.452462	-0.659722	-0.596285	-0.297352	-0.442451	-0.0530522	-0.231738	-0.504778	-0.353801	-0.230477	-0.641931	1.93578	-0.523085	-0.834752	-1.1521	-0.17511	0.0867567	-0.0733201	-0.43837	-0.403224	-0.335171	-0.449899	-0.716548
MEC_C	-0.577511	1	1	-1.73497	-0.376133	-0.165114	-0.626957	-0.774345	-0.94672	-0.807582	-0.860542	-0.774109	-0.643648	-0.177804	0.902197	-0.498467	-0.631491	0.345688	-0.79665	-0.864829	-0.487985	-0.076013	-0.688123	-0.107354	-0.795795	-0.0121037	-0.759475	-0.163583	-0.337598	0.024542	-0.874909	-0.403686	-0.87645	-1.04088	-0.310027	-0.605954	-0.409907	-0.373108	-1.1635	-0.831897	-0.326687	-0.484898	-0.108342	-0.168892	-0.681745	-0.790664	-0.649634	0.0557196	-0.405317
MEC_C	-0.392408	1	1	-0.288512	-0.240204	-0.71451	-0.252893	-0.134358	-0.464453	-1.44439	-0.542999	-1.60414	-0.614051	-0.618209	-0.14931	-1.57687	-0.858114	-0.215215	0.0682107	1.2527	-0.735842	-1.40192	0.307679	-0.380363	-0.144531	0.202035	-0.989416	-1.1435	0.280214	-0.614014	0.192604	-0.674223	0.457669	-0.373509	-0.767126	-0.814446	-0.629901	-1.37035	-0.60327	-0.18796	-0.606042	-0.295412	-1.82514	-0.264443	-0.0205984	-0.0517881	-0.325073	-0.390636	-1.16075
MEC_C	-0.458961	1	1	-1.4538	-0.462372	-0.449328	-0.95591	1.35869	-0.0331046	0.0303207	-1.20808	-0.634933	-0.564949	-0.85083	-0.656884	-1.00954	-0.939365	-0.57479	-0.541886	-0.299299	0.0114121	-0.218976	NaN	NaN	NaN	NaN	NaN	NaN	NaN	NaN	NaN	NaN	NaN	NaN	NaN	NaN	NaN	NaN	NaN	NaN	NaN	NaN	NaN	NaN	NaN	NaN	NaN	NaN	NaN
MEC_C	-0.379509	1	1	-0.401215	-0.093863	-0.217736	-0.429717	-0.329516	0.121002	-1.49322	-1.07478	1.68704	-0.475628	-0.326663	-0.255569	-0.472268	1.88337	-0.731023	-0.722783	-0.278141	-1.75744	-0.0291297	-0.0599373	NaN	NaN	NaN	NaN	NaN	NaN	NaN	NaN	NaN	NaN	NaN	NaN	NaN	NaN	NaN	NaN	NaN	NaN	NaN	NaN	NaN	NaN	NaN	NaN	NaN	NaN
MEC_C	-0.149591	1	1	-0.556637	-1.02196	-0.999212	-0.459452	-0.00337117	-0.523662	-1.47652	1.32107	-0.0751278	1.35839	0.383911	-0.913363	-0.171891	1.79345	-0.346145	-0.162996	-0.061417	-0.563101	-0.0772954	0.0610301	-0.0692823	0.167209	1.12286	0.219213	-1.94092	0.45711	0.194109	-0.384614	0.701733	1.00478	-1.46713	-1.42642	0.195874	0.450911	-0.562422	0.185107	0.049925	-1.2475	-0.765411	0.00996901	-1.02619	0.847894	-1.38763	-0.135751	-1.94406	0.152454
MEC_C	-0.620224	1	1	0.590487	-1.77469	-0.0273065	0.714696	0.536255	-0.792347	0.808535	-0.374526	1.62605	0.775404	1.50326	0.468176	-0.370577	-0.865672	0.530231	-0.689569	-0.706934	0.0193255	NaN	NaN	NaN	NaN	NaN	NaN	NaN	NaN	NaN	NaN	NaN	NaN	NaN	NaN	NaN	NaN	NaN	NaN	NaN	NaN	NaN	NaN	NaN	NaN	NaN	NaN	NaN	NaN
MEC_C	0.198396	0	0	0.282827	0.203004	0.0415312	-1.36675	-0.338866	0.471611	1.67264	0.173252	-1.02523	-0.735308	1.42333	-0.822572	1.44281	-0.244927	-0.617519	0.132213	0.221261	0.102141	NaN	NaN	NaN	NaN	NaN	NaN	NaN	NaN	NaN	NaN	NaN	NaN	NaN	NaN	NaN	NaN	NaN	NaN	NaN	NaN	NaN	NaN	NaN	NaN	NaN	NaN	NaN	NaN
MEC_C	0.394634	0	0	-1.07388	0.777988	0.0735866	-0.628316	0.258859	1.5027	0.363734	0.721985	-0.224142	1.1735	-1.82681	-1.65927	0.322288	-0.396791	-0.586514	0.184705	NaN	NaN	NaN	NaN	NaN	NaN	NaN	NaN	NaN	NaN	NaN	NaN	NaN	NaN	NaN	NaN	NaN	NaN	NaN	NaN	NaN	NaN	NaN	NaN	NaN	NaN	NaN	NaN	NaN	NaN
MEC_C	0.0625764	0	0	1.90651	1.51706	-0.247172	0.0116256	0.160635	NaN	NaN	NaN	NaN	NaN	NaN	NaN	NaN	NaN	NaN	NaN	NaN	NaN	NaN	NaN	NaN	NaN	NaN	NaN	NaN	NaN	NaN	NaN	NaN	NaN	NaN	NaN	NaN	NaN	NaN	NaN	NaN	NaN	NaN	NaN	NaN	NaN	NaN	NaN	NaN	NaN
MEC_C	0.132364	0	0	0.0495548	-1.40602	-1.19991	0.285865	NaN	NaN	NaN	NaN	NaN	NaN	NaN	NaN	NaN	NaN	NaN	NaN	NaN	NaN	NaN	NaN	NaN	NaN	NaN	NaN	NaN	NaN	NaN	NaN	NaN	NaN	NaN	NaN	NaN	NaN	NaN	NaN	NaN	NaN	NaN	NaN	NaN	NaN	NaN	NaN	NaN	NaN
MEC_C	-0.0232855	1	0	0.0642362	-0.352555	0.228084	-0.217792	0.0263837	0.557149	NaN	NaN	NaN	NaN	NaN	NaN	NaN	NaN	NaN	NaN	NaN	NaN	NaN	NaN	NaN	NaN	NaN	NaN	NaN	NaN	NaN	NaN	NaN	NaN	NaN	NaN	NaN	NaN	NaN	NaN	NaN	NaN	NaN	NaN	NaN	NaN	NaN	NaN	NaN	NaN
MEC_C	-0.293272	1	0	-0.293272	NaN	NaN	NaN	NaN	NaN	NaN	NaN	NaN	NaN	NaN	NaN	NaN	NaN	NaN	NaN	NaN	NaN	NaN	NaN	NaN	NaN	NaN	NaN	NaN	NaN	NaN	NaN	NaN	NaN	NaN	NaN	NaN	NaN	NaN	NaN	NaN	NaN	NaN	NaN	NaN	NaN	NaN	NaN	NaN	NaN
MEC_C	-0.769964	1	1	1.6931	-0.95746	-0.791639	-0.784804	-0.540165	-0.778048	-0.836455	-1.06021	-0.676536	-0.723811	-0.850682	-0.734482	-1.00627	-0.563213	-0.843085	-0.682535	-0.233645	-0.720235	-0.82127	-0.67051	-0.812873	-0.299796	-0.827875	-0.752606	-0.633844	-1.06743	-0.607849	-0.769687	-0.790526	-0.82265	-1.15309	-0.644872	-0.824108	-0.860751	NaN	NaN	NaN	NaN	NaN	NaN	NaN	NaN	NaN	NaN	NaN	NaN
MEC_C	0.177745	0	0	-0.12552	0.349249	0.422799	-0.726268	-1.66294	-0.105535	0.305625	-0.840703	-1.71617	-0.199821	1.77308	-1.63181	-0.0953105	-1.1244	-0.3971	0.0183065	-0.454717	0.180759	-0.773614	1.84225	-0.0429463	-0.153779	NaN	NaN	NaN	NaN	NaN	NaN	NaN	NaN	NaN	NaN	NaN	NaN	NaN	NaN	NaN	NaN	NaN	NaN	NaN	NaN	NaN	NaN	NaN	NaN
MEC_C	0.365509	0	0	0.365509	NaN	NaN	NaN	NaN	NaN	NaN	NaN	NaN	NaN	NaN	NaN	NaN	NaN	NaN	NaN	NaN	NaN	NaN	NaN	NaN	NaN	NaN	NaN	NaN	NaN	NaN	NaN	NaN	NaN	NaN	NaN	NaN	NaN	NaN	NaN	NaN	NaN	NaN	NaN	NaN	NaN	NaN	NaN	NaN	NaN
MEC_C	-0.785815	1	1	0.310711	1.86516	-1.55492	0.127898	-0.756163	0.000681908	-0.861002	1.89895	-0.0709465	1.3692	-1.03289	-0.434082	-0.826086	-0.429606	0.170846	-0.612963	-0.193878	-0.717171	0.294303	-1.7954	-0.796544	-0.806168	NaN	NaN	NaN	NaN	NaN	NaN	NaN	NaN	NaN	NaN	NaN	NaN	NaN	NaN	NaN	NaN	NaN	NaN	NaN	NaN	NaN	NaN	NaN	NaN
MEC_C	-0.0713155	1	0	-0.473842	0.759838	0.0612662	0.228891	0.498388	-0.191297	0.046891	1.3351	1.39299	-0.267704	-0.292477	-1.6302	-1.47187	1.36502	1.48176	0.223712	NaN	NaN	NaN	NaN	NaN	NaN	NaN	NaN	NaN	NaN	NaN	NaN	NaN	NaN	NaN	NaN	NaN	NaN	NaN	NaN	NaN	NaN	NaN	NaN	NaN	NaN	NaN	NaN	NaN	NaN
MEC_C	-0.589265	1	1	-0.589265	NaN	NaN	NaN	NaN	NaN	NaN	NaN	NaN	NaN	NaN	NaN	NaN	NaN	NaN	NaN	NaN	NaN	NaN	NaN	NaN	NaN	NaN	NaN	NaN	NaN	NaN	NaN	NaN	NaN	NaN	NaN	NaN	NaN	NaN	NaN	NaN	NaN	NaN	NaN	NaN	NaN	NaN	NaN	NaN	NaN
MEC_C	-0.522695	1	1	-0.522695	NaN	NaN	NaN	NaN	NaN	NaN	NaN	NaN	NaN	NaN	NaN	NaN	NaN	NaN	NaN	NaN	NaN	NaN	NaN	NaN	NaN	NaN	NaN	NaN	NaN	NaN	NaN	NaN	NaN	NaN	NaN	NaN	NaN	NaN	NaN	NaN	NaN	NaN	NaN	NaN	NaN	NaN	NaN	NaN	NaN
MEC_C	-0.541817	1	0	-0.326031	1.53223	-0.760335	-0.710451	-0.0870778	-1.58448	-0.430028	-0.372703	1.55236	0.0253403	-1.21993	-1.33745	-0.46835	1.03042	-0.269819	-1.09838	-0.612186	1.80871	-0.510197	-0.577235	-1.58395	-0.5364	-0.543264	-1.05309	NaN	NaN	NaN	NaN	NaN	NaN	NaN	NaN	NaN	NaN	NaN	NaN	NaN	NaN	NaN	NaN	NaN	NaN	NaN	NaN	NaN	NaN
MEC_C	1.56907	0	0	1.56907	NaN	NaN	NaN	NaN	NaN	NaN	NaN	NaN	NaN	NaN	NaN	NaN	NaN	NaN	NaN	NaN	NaN	NaN	NaN	NaN	NaN	NaN	NaN	NaN	NaN	NaN	NaN	NaN	NaN	NaN	NaN	NaN	NaN	NaN	NaN	NaN	NaN	NaN	NaN	NaN	NaN	NaN	NaN	NaN	NaN
MEC_C	-0.28191	1	1	-0.394159	-0.0521404	-0.317349	-0.260171	-0.294511	NaN	NaN	NaN	NaN	NaN	NaN	NaN	NaN	NaN	NaN	NaN	NaN	NaN	NaN	NaN	NaN	NaN	NaN	NaN	NaN	NaN	NaN	NaN	NaN	NaN	NaN	NaN	NaN	NaN	NaN	NaN	NaN	NaN	NaN	NaN	NaN	NaN	NaN	NaN	NaN	NaN
MEC_C	-0.0655389	1	1	0.515799	-0.0407591	-0.203963	-0.179265	-0.3295	-0.253282	-0.0760564	-0.239079	-1.54094	-0.274502	0.0837625	-0.505694	-0.175268	0.259248	-1.18217	-0.310045	0.111227	0.103952	-0.0391224	0.0065039	0.237778	-0.275503	-0.301833	0.230688	-0.288867	-0.237121	-0.102211	1.21353	-1.66095	-0.176644	-0.61529	-0.46277	0.0288637	-0.48956	0.0898192	-0.0101055	-0.57327	0.0446694	0.110203	1.8164	-0.137358	-0.337711	-0.0386112	-0.314039	0.174009	-0.021151
MEC_C	-1.21801	1	0	-0.856523	0.785986	-0.0727088	NaN	NaN	NaN	NaN	NaN	NaN	NaN	NaN	NaN	NaN	NaN	NaN	NaN	NaN	NaN	NaN	NaN	NaN	NaN	NaN	NaN	NaN	NaN	NaN	NaN	NaN	NaN	NaN	NaN	NaN	NaN	NaN	NaN	NaN	NaN	NaN	NaN	NaN	NaN	NaN	NaN	NaN	NaN
MEC_C	-0.248527	1	1	-0.0783078	-0.645654	-0.266513	-0.0526478	NaN	NaN	NaN	NaN	NaN	NaN	NaN	NaN	NaN	NaN	NaN	NaN	NaN	NaN	NaN	NaN	NaN	NaN	NaN	NaN	NaN	NaN	NaN	NaN	NaN	NaN	NaN	NaN	NaN	NaN	NaN	NaN	NaN	NaN	NaN	NaN	NaN	NaN	NaN	NaN	NaN	NaN
MEC_C	-0.454513	1	1	-0.47079	-0.752124	-1.10958	-0.821541	-0.275436	-0.496602	-0.493108	-1.46632	-0.698102	-0.388897	-0.326178	-1.0941	1.24972	-0.633405	0.034881	-0.691015	-0.377832	-1.01832	1.29805	-0.304253	-1.66722	-0.562551	-1.24395	-0.270794	-0.412413	NaN	NaN	NaN	NaN	NaN	NaN	NaN	NaN	NaN	NaN	NaN	NaN	NaN	NaN	NaN	NaN	NaN	NaN	NaN	NaN	NaN
MEC_C	-0.603828	1	1	-1.4307	-0.544983	-0.320818	-0.470763	-0.23655	-0.965006	-0.558137	-0.274312	-0.408943	-0.133106	-0.414301	-0.531181	1.62712	0.199022	-0.886323	-1.04122	-0.345994	-0.661704	0.0231954	0.384268	-0.595105	-1.31388	-0.167556	0.627403	-1.67394	-0.310331	0.0180196	-0.641603	-0.445434	-1.34409	-0.864462	NaN	NaN	NaN	NaN	NaN	NaN	NaN	NaN	NaN	NaN	NaN	NaN	NaN	NaN	NaN
MEC_C	-0.820582	1	1	-0.219039	-0.971459	0.198061	-0.236529	-0.693484	-0.913614	-0.79907	-0.894377	-0.815987	-0.758862	-0.718217	-0.98481	-0.906633	-0.248041	-1.01442	1.19453	-0.857982	-1.19561	-0.0331106	-0.756401	-0.809356	-0.892891	-0.86584	-0.552646	-0.567354	-0.717939	-1.28446	-1.03384	-0.884427	-0.324485	-0.696906	-0.468644	-0.723273	NaN	NaN	NaN	NaN	NaN	NaN	NaN	NaN	NaN	NaN	NaN	NaN	NaN
MEC_C	-0.585651	1	1	-0.741969	1.95566	-0.185425	-0.437964	-0.644831	-0.262177	-0.654914	-0.75833	-0.802201	-0.746187	-0.274362	-1.14448	-0.703585	-0.26236	-0.811502	-0.401145	-0.502604	-0.174311	-1.44999	-0.374917	-0.335494	-0.579081	-1.24306	-1.45967	-0.882593	-0.243859	-0.762127	-0.966459	NaN	NaN	NaN	NaN	NaN	NaN	NaN	NaN	NaN	NaN	NaN	NaN	NaN	NaN	NaN	NaN	NaN	NaN
MEC_C	-0.145458	1	0	-0.4335	-0.140045	-0.141283	-0.0369273	NaN	NaN	NaN	NaN	NaN	NaN	NaN	NaN	NaN	NaN	NaN	NaN	NaN	NaN	NaN	NaN	NaN	NaN	NaN	NaN	NaN	NaN	NaN	NaN	NaN	NaN	NaN	NaN	NaN	NaN	NaN	NaN	NaN	NaN	NaN	NaN	NaN	NaN	NaN	NaN	NaN	NaN
MEC_C	-0.733461	1	1	-0.729591	-0.424279	-0.367038	-0.991521	-0.66629	-1.10479	-1.42368	-0.793496	-1.01172	-0.838964	-0.786899	-0.834766	-0.970722	0.810406	-0.669304	1.00659	-0.628211	-0.852759	-0.953476	-1.11397	-0.65097	-0.709326	-1.16899	-0.877271	-0.616535	-0.84642	0.49413	-0.75863	NaN	NaN	NaN	NaN	NaN	NaN	NaN	NaN	NaN	NaN	NaN	NaN	NaN	NaN	NaN	NaN	NaN	NaN
MEC_C	-0.860522	1	1	-1.4842	0.0620681	0.420451	-1.40792	-0.0588587	-1.29929	0.446863	0.487421	-0.536959	-0.325875	-0.922422	-0.939699	0.0967363	0.587704	1.36974	-0.396144	-0.818354	0.669029	-0.639691	-1.2768	-0.643961	-0.690908	-1.00052	-0.753735	-0.460531	-0.663826	0.759731	-0.742296	1.77658	-1.63895	0.832987	-0.799935	-0.90004	-1.23221	NaN	NaN	NaN	NaN	NaN	NaN	NaN	NaN	NaN	NaN	NaN	NaN
MEC_C	-0.345226	1	1	-0.987261	-0.462669	1.0915	0.667683	0.100719	-1.43721	-0.405739	-0.170881	NaN	NaN	NaN	NaN	NaN	NaN	NaN	NaN	NaN	NaN	NaN	NaN	NaN	NaN	NaN	NaN	NaN	NaN	NaN	NaN	NaN	NaN	NaN	NaN	NaN	NaN	NaN	NaN	NaN	NaN	NaN	NaN	NaN	NaN	NaN	NaN	NaN	NaN
MEC_C	-0.121601	1	1	-0.490319	-0.455126	-0.109196	0.0795284	1.01384	-0.275737	1.46406	-0.0917792	-0.334488	-0.257156	0.0154517	-0.329079	0.0591629	-0.266752	-0.363767	-0.250096	-0.105222	0.102363	0.181993	0.0554265	-0.281826	-0.514658	-0.169804	-0.209606	0.0383291	-0.11905	-1.27426	-0.345979	-0.175083	-0.0444328	-0.397923	-0.179791	0.158925	-0.504249	-0.0247169	-1.28239	0.0758325	-0.301706	0.0465781	-0.217098	-0.742409	0.147342	-1.78899	0.0390054	-0.218406	-1.42707
MEC_C	0.20164	0	0	0.254711	0.0886586	0.298226	NaN	NaN	NaN	NaN	NaN	NaN	NaN	NaN	NaN	NaN	NaN	NaN	NaN	NaN	NaN	NaN	NaN	NaN	NaN	NaN	NaN	NaN	NaN	NaN	NaN	NaN	NaN	NaN	NaN	NaN	NaN	NaN	NaN	NaN	NaN	NaN	NaN	NaN	NaN	NaN	NaN	NaN	NaN
MEC_C	-1.11502	1	1	-0.433205	-0.87655	-0.562054	0.059851	1.86934	-1.61809	-1.13706	-0.216445	-0.410761	0.0515179	1.21369	0.340579	NaN	NaN	NaN	NaN	NaN	NaN	NaN	NaN	NaN	NaN	NaN	NaN	NaN	NaN	NaN	NaN	NaN	NaN	NaN	NaN	NaN	NaN	NaN	NaN	NaN	NaN	NaN	NaN	NaN	NaN	NaN	NaN	NaN	NaN
MEC_C	-0.528066	1	0	-0.499594	-0.463246	-0.635815	-1.4328	NaN	NaN	NaN	NaN	NaN	NaN	NaN	NaN	NaN	NaN	NaN	NaN	NaN	NaN	NaN	NaN	NaN	NaN	NaN	NaN	NaN	NaN	NaN	NaN	NaN	NaN	NaN	NaN	NaN	NaN	NaN	NaN	NaN	NaN	NaN	NaN	NaN	NaN	NaN	NaN	NaN	NaN
MEC_C	-0.508523	1	1	0.124884	-0.60765	-0.318312	-0.453528	-1.80705	-0.609723	-0.537338	-0.0856325	1.2803	-1.50805	1.60364	-0.399585	-0.00619887	0.616543	-0.418161	NaN	NaN	NaN	NaN	NaN	NaN	NaN	NaN	NaN	NaN	NaN	NaN	NaN	NaN	NaN	NaN	NaN	NaN	NaN	NaN	NaN	NaN	NaN	NaN	NaN	NaN	NaN	NaN	NaN	NaN	NaN
MEC_C	-0.611009	1	1	1.80242	-1.93123	-0.0832712	-0.478077	0.0709515	-0.453581	0.316738	0.739406	-0.546698	-0.287532	-1.5308	-0.472565	-0.382773	NaN	NaN	NaN	NaN	NaN	NaN	NaN	NaN	NaN	NaN	NaN	NaN	NaN	NaN	NaN	NaN	NaN	NaN	NaN	NaN	NaN	NaN	NaN	NaN	NaN	NaN	NaN	NaN	NaN	NaN	NaN	NaN	NaN
MEC_C	-0.0180027	1	0	-1.28301	0.661025	-0.460938	-0.15382	0.00510433	-0.0794966	NaN	NaN	NaN	NaN	NaN	NaN	NaN	NaN	NaN	NaN	NaN	NaN	NaN	NaN	NaN	NaN	NaN	NaN	NaN	NaN	NaN	NaN	NaN	NaN	NaN	NaN	NaN	NaN	NaN	NaN	NaN	NaN	NaN	NaN	NaN	NaN	NaN	NaN	NaN	NaN
MEC_C	-0.656614	1	1	-0.746007	-0.63634	0.235213	-0.505064	-0.766857	-0.265725	-0.857806	-0.733141	-0.888611	-0.384564	-0.20837	0.195301	-0.129467	-1.79733	1.06687	-0.0108982	-1.12284	-0.266651	-0.411195	-0.705124	-0.288481	-1.05476	-0.734343	-0.577169	-0.212593	-1.01558	-0.726486	-0.313778	-0.295159	-1.24514	1.927	-0.473138	-0.904072	1.34293	-1.15091	-0.536088	-0.456158	-0.617152	-0.259857	-1.42247	1.84465	0.0525029	-0.222635	1.96536	0.103618	-0.659111
MEC_C	-0.779182	1	1	-0.0616964	-0.728398	-0.762195	-0.0707212	-0.185935	-0.407392	0.439086	-1.00178	0.584885	-0.610819	-1.00232	-1.15288	-0.640689	-0.72981	-1.40541	-1.13813	-1.01428	-1.10358	-0.928037	-0.655694	-0.619063	-0.784444	-0.768799	-0.469665	-0.864399	-0.555373	-0.892864	-0.925759	-0.930107	NaN	NaN	NaN	NaN	NaN	NaN	NaN	NaN	NaN	NaN	NaN	NaN	NaN	NaN	NaN	NaN	NaN
MEC_C	-0.508443	1	1	-0.578197	-0.378652	-0.613412	0.270296	-0.253786	0.75751	-0.362577	0.281537	-0.142997	-0.412925	-0.263945	-0.673079	-0.982188	-0.765603	-0.299429	-0.321122	-0.682291	0.622896	1.00149	-0.733677	0.803786	-0.824397	-0.59993	-0.702624	NaN	NaN	NaN	NaN	NaN	NaN	NaN	NaN	NaN	NaN	NaN	NaN	NaN	NaN	NaN	NaN	NaN	NaN	NaN	NaN	NaN	NaN
MEC_C	-0.674031	1	0	0.0470409	0.71968	-0.947279	-0.730285	-0.680625	NaN	NaN	NaN	NaN	NaN	NaN	NaN	NaN	NaN	NaN	NaN	NaN	NaN	NaN	NaN	NaN	NaN	NaN	NaN	NaN	NaN	NaN	NaN	NaN	NaN	NaN	NaN	NaN	NaN	NaN	NaN	NaN	NaN	NaN	NaN	NaN	NaN	NaN	NaN	NaN	NaN
MEC_C	-0.217536	1	1	-0.4166	-0.347647	-0.277768	0.000938019	-0.145082	-0.327044	0.595056	-0.424484	-0.130556	-0.212006	-0.357683	-0.143125	0.0959886	NaN	NaN	NaN	NaN	NaN	NaN	NaN	NaN	NaN	NaN	NaN	NaN	NaN	NaN	NaN	NaN	NaN	NaN	NaN	NaN	NaN	NaN	NaN	NaN	NaN	NaN	NaN	NaN	NaN	NaN	NaN	NaN	NaN
MEC_C	-0.0466558	1	0	0.080316	-0.0233932	0.432244	-0.0497043	-0.125325	0.221698	-1.09685	0.00667814	-0.233605	0.028687	0.0218979	0.232048	0.129935	-0.0570134	-0.246784	-0.0849239	-0.174455	0.050293	-0.165614	-0.611653	0.0324399	-0.28335	-0.103618	-0.102202	0.0352786	-0.133856	0.231251	0.0390262	-0.0891924	-0.508649	0.0157753	-0.277993	NaN	NaN	NaN	NaN	NaN	NaN	NaN	NaN	NaN	NaN	NaN	NaN	NaN	NaN
MEC_C	-0.0795962	1	0	1.09972	0.16683	-0.118639	1.90605	-0.107188	-0.0982111	-1.21227	-0.249559	-0.21852	-0.0819811	0.459192	-0.135346	NaN	NaN	NaN	NaN	NaN	NaN	NaN	NaN	NaN	NaN	NaN	NaN	NaN	NaN	NaN	NaN	NaN	NaN	NaN	NaN	NaN	NaN	NaN	NaN	NaN	NaN	NaN	NaN	NaN	NaN	NaN	NaN	NaN	NaN
MEC_C	-0.477311	1	1	1.85827	-0.23935	-0.574724	-0.510799	-0.297336	-0.651728	0.776626	0.708353	-0.333198	-1.66096	-0.463386	-0.970587	-0.623879	-0.163157	-0.436029	-0.416723	-0.210495	-0.539616	-0.261882	-1.97219	0.606402	0.694948	-0.739622	-0.181216	-1.86816	-0.601808	NaN	NaN	NaN	NaN	NaN	NaN	NaN	NaN	NaN	NaN	NaN	NaN	NaN	NaN	NaN	NaN	NaN	NaN	NaN	NaN
MEC_C	0.0310081	0	0	-0.460599	0.918333	-0.742397	-0.124732	-0.037275	NaN	NaN	NaN	NaN	NaN	NaN	NaN	NaN	NaN	NaN	NaN	NaN	NaN	NaN	NaN	NaN	NaN	NaN	NaN	NaN	NaN	NaN	NaN	NaN	NaN	NaN	NaN	NaN	NaN	NaN	NaN	NaN	NaN	NaN	NaN	NaN	NaN	NaN	NaN	NaN	NaN
MEC_C	-0.334384	1	1	-0.244549	-0.891262	-0.390149	-0.491815	-0.545991	-0.555478	-0.654688	-1.2885	-0.494274	-0.523136	-0.302503	-0.439384	-0.368088	-0.012532	-0.510443	-0.919346	-0.422317	-0.621074	-0.152143	-0.548329	-0.202995	-0.264593	-0.472374	-0.145777	-0.33197	-0.489854	-0.57592	-0.309717	-0.730507	-0.415493	-0.286735	-0.874906	-0.313443	-0.060452	-0.229782	-0.165374	-0.252268	-0.130229	-0.409515	-0.219261	-0.0335767	-0.274529	-0.262109	-0.661837	-0.0552162	-0.0225252
MEC_C	-0.355275	1	1	-0.866518	0.083426	-0.805304	-0.833999	-0.588998	-0.31661	-0.969458	0.157397	-0.206779	0.0294881	-0.968274	-0.68661	-0.0442167	0.422057	-0.972991	-0.744324	-0.142966	-0.061296	-0.51851	-0.150314	1.04099	0.710102	1.89766	-0.189911	-0.184234	-0.398799	-0.187537	-0.670289	0.0648616	-0.525773	-0.268842	-0.793649	-0.462906	-0.406547	-0.711592	0.159957	-0.578075	-1.68187	-0.0271163	NaN	NaN	NaN	NaN	NaN	NaN	NaN
MEC_C	-0.171911	1	1	-0.228417	-0.0873837	-0.146768	-0.148033	-1.6684	-0.285624	-0.471994	0.0493516	-0.120733	-0.258806	-0.0109949	NaN	NaN	NaN	NaN	NaN	NaN	NaN	NaN	NaN	NaN	NaN	NaN	NaN	NaN	NaN	NaN	NaN	NaN	NaN	NaN	NaN	NaN	NaN	NaN	NaN	NaN	NaN	NaN	NaN	NaN	NaN	NaN	NaN	NaN	NaN
MEC_C	-0.248041	1	1	-0.0632427	-0.178031	-0.439268	-0.0172995	0.634405	-0.373495	-0.0705541	0.0363901	0.245952	-1.12039	-0.0704257	1.86416	-1.281	-0.142833	-0.253521	-0.0706234	-1.70646	-0.402427	-0.415815	-0.314972	-0.250722	-0.223147	-0.711142	-0.0872185	-0.537376	-0.524933	-0.240523	NaN	NaN	NaN	NaN	NaN	NaN	NaN	NaN	NaN	NaN	NaN	NaN	NaN	NaN	NaN	NaN	NaN	NaN	NaN
MEC_C	-0.586639	1	1	0.510781	-0.406887	-0.1162	-0.521185	-0.778635	-0.451951	-0.548398	-0.767679	-0.500052	-0.531477	-0.348842	-0.631998	-0.657839	-0.779314	-0.78019	-0.455337	-0.679192	-0.679758	-0.469864	-0.605845	-0.490302	-0.678334	-0.817888	-0.883301	-0.90227	-0.582867	-0.624559	-0.837032	-0.54676	-0.387105	0.88779	-0.239491	0.382151	-0.465158	-0.704547	NaN	NaN	NaN	NaN	NaN	NaN	NaN	NaN	NaN	NaN	NaN
MEC_C	-0.295861	1	1	0.222246	-0.353675	0.17704	0.487772	1.34207	1.87873	-0.68795	-0.239216	-0.456521	-0.469899	-0.366781	-0.100817	0.814304	-0.48837	1.00004	-0.00987671	-0.000942405	1.67809	1.95678	-0.247827	1.85841	1.83772	NaN	NaN	NaN	NaN	NaN	NaN	NaN	NaN	NaN	NaN	NaN	NaN	NaN	NaN	NaN	NaN	NaN	NaN	NaN	NaN	NaN	NaN	NaN	NaN
MEC_X	-0.485713	1	1	-0.341026	-0.547444	-0.467548	-0.973885	1.29709	-0.588383	0.650033	-0.44068	1.31111	-0.131056	-0.385943	0.321211	-1.01209	-0.0598464	1.55603	0.250607	1.85771	-0.0408113	1.60151	NaN	NaN	NaN	NaN	NaN	NaN	NaN	NaN	NaN	NaN	NaN	NaN	NaN	NaN	NaN	NaN	NaN	NaN	NaN	NaN	NaN	NaN	NaN	NaN	NaN	NaN	NaN
MEC_X	-0.216408	1	1	-0.170722	0.715223	0.344151	-0.0839626	-0.221596	-0.288458	NaN	NaN	NaN	NaN	NaN	NaN	NaN	NaN	NaN	NaN	NaN	NaN	NaN	NaN	NaN	NaN	NaN	NaN	NaN	NaN	NaN	NaN	NaN	NaN	NaN	NaN	NaN	NaN	NaN	NaN	NaN	NaN	NaN	NaN	NaN	NaN	NaN	NaN	NaN	NaN
MEC_X	-0.928221	1	0	1.96383	-0.102866	-0.663586	1.63281	-0.87212	-1.31875	0.094822	1.04486	0.0501018	0.647113	-1.37415	-0.70106	NaN	NaN	NaN	NaN	NaN	NaN	NaN	NaN	NaN	NaN	NaN	NaN	NaN	NaN	NaN	NaN	NaN	NaN	NaN	NaN	NaN	NaN	NaN	NaN	NaN	NaN	NaN	NaN	NaN	NaN	NaN	NaN	NaN	NaN
MEC_X	0.0277394	0	0	1.84473	0.0667998	0.533414	NaN	NaN	NaN	NaN	NaN	NaN	NaN	NaN	NaN	NaN	NaN	NaN	NaN	NaN	NaN	NaN	NaN	NaN	NaN	NaN	NaN	NaN	NaN	NaN	NaN	NaN	NaN	NaN	NaN	NaN	NaN	NaN	NaN	NaN	NaN	NaN	NaN	NaN	NaN	NaN	NaN	NaN	NaN
MEC_X	0.0682312	0	0	0.247672	1.05426	1.22509	-0.391663	-0.0908254	1.00593	-0.853748	0.112031	-0.234791	-0.0950881	1.7887	1.07301	0.368949	-0.881299	-0.518591	0.798595	NaN	NaN	NaN	NaN	NaN	NaN	NaN	NaN	NaN	NaN	NaN	NaN	NaN	NaN	NaN	NaN	NaN	NaN	NaN	NaN	NaN	NaN	NaN	NaN	NaN	NaN	NaN	NaN	NaN	NaN
MEC_X	-0.690629	1	1	-0.262901	-0.0795558	-0.305097	-0.117081	-1.08947	1.6269	-0.041059	-0.353922	-0.604982	-0.283934	-0.184474	-0.663958	-0.828115	-0.552031	-0.914891	-0.457529	-0.912608	-0.319076	0.506783	-0.827754	-0.857212	-0.775746	0.437819	-0.727095	-1.15118	0.862914	-0.788319	0.475731	0.617877	0.569499	0.416745	-0.522459	-1.04167	-0.284904	-0.470015	-0.372688	0.388058	1.37534	-0.709345	-0.774772	-0.736834	-0.864677	-1.36935	-1.22738	-0.147862	-0.43201
MEC_X	-0.534066	1	1	-0.553978	-0.787701	-0.608302	-0.518812	-0.664331	-0.0116586	-0.0637205	-0.343983	-0.93172	-0.930175	-1.25381	-0.684486	-0.655039	-0.544699	-0.462079	-1.45629	-0.410843	-1.56585	-0.613549	-0.413668	-1.12113	-0.79207	-1.58798	-0.430132	-0.44973	-0.460465	-0.781715	-0.406384	-1.54535	-0.122372	-0.434318	-0.670051	-0.545071	NaN	NaN	NaN	NaN	NaN	NaN	NaN	NaN	NaN	NaN	NaN	NaN	NaN
MEC_X	-0.144973	1	1	1.03669	-0.401671	-0.0200505	-0.20176	NaN	NaN	NaN	NaN	NaN	NaN	NaN	NaN	NaN	NaN	NaN	NaN	NaN	NaN	NaN	NaN	NaN	NaN	NaN	NaN	NaN	NaN	NaN	NaN	NaN	NaN	NaN	NaN	NaN	NaN	NaN	NaN	NaN	NaN	NaN	NaN	NaN	NaN	NaN	NaN	NaN	NaN
MEC_X	-0.769418	1	0	-0.168882	1.22799	1.58093	1.25981	-0.596044	-0.260014	-0.577991	-0.566038	NaN	NaN	NaN	NaN	NaN	NaN	NaN	NaN	NaN	NaN	NaN	NaN	NaN	NaN	NaN	NaN	NaN	NaN	NaN	NaN	NaN	NaN	NaN	NaN	NaN	NaN	NaN	NaN	NaN	NaN	NaN	NaN	NaN	NaN	NaN	NaN	NaN	NaN
MEC_X	0.386071	0	0	0.386071	NaN	NaN	NaN	NaN	NaN	NaN	NaN	NaN	NaN	NaN	NaN	NaN	NaN	NaN	NaN	NaN	NaN	NaN	NaN	NaN	NaN	NaN	NaN	NaN	NaN	NaN	NaN	NaN	NaN	NaN	NaN	NaN	NaN	NaN	NaN	NaN	NaN	NaN	NaN	NaN	NaN	NaN	NaN	NaN	NaN
MEC_X	1.14428	0	0	0.686047	-1.52045	-1.19058	1.20264	-0.46634	NaN	NaN	NaN	NaN	NaN	NaN	NaN	NaN	NaN	NaN	NaN	NaN	NaN	NaN	NaN	NaN	NaN	NaN	NaN	NaN	NaN	NaN	NaN	NaN	NaN	NaN	NaN	NaN	NaN	NaN	NaN	NaN	NaN	NaN	NaN	NaN	NaN	NaN	NaN	NaN	NaN
MEC_X	-0.276011	1	1	-0.0849122	-0.379463	1.87068	0.038371	-0.16859	-0.732788	0.025279	-0.366787	-1.38784	-0.644278	-0.280705	-0.0615393	-0.0528341	-0.097272	-0.0220461	0.889693	0.136621	0.0539365	-0.57771	-0.256312	0.313821	-0.838764	0.0449645	-0.00518472	-0.227288	-0.823607	-0.694288	-0.549184	-0.852454	0.458247	-0.4313	-0.285538	0.0673748	-1.80849	-0.543749	-0.569461	1.49466	-0.486643	-0.570024	0.102537	0.00920717	-0.499577	-0.790103	1.74452	-0.0192035	-0.336858
MEC_X	-0.187102	1	1	0.0748732	-0.381714	-0.301169	-0.242476	1.86827	0.347657	-0.295587	-1.32859	-1.17807	NaN	NaN	NaN	NaN	NaN	NaN	NaN	NaN	NaN	NaN	NaN	NaN	NaN	NaN	NaN	NaN	NaN	NaN	NaN	NaN	NaN	NaN	NaN	NaN	NaN	NaN	NaN	NaN	NaN	NaN	NaN	NaN	NaN	NaN	NaN	NaN	NaN
MEC_X	-0.209173	1	1	1.75472	0.0243634	0.0130656	-1.76378	-0.247302	-0.14685	-0.374862	-0.445089	-1.44964	-0.282019	-0.0998259	-1.14902	1.64425	-0.189636	-0.0803596	-0.434797	-0.339181	-0.0523308	-0.458458	-0.346106	-0.232186	-0.447403	-0.161978	-0.126559	-0.259624	-0.358291	0.00506706	-1.17323	-0.31201	1.0073	-0.105281	-0.778976	-0.139858	-0.339493	-0.488678	0.0172061	-0.186398	-0.699536	-0.170544	0.0494441	-0.163306	-0.130504	-0.029489	-1.50937	-0.3741	-0.0879392
MEC_X	1.2128	0	0	1.92655	0.261662	0.464872	1.3554	0.682458	1.31729	1.31996	NaN	NaN	NaN	NaN	NaN	NaN	NaN	NaN	NaN	NaN	NaN	NaN	NaN	NaN	NaN	NaN	NaN	NaN	NaN	NaN	NaN	NaN	NaN	NaN	NaN	NaN	NaN	NaN	NaN	NaN	NaN	NaN	NaN	NaN	NaN	NaN	NaN	NaN	NaN
MEC_X	0.0313152	0	0	1.14624	0.540267	0.308708	0.117536	NaN	NaN	NaN	NaN	NaN	NaN	NaN	NaN	NaN	NaN	NaN	NaN	NaN	NaN	NaN	NaN	NaN	NaN	NaN	NaN	NaN	NaN	NaN	NaN	NaN	NaN	NaN	NaN	NaN	NaN	NaN	NaN	NaN	NaN	NaN	NaN	NaN	NaN	NaN	NaN	NaN	NaN
MEC_X	-0.461709	1	1	-1.27995	1.13667	-1.08025	1.85749	-0.813399	-0.521983	-1.57903	-0.343221	0.510963	0.0343279	0.974218	-0.177426	0.212298	0.0472565	0.0833483	-0.454177	-0.0634623	-0.370693	-0.229465	1.55058	-1.57047	0.0704188	0.318035	-1.51497	1.82867	1.44185	-0.306131	-0.304309	-1.09872	-1.82546	-1.8424	-1.18672	-0.676124	1.48865	0.724189	1.8106	-0.0780629	1.9804	-0.223277	0.201426	-0.8033	-1.85488	0.385933	1.68871	-1.60617	-0.721281
MEC_X	-0.0243554	1	0	1.01778	1.00082	-0.00157671	-0.119139	0.806098	1.89798	-0.109754	0.990642	-1.75326	-1.05946	-0.652001	1.83319	0.107326	0.431285	-1.13648	0.149181	0.894978	-1.9799	0.718807	1.15524	0.327704	0.953135	NaN	NaN	NaN	NaN	NaN	NaN	NaN	NaN	NaN	NaN	NaN	NaN	NaN	NaN	NaN	NaN	NaN	NaN	NaN	NaN	NaN	NaN	NaN	NaN
MEC_X	-0.174002	1	1	1.89966	0.93427	-0.195424	-1.08623	-0.26067	-0.294105	-0.172588	-0.215917	-0.231591	1.48559	-0.0316974	0.00728686	-0.192987	-0.381443	1.65662	NaN	NaN	NaN	NaN	NaN	NaN	NaN	NaN	NaN	NaN	NaN	NaN	NaN	NaN	NaN	NaN	NaN	NaN	NaN	NaN	NaN	NaN	NaN	NaN	NaN	NaN	NaN	NaN	NaN	NaN	NaN
MEC_X	-0.255704	1	1	-1.32218	-0.21643	NaN	NaN	NaN	NaN	NaN	NaN	NaN	NaN	NaN	NaN	NaN	NaN	NaN	NaN	NaN	NaN	NaN	NaN	NaN	NaN	NaN	NaN	NaN	NaN	NaN	NaN	NaN	NaN	NaN	NaN	NaN	NaN	NaN	NaN	NaN	NaN	NaN	NaN	NaN	NaN	NaN	NaN	NaN	NaN
MEC_X	-0.252429	1	1	-0.05532	-0.343861	-1.53547	-0.642771	-0.957271	-0.34316	-1.12791	-0.234438	-0.404212	0.0375315	-0.519244	-0.0170023	-0.393826	1.45887	-0.0596765	1.20914	NaN	NaN	NaN	NaN	NaN	NaN	NaN	NaN	NaN	NaN	NaN	NaN	NaN	NaN	NaN	NaN	NaN	NaN	NaN	NaN	NaN	NaN	NaN	NaN	NaN	NaN	NaN	NaN	NaN	NaN
MEC_X	-0.00809291	1	0	-0.453517	-1.31952	1.76206	-0.188403	-1.61751	-0.0657709	-0.415657	0.296482	0.0615825	-0.0777239	-0.381981	0.207752	NaN	NaN	NaN	NaN	NaN	NaN	NaN	NaN	NaN	NaN	NaN	NaN	NaN	NaN	NaN	NaN	NaN	NaN	NaN	NaN	NaN	NaN	NaN	NaN	NaN	NaN	NaN	NaN	NaN	NaN	NaN	NaN	NaN	NaN
MEC_X	1.04458	0	0	1.04458	NaN	NaN	NaN	NaN	NaN	NaN	NaN	NaN	NaN	NaN	NaN	NaN	NaN	NaN	NaN	NaN	NaN	NaN	NaN	NaN	NaN	NaN	NaN	NaN	NaN	NaN	NaN	NaN	NaN	NaN	NaN	NaN	NaN	NaN	NaN	NaN	NaN	NaN	NaN	NaN	NaN	NaN	NaN	NaN	NaN
MEC_X	1.43803	0	0	1.43803	NaN	NaN	NaN	NaN	NaN	NaN	NaN	NaN	NaN	NaN	NaN	NaN	NaN	NaN	NaN	NaN	NaN	NaN	NaN	NaN	NaN	NaN	NaN	NaN	NaN	NaN	NaN	NaN	NaN	NaN	NaN	NaN	NaN	NaN	NaN	NaN	NaN	NaN	NaN	NaN	NaN	NaN	NaN	NaN	NaN
MEC_X	-0.469173	1	1	-0.482436	-1.42044	-0.517668	NaN	NaN	NaN	NaN	NaN	NaN	NaN	NaN	NaN	NaN	NaN	NaN	NaN	NaN	NaN	NaN	NaN	NaN	NaN	NaN	NaN	NaN	NaN	NaN	NaN	NaN	NaN	NaN	NaN	NaN	NaN	NaN	NaN	NaN	NaN	NaN	NaN	NaN	NaN	NaN	NaN	NaN	NaN
MEC_X	-0.627657	1	0	-1.07601	0.174594	-0.1718	0.0599948	-0.672269	-0.450452	0.296467	0.0365338	-0.740779	-0.729134	1.84285	-1.5732	-0.101178	-0.863972	0.0356078	0.345583	-0.5669	-1.66968	-0.316346	-0.504443	-1.00571	-0.720423	0.16662	0.159151	-0.187936	1.80692	0.611399	-1.92737	NaN	NaN	NaN	NaN	NaN	NaN	NaN	NaN	NaN	NaN	NaN	NaN	NaN	NaN	NaN	NaN	NaN	NaN
MEC_X	-0.868322	1	1	-0.952103	-0.6675	-1.71641	-0.0223594	-1.03231	0.718085	-0.342445	-0.145065	-0.849572	0.0150262	-1.93861	-0.44632	-0.428203	-0.88335	-0.138055	1.05233	-0.316818	-0.391567	0.784011	-0.282972	-0.1388	-0.610608	1.02748	0.670084	0.890355	-1.64344	-1.80422	-1.2597	-0.966959	0.0212688	1.91461	-0.560751	-0.40416	-1.19794	-0.456509	-1.11961	-0.60852	-1.80429	-0.0536486	-1.17941	0.331571	-0.145731	-0.551325	1.64718	1.01646	0.531069
MEC_X	-0.151289	1	0	-0.103854	1.32139	NaN	NaN	NaN	NaN	NaN	NaN	NaN	NaN	NaN	NaN	NaN	NaN	NaN	NaN	NaN	NaN	NaN	NaN	NaN	NaN	NaN	NaN	NaN	NaN	NaN	NaN	NaN	NaN	NaN	NaN	NaN	NaN	NaN	NaN	NaN	NaN	NaN	NaN	NaN	NaN	NaN	NaN	NaN	NaN
MEC_X	0.416284	0	0	1.57001	0.840031	0.52672	NaN	NaN	NaN	NaN	NaN	NaN	NaN	NaN	NaN	NaN	NaN	NaN	NaN	NaN	NaN	NaN	NaN	NaN	NaN	NaN	NaN	NaN	NaN	NaN	NaN	NaN	NaN	NaN	NaN	NaN	NaN	NaN	NaN	NaN	NaN	NaN	NaN	NaN	NaN	NaN	NaN	NaN	NaN
MEC_X	-0.360889	1	1	0.47636	-1.74979	-1.52482	0.140844	-1.36158	0.145365	0.32856	-1.18789	-0.0571141	-0.154285	-1.00041	1.71375	-1.38522	0.0508954	-0.0128536	0.447956	1.53184	-0.372071	-0.194919	-0.131794	-0.463824	-1.36	-0.686768	0.29729	-0.865958	-0.489738	-0.306754	-0.870231	-0.562303	0.998419	-1.5975	-0.633176	-0.165676	-0.349759	1.07208	-0.245253	-0.0679629	0.100746	1.45311	-1.28062	-1.59295	-0.405656	-0.576582	NaN	NaN	NaN
MEC_X	-0.665764	1	1	-0.665764	NaN	NaN	NaN	NaN	NaN	NaN	NaN	NaN	NaN	NaN	NaN	NaN	NaN	NaN	NaN	NaN	NaN	NaN	NaN	NaN	NaN	NaN	NaN	NaN	NaN	NaN	NaN	NaN	NaN	NaN	NaN	NaN	NaN	NaN	NaN	NaN	NaN	NaN	NaN	NaN	NaN	NaN	NaN	NaN	NaN
MEC_X	-0.181683	1	0	-0.181683	NaN	NaN	NaN	NaN	NaN	NaN	NaN	NaN	NaN	NaN	NaN	NaN	NaN	NaN	NaN	NaN	NaN	NaN	NaN	NaN	NaN	NaN	NaN	NaN	NaN	NaN	NaN	NaN	NaN	NaN	NaN	NaN	NaN	NaN	NaN	NaN	NaN	NaN	NaN	NaN	NaN	NaN	NaN	NaN	NaN
MEC_X	0.063879	0	0	1.11993	0.292567	-0.105665	-0.614304	-0.270726	0.0675074	1.16671	-0.56471	0.20204	-1.8906	NaN	NaN	NaN	NaN	NaN	NaN	NaN	NaN	NaN	NaN	NaN	NaN	NaN	NaN	NaN	NaN	NaN	NaN	NaN	NaN	NaN	NaN	NaN	NaN	NaN	NaN	NaN	NaN	NaN	NaN	NaN	NaN	NaN	NaN	NaN	NaN
MEC_X	0.62938	0	0	-0.522658	-1.77319	-0.395922	-1.87821	0.0637139	1.82928	-0.652109	-0.357959	1.38846	-1.2514	-0.192922	0.344935	0.294779	-0.339636	1.68368	-1.53125	1.24748	-0.291164	0.797797	1.59197	1.54882	-1.02726	-0.155577	NaN	NaN	NaN	NaN	NaN	NaN	NaN	NaN	NaN	NaN	NaN	NaN	NaN	NaN	NaN	NaN	NaN	NaN	NaN	NaN	NaN	NaN	NaN
MEC_X	-0.0505306	1	0	-1.63068	-0.203559	0.0850253	0.10047	0.087214	1.64094	0.381788	-0.647038	1.58611	-0.201904	0.401791	1.705	0.18035	0.166146	0.102912	-0.248675	-1.38666	-0.196153	-1.33232	-1.08089	-0.927996	0.0502524	-1.47261	NaN	NaN	NaN	NaN	NaN	NaN	NaN	NaN	NaN	NaN	NaN	NaN	NaN	NaN	NaN	NaN	NaN	NaN	NaN	NaN	NaN	NaN	NaN
MEC_X	0.00515641	0	0	-1.8558	-0.09996	NaN	NaN	NaN	NaN	NaN	NaN	NaN	NaN	NaN	NaN	NaN	NaN	NaN	NaN	NaN	NaN	NaN	NaN	NaN	NaN	NaN	NaN	NaN	NaN	NaN	NaN	NaN	NaN	NaN	NaN	NaN	NaN	NaN	NaN	NaN	NaN	NaN	NaN	NaN	NaN	NaN	NaN	NaN	NaN
MEC_X	-0.026325	1	0	-1.04443	-0.0492048	-0.300817	1.01017	-0.257526	1.35883	0.898059	-0.420315	-0.29151	-0.367709	-0.197362	0.322798	-0.132012	-0.286333	0.233188	1.67135	-1.73301	-0.0685014	-0.51446	-0.376245	1.58346	-1.8146	-1.43127	-0.211662	-0.839312	-0.0553131	-1.42888	-0.140857	-0.321985	-0.104353	0.523821	1.57162	NaN	NaN	NaN	NaN	NaN	NaN	NaN	NaN	NaN	NaN	NaN	NaN	NaN	NaN
MEC_X	-0.264082	1	1	-1.1408	0.625881	1.19941	-0.976232	-0.280321	0.0639788	-0.459038	-0.352271	-1.11471	-0.36052	-1.43868	-0.394914	0.034909	-0.0277467	0.0124641	-0.149007	-0.334685	-1.21144	-0.267012	0.0365772	-0.0803831	0.0657156	-0.208999	1.46035	-0.438243	1.28413	-0.913139	1.10863	0.606806	1.56786	0.593617	-0.759917	-0.063494	1.59339	-0.408479	1.15298	0.761116	-0.381088	-1.59722	NaN	NaN	NaN	NaN	NaN	NaN	NaN
MEC_X	-0.00274803	1	0	-0.242066	-0.144331	-0.42072	-0.0999267	-0.138415	1.30129	-0.112115	-0.307701	-0.0962766	-0.187674	1.11942	-0.645233	-0.285505	0.902883	0.572453	-1.28813	0.130158	1.58271	1.82031	-0.00421498	-0.847232	-0.154355	-0.242506	1.27315	-0.0506005	1.7657	-0.615899	0.111447	-0.40162	0.936452	0.604048	0.928315	NaN	NaN	NaN	NaN	NaN	NaN	NaN	NaN	NaN	NaN	NaN	NaN	NaN	NaN
MEC_X	-1.68009	1	0	-1.68009	NaN	NaN	NaN	NaN	NaN	NaN	NaN	NaN	NaN	NaN	NaN	NaN	NaN	NaN	NaN	NaN	NaN	NaN	NaN	NaN	NaN	NaN	NaN	NaN	NaN	NaN	NaN	NaN	NaN	NaN	NaN	NaN	NaN	NaN	NaN	NaN	NaN	NaN	NaN	NaN	NaN	NaN	NaN	NaN	NaN
MEC_X	-0.701723	1	0	0.368908	0.713198	-0.671711	0.220599	NaN	NaN	NaN	NaN	NaN	NaN	NaN	NaN	NaN	NaN	NaN	NaN	NaN	NaN	NaN	NaN	NaN	NaN	NaN	NaN	NaN	NaN	NaN	NaN	NaN	NaN	NaN	NaN	NaN	NaN	NaN	NaN	NaN	NaN	NaN	NaN	NaN	NaN	NaN	NaN	NaN	NaN
MEC_X	-0.18861	1	1	-0.00658549	-1.80407	-0.0861716	-0.0408901	-0.584044	-0.391663	-0.662524	-0.645443	1.55916	-0.524703	1.72424	-0.865262	-1.52987	0.140118	-1.67481	-0.176302	-1.61677	-0.225952	0.372067	-0.388633	0.0886349	-0.435532	-0.0948975	-0.127435	1.35723	-0.13359	-0.171004	0.0909472	-0.215971	-0.202094	1.5846	0.0832925	-0.0655795	NaN	NaN	NaN	NaN	NaN	NaN	NaN	NaN	NaN	NaN	NaN	NaN	NaN
MEC_X	-0.0599368	1	0	-0.0599368	NaN	NaN	NaN	NaN	NaN	NaN	NaN	NaN	NaN	NaN	NaN	NaN	NaN	NaN	NaN	NaN	NaN	NaN	NaN	NaN	NaN	NaN	NaN	NaN	NaN	NaN	NaN	NaN	NaN	NaN	NaN	NaN	NaN	NaN	NaN	NaN	NaN	NaN	NaN	NaN	NaN	NaN	NaN	NaN	NaN
MEC_X	-0.0166671	1	0	-0.002859	-0.0829854	-0.225144	0.576192	0.0758852	-0.0212082	-0.0490604	0.17612	0.0955454	-0.149745	-0.158574	NaN	NaN	NaN	NaN	NaN	NaN	NaN	NaN	NaN	NaN	NaN	NaN	NaN	NaN	NaN	NaN	NaN	NaN	NaN	NaN	NaN	NaN	NaN	NaN	NaN	NaN	NaN	NaN	NaN	NaN	NaN	NaN	NaN	NaN	NaN
MEC_X	-0.0683061	1	0	0.126907	-0.0622011	0.128219	-0.801258	1.52681	1.66267	-0.201499	0.076605	-0.0119673	1.25071	-0.158311	-0.087732	1.10446	-0.291966	-0.733534	1.98945	-0.0597931	NaN	NaN	NaN	NaN	NaN	NaN	NaN	NaN	NaN	NaN	NaN	NaN	NaN	NaN	NaN	NaN	NaN	NaN	NaN	NaN	NaN	NaN	NaN	NaN	NaN	NaN	NaN	NaN	NaN
MEC_X	-0.440138	1	1	0.641657	0.538585	1.62511	-0.922059	0.308275	-0.1123	-1.97798	0.802578	-0.260617	-0.238364	-1.51087	0.805804	-1.50113	-0.194824	-0.469784	-0.00248256	-0.270252	-0.178966	1.61958	-0.920462	0.581295	0.904202	-0.340153	-0.92365	-0.431234	-0.344741	-0.316571	1.84778	-0.655773	-0.431399	0.115388	1.46917	1.59736	-0.215503	-0.594343	-0.82172	1.76492	0.094787	-0.834015	-0.488657	0.314971	-0.0799725	0.298328	1.70124	-1.77758	1.80882
MEC_X	-1.53393	1	0	-0.695782	1.47014	1.98048	0.121034	-0.361313	-1.39759	-0.620513	-1.68174	NaN	NaN	NaN	NaN	NaN	NaN	NaN	NaN	NaN	NaN	NaN	NaN	NaN	NaN	NaN	NaN	NaN	NaN	NaN	NaN	NaN	NaN	NaN	NaN	NaN	NaN	NaN	NaN	NaN	NaN	NaN	NaN	NaN	NaN	NaN	NaN	NaN	NaN
MEC_X	0.455466	0	0	-0.843	0.677577	-1.44967	0.0853338	0.575053	0.948589	0.101808	-0.145445	0.0207125	0.166121	-1.03039	-1.09758	1.94514	0.467759	-0.46085	0.361893	1.93322	-0.507595	-1.9877	-0.805344	-1.8015	-0.768014	-0.58137	-1.13542	0.143098	-0.57427	-0.469971	0.399948	0.107107	-0.652712	0.182666	-0.970388	-1.1666	1.00558	0.346296	1.26616	0.310463	0.255697	-0.31172	0.6072	0.375546	-0.830426	1.15795	0.546024	1.97639	NaN
MEC_X	-0.238355	1	1	-0.149268	-0.376722	-0.192551	1.13475	0.038091	-0.340206	-0.0888148	-0.338871	-0.0690991	-0.447493	-0.290994	-0.0895972	-0.0855725	-0.182265	-0.374959	-0.0344809	-0.298035	-0.23467	-0.328303	-0.138469	-0.424658	-0.367896	-0.276732	-0.251419	-0.42237	-0.11048	NaN	NaN	NaN	NaN	NaN	NaN	NaN	NaN	NaN	NaN	NaN	NaN	NaN	NaN	NaN	NaN	NaN	NaN	NaN	NaN
MEC_X	-0.641193	1	0	0.318687	1.75599	0.356354	-0.773431	1.00135	0.990088	0.708667	-0.179641	-0.452759	-0.427326	-0.566237	-0.834607	0.312283	-0.208027	-0.200289	-0.506011	0.551138	0.570294	-0.606326	-0.561849	-0.950747	0.0244402	-0.685742	-0.456621	-0.102286	-0.357726	-0.818678	-0.793867	NaN	NaN	NaN	NaN	NaN	NaN	NaN	NaN	NaN	NaN	NaN	NaN	NaN	NaN	NaN	NaN	NaN	NaN
MEC_X	-0.55993	1	1	-0.0365302	-0.514609	-0.444109	NaN	NaN	NaN	NaN	NaN	NaN	NaN	NaN	NaN	NaN	NaN	NaN	NaN	NaN	NaN	NaN	NaN	NaN	NaN	NaN	NaN	NaN	NaN	NaN	NaN	NaN	NaN	NaN	NaN	NaN	NaN	NaN	NaN	NaN	NaN	NaN	NaN	NaN	NaN	NaN	NaN	NaN	NaN
MEC_X	-1.87399	1	0	0.43672	0.462691	-0.14522	-0.0231406	NaN	NaN	NaN	NaN	NaN	NaN	NaN	NaN	NaN	NaN	NaN	NaN	NaN	NaN	NaN	NaN	NaN	NaN	NaN	NaN	NaN	NaN	NaN	NaN	NaN	NaN	NaN	NaN	NaN	NaN	NaN	NaN	NaN	NaN	NaN	NaN	NaN	NaN	NaN	NaN	NaN	NaN
MEC_X	1.18784	0	0	1.27276	0.76281	NaN	NaN	NaN	NaN	NaN	NaN	NaN	NaN	NaN	NaN	NaN	NaN	NaN	NaN	NaN	NaN	NaN	NaN	NaN	NaN	NaN	NaN	NaN	NaN	NaN	NaN	NaN	NaN	NaN	NaN	NaN	NaN	NaN	NaN	NaN	NaN	NaN	NaN	NaN	NaN	NaN	NaN	NaN	NaN
MEC_X	-0.408786	1	1	-0.778856	-0.763641	1.80982	-0.786855	-0.263306	0.428875	-0.572617	-0.036659	-0.373196	-0.805382	-0.304836	-0.240325	0.467242	-0.46129	0.950401	-0.156353	-0.363542	-0.341605	-0.527678	-0.407932	-0.413882	-0.545523	1.2686	-1.13642	-1.59471	-0.686483	-0.655279	1.85471	-0.402603	-0.408179	-0.190691	-1.08402	-0.136916	-0.53547	-0.495337	-0.696009	-1.65224	-0.247882	-0.614529	0.152202	-0.315682	-0.827485	-0.690643	-1.98666	-0.679815	-0.050603
MEC_X	-1.37514	1	0	1.50715	0.68311	0.79817	0.791251	1.4366	-0.538353	-0.135691	-0.465596	1.6701	NaN	NaN	NaN	NaN	NaN	NaN	NaN	NaN	NaN	NaN	NaN	NaN	NaN	NaN	NaN	NaN	NaN	NaN	NaN	NaN	NaN	NaN	NaN	NaN	NaN	NaN	NaN	NaN	NaN	NaN	NaN	NaN	NaN	NaN	NaN	NaN	NaN
MEC_X	-0.51578	1	1	0.843276	0.0456162	0.393344	-0.876508	-0.511259	-1.36664	-1.74113	-0.168944	0.975148	-0.853379	-0.689316	-0.822667	NaN	NaN	NaN	NaN	NaN	NaN	NaN	NaN	NaN	NaN	NaN	NaN	NaN	NaN	NaN	NaN	NaN	NaN	NaN	NaN	NaN	NaN	NaN	NaN	NaN	NaN	NaN	NaN	NaN	NaN	NaN	NaN	NaN	NaN
MEC_X	-0.333534	1	1	0.911917	-0.572272	-0.727435	1.06382	-0.458282	-0.736981	-0.12298	-0.167786	0.115025	-1.97857	1.80518	0.263254	-1.89782	-0.513804	1.28499	1.56721	-1.78771	-0.472736	-0.169839	-0.875293	-1.24124	1.04369	-1.40148	0.238595	NaN	NaN	NaN	NaN	NaN	NaN	NaN	NaN	NaN	NaN	NaN	NaN	NaN	NaN	NaN	NaN	NaN	NaN	NaN	NaN	NaN	NaN
MEC_X	-0.537293	1	1	-0.80739	0.582314	-0.577049	1.00037	-0.329176	-0.179059	0.322353	-1.2173	-0.565908	-0.312404	-0.195703	-0.588835	-0.419165	-0.712972	-0.872801	-0.576883	-0.820759	-0.476907	0.934645	-1.44531	-0.738641	-0.640978	-0.749644	-0.432208	-0.48783	NaN	NaN	NaN	NaN	NaN	NaN	NaN	NaN	NaN	NaN	NaN	NaN	NaN	NaN	NaN	NaN	NaN	NaN	NaN	NaN	NaN
MEC_X	0.0134711	0	0	0.0134711	NaN	NaN	NaN	NaN	NaN	NaN	NaN	NaN	NaN	NaN	NaN	NaN	NaN	NaN	NaN	NaN	NaN	NaN	NaN	NaN	NaN	NaN	NaN	NaN	NaN	NaN	NaN	NaN	NaN	NaN	NaN	NaN	NaN	NaN	NaN	NaN	NaN	NaN	NaN	NaN	NaN	NaN	NaN	NaN	NaN
MEC_X	-0.389897	1	1	1.88125	-1.71613	1.49797	0.112998	-1.60036	0.83192	-0.318651	-0.486784	-0.964439	-0.127656	NaN	NaN	NaN	NaN	NaN	NaN	NaN	NaN	NaN	NaN	NaN	NaN	NaN	NaN	NaN	NaN	NaN	NaN	NaN	NaN	NaN	NaN	NaN	NaN	NaN	NaN	NaN	NaN	NaN	NaN	NaN	NaN	NaN	NaN	NaN	NaN
MEC_X	-0.326006	1	1	-0.236256	-0.137346	-0.367782	0.470306	-0.276884	0.838975	-0.484811	-0.350069	-0.438525	-0.217091	-0.249443	-0.349449	-1.58899	-0.491362	-0.38289	-0.543748	-0.311183	-0.2951	-0.568235	-0.525076	-0.480782	-0.444001	1.37513	-1.96814	-0.438446	-0.81083	-0.20784	-0.458975	-0.216133	-0.42778	-0.350468	-0.513911	NaN	NaN	NaN	NaN	NaN	NaN	NaN	NaN	NaN	NaN	NaN	NaN	NaN	NaN
MEC_X	-0.0637089	1	0	-0.302696	1.6231	1.79958	0.0830898	0.479935	0.353564	-0.767172	0.519939	-0.328629	0.701696	0.256065	-0.658148	-0.230736	-0.48989	0.733613	-0.706774	-0.928944	-0.5375	-1.8555	0.00621613	0.238304	-0.62133	1.36461	1.98762	-1.83902	-0.205429	-0.547196	-1.6797	0.159666	-0.389744	-1.5268	0.720305	1.00368	-0.0806432	-0.241762	-0.681547	1.2678	NaN	NaN	NaN	NaN	NaN	NaN	NaN	NaN	NaN
MEC_X	-0.720815	1	1	-0.149791	0.63181	-0.512392	-0.108426	-1.05664	-0.81799	-0.647403	-0.641302	-0.405197	-0.608242	-0.869001	-0.799667	-0.483398	-0.34946	-0.645194	-0.744416	0.604311	-0.230822	-0.848955	-0.818739	-0.513043	-0.872871	-1.16566	-1.46424	1.21936	0.377419	-0.819426	-0.0435657	-0.549473	0.759209	-0.580814	1.93616	0.646647	-0.521984	-0.941301	-0.316413	-0.746461	-0.969738	-0.849357	-1.12559	-0.582	-0.6285	-0.768755	-0.996781	-1.16575	-0.504475
MEC_X	-0.559425	1	1	-0.6887	-1.8365	0.328749	NaN	NaN	NaN	NaN	NaN	NaN	NaN	NaN	NaN	NaN	NaN	NaN	NaN	NaN	NaN	NaN	NaN	NaN	NaN	NaN	NaN	NaN	NaN	NaN	NaN	NaN	NaN	NaN	NaN	NaN	NaN	NaN	NaN	NaN	NaN	NaN	NaN	NaN	NaN	NaN	NaN	NaN	NaN
MEC_X	1.92848	0	0	-0.505171	-1.31086	-0.579446	-0.190683	0.963998	1.70537	NaN	NaN	NaN	NaN	NaN	NaN	NaN	NaN	NaN	NaN	NaN	NaN	NaN	NaN	NaN	NaN	NaN	NaN	NaN	NaN	NaN	NaN	NaN	NaN	NaN	NaN	NaN	NaN	NaN	NaN	NaN	NaN	NaN	NaN	NaN	NaN	NaN	NaN	NaN	NaN
MEC_X	-1.38609	1	0	0.544505	-1.69225	1.06785	-0.0310653	1.61647	NaN	NaN	NaN	NaN	NaN	NaN	NaN	NaN	NaN	NaN	NaN	NaN	NaN	NaN	NaN	NaN	NaN	NaN	NaN	NaN	NaN	NaN	NaN	NaN	NaN	NaN	NaN	NaN	NaN	NaN	NaN	NaN	NaN	NaN	NaN	NaN	NaN	NaN	NaN	NaN	NaN
MEC_X	0.745066	0	0	0.478871	0.853294	1.31951	NaN	NaN	NaN	NaN	NaN	NaN	NaN	NaN	NaN	NaN	NaN	NaN	NaN	NaN	NaN	NaN	NaN	NaN	NaN	NaN	NaN	NaN	NaN	NaN	NaN	NaN	NaN	NaN	NaN	NaN	NaN	NaN	NaN	NaN	NaN	NaN	NaN	NaN	NaN	NaN	NaN	NaN	NaN
MEC_X	0.0386434	0	0	-0.302696	1.64628	1.66497	0.0830898	1.9833	-0.767172	0.620621	-0.822916	1.29963	-1.53289	0.266661	-0.744334	-0.189747	-0.730301	0.760396	-0.664146	-0.947474	-0.517893	-1.22557	0.00621613	0.245092	-0.62133	1.63108	-0.806409	1.98762	-0.620462	-0.358358	-0.541906	-0.374521	0.159666	-0.389744	-1.49956	1.0936	0.692048	1.00368	-0.0806432	-0.260035	-0.681547	1.2195	NaN	NaN	NaN	NaN	NaN	NaN	NaN
MEC_X	-0.230487	1	1	0.827472	-0.174873	-0.516722	-0.202314	-0.285678	-0.0873975	1.03105	-0.222339	-0.00460523	1.93105	NaN	NaN	NaN	NaN	NaN	NaN	NaN	NaN	NaN	NaN	NaN	NaN	NaN	NaN	NaN	NaN	NaN	NaN	NaN	NaN	NaN	NaN	NaN	NaN	NaN	NaN	NaN	NaN	NaN	NaN	NaN	NaN	NaN	NaN	NaN	NaN
MEC_X	-0.257732	1	1	-0.154681	-0.516644	-0.368777	1.08616	-0.200828	1.06216	-0.108341	-0.484465	-0.0048804	0.923206	-0.395703	-1.37543	NaN	NaN	NaN	NaN	NaN	NaN	NaN	NaN	NaN	NaN	NaN	NaN	NaN	NaN	NaN	NaN	NaN	NaN	NaN	NaN	NaN	NaN	NaN	NaN	NaN	NaN	NaN	NaN	NaN	NaN	NaN	NaN	NaN	NaN
MEC_X	-0.79237	1	1	-1.79205	-1.48169	0.0874374	-0.816662	0.424156	-0.389645	-0.745723	0.397012	-0.493005	-0.744494	1.2128	1.31571	0.466923	1.22297	-0.0388415	0.0976941	-1.58625	0.188092	0.247654	-1.43085	1.06072	1.71218	0.192908	0.216848	0.167335	0.849807	-1.73046	-0.679093	-0.587454	-0.898312	-0.76177	-1.8951	-0.734689	-1.42418	-0.651703	-0.876499	1.07797	1.43176	1.25086	1.22022	-1.79305	1.31525	1.38057	-0.764692	-0.785257	-0.961912
MEC_X	0.713097	0	0	1.2298	0.664513	NaN	NaN	NaN	NaN	NaN	NaN	NaN	NaN	NaN	NaN	NaN	NaN	NaN	NaN	NaN	NaN	NaN	NaN	NaN	NaN	NaN	NaN	NaN	NaN	NaN	NaN	NaN	NaN	NaN	NaN	NaN	NaN	NaN	NaN	NaN	NaN	NaN	NaN	NaN	NaN	NaN	NaN	NaN	NaN
MEC_X	-0.276054	1	1	0.0701784	-0.305949	-0.724945	1.07493	-0.647434	-0.54932	NaN	NaN	NaN	NaN	NaN	NaN	NaN	NaN	NaN	NaN	NaN	NaN	NaN	NaN	NaN	NaN	NaN	NaN	NaN	NaN	NaN	NaN	NaN	NaN	NaN	NaN	NaN	NaN	NaN	NaN	NaN	NaN	NaN	NaN	NaN	NaN	NaN	NaN	NaN	NaN
MEC_X	-0.0305537	1	0	-0.000594257	1.46412	0.0455078	-0.0904449	0.790443	-0.752944	-0.715874	-0.196861	-0.0183134	0.0639658	0.120959	-0.426866	-0.253864	NaN	NaN	NaN	NaN	NaN	NaN	NaN	NaN	NaN	NaN	NaN	NaN	NaN	NaN	NaN	NaN	NaN	NaN	NaN	NaN	NaN	NaN	NaN	NaN	NaN	NaN	NaN	NaN	NaN	NaN	NaN	NaN	NaN
MEC_X	-1.58744	1	0	0.00272299	0.894429	0.0363095	-1.55606	-0.624021	-0.612855	-1.7829	-0.702815	-0.179423	-0.910635	-0.374947	NaN	NaN	NaN	NaN	NaN	NaN	NaN	NaN	NaN	NaN	NaN	NaN	NaN	NaN	NaN	NaN	NaN	NaN	NaN	NaN	NaN	NaN	NaN	NaN	NaN	NaN	NaN	NaN	NaN	NaN	NaN	NaN	NaN	NaN	NaN
MEC_X	-0.181761	1	1	-0.221124	1.9219	-0.549785	1.03408	-0.393589	-0.195928	1.81034	-0.227684	-0.33744	-0.0248629	0.030942	-0.158441	-1.79218	-0.225434	-0.125127	NaN	NaN	NaN	NaN	NaN	NaN	NaN	NaN	NaN	NaN	NaN	NaN	NaN	NaN	NaN	NaN	NaN	NaN	NaN	NaN	NaN	NaN	NaN	NaN	NaN	NaN	NaN	NaN	NaN	NaN	NaN
MEC_X	0.448099	0	0	-0.360019	0.142698	-0.774869	-0.098639	0.476127	0.720657	1.97626	-0.518008	-1.23815	0.962715	0.39967	0.58335	NaN	NaN	NaN	NaN	NaN	NaN	NaN	NaN	NaN	NaN	NaN	NaN	NaN	NaN	NaN	NaN	NaN	NaN	NaN	NaN	NaN	NaN	NaN	NaN	NaN	NaN	NaN	NaN	NaN	NaN	NaN	NaN	NaN	NaN
MEC_X	-1.01911	1	0	-1.01911	NaN	NaN	NaN	NaN	NaN	NaN	NaN	NaN	NaN	NaN	NaN	NaN	NaN	NaN	NaN	NaN	NaN	NaN	NaN	NaN	NaN	NaN	NaN	NaN	NaN	NaN	NaN	NaN	NaN	NaN	NaN	NaN	NaN	NaN	NaN	NaN	NaN	NaN	NaN	NaN	NaN	NaN	NaN	NaN	NaN
MEC_X	0.940536	0	0	0.43987	-1.88706	0.102444	-0.618176	1.28773	0.588701	NaN	NaN	NaN	NaN	NaN	NaN	NaN	NaN	NaN	NaN	NaN	NaN	NaN	NaN	NaN	NaN	NaN	NaN	NaN	NaN	NaN	NaN	NaN	NaN	NaN	NaN	NaN	NaN	NaN	NaN	NaN	NaN	NaN	NaN	NaN	NaN	NaN	NaN	NaN	NaN
MEC_X	-0.106113	1	0	-0.106113	NaN	NaN	NaN	NaN	NaN	NaN	NaN	NaN	NaN	NaN	NaN	NaN	NaN	NaN	NaN	NaN	NaN	NaN	NaN	NaN	NaN	NaN	NaN	NaN	NaN	NaN	NaN	NaN	NaN	NaN	NaN	NaN	NaN	NaN	NaN	NaN	NaN	NaN	NaN	NaN	NaN	NaN	NaN	NaN	NaN
MEC_X	-0.0514907	1	0	0.0958478	-0.55187	-0.401386	1.09878	-0.235296	1.53214	-0.236685	-0.094738	-0.352131	0.0339689	-0.210732	-0.737119	0.16496	-1.02595	0.0493357	-1.38643	-0.0023205	-0.169886	0.0228068	1.65775	0.156552	-0.219913	1.42367	0.0488716	-0.172112	-0.20581	-0.214395	-0.181975	0.18918	-0.310023	NaN	NaN	NaN	NaN	NaN	NaN	NaN	NaN	NaN	NaN	NaN	NaN	NaN	NaN	NaN	NaN
MEC_X	-0.0438843	1	0	-0.521872	-0.0744394	0.316589	-0.291801	1.14297	-0.232112	-0.230195	1.65103	0.182811	0.268691	1.03661	1.13125	1.39994	-0.104021	-0.0190951	-0.0262311	0.122489	-0.836931	NaN	NaN	NaN	NaN	NaN	NaN	NaN	NaN	NaN	NaN	NaN	NaN	NaN	NaN	NaN	NaN	NaN	NaN	NaN	NaN	NaN	NaN	NaN	NaN	NaN	NaN	NaN	NaN
MEC_X	-0.0468311	1	0	-0.237042	-1.70383	-0.0346828	-0.331946	0.285867	0.828187	-0.509764	0.221617	0.636218	0.140331	1.15292	-0.345154	-1.23483	0.144727	-1.3735	1.04437	-0.0828452	-0.178366	0.809836	1.248	-0.4062	-1.84614	1.11825	-0.297685	-0.841699	-1.66784	-0.597726	1.11515	0.192573	NaN	NaN	NaN	NaN	NaN	NaN	NaN	NaN	NaN	NaN	NaN	NaN	NaN	NaN	NaN	NaN	NaN
MEC_X	-0.225564	1	0	-0.225564	NaN	NaN	NaN	NaN	NaN	NaN	NaN	NaN	NaN	NaN	NaN	NaN	NaN	NaN	NaN	NaN	NaN	NaN	NaN	NaN	NaN	NaN	NaN	NaN	NaN	NaN	NaN	NaN	NaN	NaN	NaN	NaN	NaN	NaN	NaN	NaN	NaN	NaN	NaN	NaN	NaN	NaN	NaN	NaN	NaN
MEC_X	-0.0741335	1	1	-0.0225521	0.198653	-0.592548	0.0216073	0.843778	-0.22306	-0.268579	-0.056092	1.40389	0.0136329	-0.0197946	-0.039838	0.0438595	-0.203522	1.48678	-0.361116	-1.64137	1.91971	-0.458623	-0.116269	1.87622	-0.0139887	-0.104597	0.275438	-0.0974874	0.0360172	-0.0606735	1.52756	0.147726	0.127463	0.0858935	-0.149881	0.0299668	-0.0907469	-0.121834	1.18626	-0.173026	0.226872	-0.312043	0.115246	0.172427	-0.214702	-1.10976	0.0122239	-0.0350387	-0.128553
MEC_X	-0.0757009	1	0	-0.32238	0.0554707	0.401709	1.20075	0.358713	1.16064	-0.710858	-1.50814	0.15577	-1.46816	1.11305	-0.492614	0.0138261	1.28804	-1.44017	-1.39534	0.61175	-1.71993	-0.189764	0.409755	1.23798	-0.152408	0.134095	0.506602	1.04119	-0.450025	0.16061	0.591654	-0.700842	-0.530258	0.0274573	1.24807	NaN	NaN	NaN	NaN	NaN	NaN	NaN	NaN	NaN	NaN	NaN	NaN	NaN	NaN
MEC_X	-0.193019	1	1	-0.138245	-0.24692	-0.245042	-0.665327	1.32524	1.45494	0.810659	-0.19409	-0.308455	0.696289	-1.07315	0.996798	-0.221989	1.00032	-0.352894	-0.168632	-0.31895	-0.503794	-1.48513	-0.108189	-0.0911234	-0.595783	1.41779	-1.11902	-1.1766	-0.726752	1.40523	0.206382	1.82644	0.202169	0.654318	-0.414284	-1.30965	0.336809	-0.734738	1.65529	1.24323	-0.0819264	-0.698424	0.011544	-1.15186	NaN	NaN	NaN	NaN	NaN
MEC_X	-0.44386	1	1	-0.724595	-0.568613	-1.78173	1.11926	-1.78982	-0.800443	1.0112	-0.114077	1.53184	1.02884	-1.79449	-0.224671	-0.106844	0.0299353	-1.02349	-0.361678	1.5524	-0.554498	-0.35151	-1.23281	0.970361	-0.335329	0.328032	-1.65386	1.77422	-1.42473	-0.21566	-1.02035	-0.355159	0.367303	-0.561481	-0.10021	1.57732	-0.0661625	-0.65321	-0.0511935	-1.27796	-0.611683	-0.328956	-1.82935	1.87597	NaN	NaN	NaN	NaN	NaN
MEC_X	0.160636	0	0	-0.540557	0.492054	1.91736	-1.85622	-0.205226	-1.90157	-0.82733	0.189502	0.906885	1.90255	-0.664633	-0.828008	1.21057	-0.0204911	-0.469864	1.93139	1.62749	0.830082	0.170975	0.523939	0.0760745	1.6406	0.728203	0.1547	0.0384911	-1.16676	-0.14602	-0.44875	-1.97252	0.338638	-0.397475	-0.504528	-0.814122	-1.74291	1.24713	1.08002	1.4965	-0.240305	0.212308	1.92733	1.06996	0.0827631	0.200701	-0.817232	1.22668	-0.712887
MEC_X	-0.708974	1	0	0.254513	-0.638075	-0.638588	0.653686	-1.12178	1.1469	NaN	NaN	NaN	NaN	NaN	NaN	NaN	NaN	NaN	NaN	NaN	NaN	NaN	NaN	NaN	NaN	NaN	NaN	NaN	NaN	NaN	NaN	NaN	NaN	NaN	NaN	NaN	NaN	NaN	NaN	NaN	NaN	NaN	NaN	NaN	NaN	NaN	NaN	NaN	NaN
MEC_X	-0.62686	1	1	-0.391566	0.467323	NaN	NaN	NaN	NaN	NaN	NaN	NaN	NaN	NaN	NaN	NaN	NaN	NaN	NaN	NaN	NaN	NaN	NaN	NaN	NaN	NaN	NaN	NaN	NaN	NaN	NaN	NaN	NaN	NaN	NaN	NaN	NaN	NaN	NaN	NaN	NaN	NaN	NaN	NaN	NaN	NaN	NaN	NaN	NaN
MEC_X	-0.112322	1	0	0.449166	1.78041	-1.31085	-1.63656	1.30075	NaN	NaN	NaN	NaN	NaN	NaN	NaN	NaN	NaN	NaN	NaN	NaN	NaN	NaN	NaN	NaN	NaN	NaN	NaN	NaN	NaN	NaN	NaN	NaN	NaN	NaN	NaN	NaN	NaN	NaN	NaN	NaN	NaN	NaN	NaN	NaN	NaN	NaN	NaN	NaN	NaN
MEC_X	0.0603909	0	0	0.0217985	-0.0236401	0.251979	0.235352	-0.00672336	-1.12266	0.985398	-0.828858	0.0445645	-1.83484	-0.00658767	-0.942501	1.22123	-0.935518	1.22448	1.21497	-0.141266	-0.0138098	-1.52375	1.1473	-1.0934	1.076	0.240241	0.302039	0.568705	0.759534	-0.169493	-0.578662	-0.329769	0.192291	1.52549	NaN	NaN	NaN	NaN	NaN	NaN	NaN	NaN	NaN	NaN	NaN	NaN	NaN	NaN	NaN
MEC_X	-0.562463	1	0	-1.50551	-0.254725	-1.80982	NaN	NaN	NaN	NaN	NaN	NaN	NaN	NaN	NaN	NaN	NaN	NaN	NaN	NaN	NaN	NaN	NaN	NaN	NaN	NaN	NaN	NaN	NaN	NaN	NaN	NaN	NaN	NaN	NaN	NaN	NaN	NaN	NaN	NaN	NaN	NaN	NaN	NaN	NaN	NaN	NaN	NaN	NaN
MEC_X	-0.232226	1	0	-1.82658	0.168839	-0.357944	-1.2083	-0.968579	-0.552713	-0.214808	0.198644	NaN	NaN	NaN	NaN	NaN	NaN	NaN	NaN	NaN	NaN	NaN	NaN	NaN	NaN	NaN	NaN	NaN	NaN	NaN	NaN	NaN	NaN	NaN	NaN	NaN	NaN	NaN	NaN	NaN	NaN	NaN	NaN	NaN	NaN	NaN	NaN	NaN	NaN
MEC_X	-0.0682682	1	0	-0.470864	-1.8382	-0.273786	1.22277	1.28489	1.57786	-0.715582	0.0173918	1.08633	0.320567	NaN	NaN	NaN	NaN	NaN	NaN	NaN	NaN	NaN	NaN	NaN	NaN	NaN	NaN	NaN	NaN	NaN	NaN	NaN	NaN	NaN	NaN	NaN	NaN	NaN	NaN	NaN	NaN	NaN	NaN	NaN	NaN	NaN	NaN	NaN	NaN
MEC_X	-0.292135	1	0	-0.292135	NaN	NaN	NaN	NaN	NaN	NaN	NaN	NaN	NaN	NaN	NaN	NaN	NaN	NaN	NaN	NaN	NaN	NaN	NaN	NaN	NaN	NaN	NaN	NaN	NaN	NaN	NaN	NaN	NaN	NaN	NaN	NaN	NaN	NaN	NaN	NaN	NaN	NaN	NaN	NaN	NaN	NaN	NaN	NaN	NaN
MEC_X	-0.854653	1	0	-0.966766	-0.196486	-0.902496	-1.13861	0.0580755	-0.782289	0.752337	-0.075175	0.980375	-0.299629	0.552338	-0.846329	NaN	NaN	NaN	NaN	NaN	NaN	NaN	NaN	NaN	NaN	NaN	NaN	NaN	NaN	NaN	NaN	NaN	NaN	NaN	NaN	NaN	NaN	NaN	NaN	NaN	NaN	NaN	NaN	NaN	NaN	NaN	NaN	NaN	NaN
MEC_X	-0.00821562	1	0	0.28376	-0.109106	-0.278438	-0.0381315	0.207755	0.258893	-0.0175704	-0.0514689	-1.20495	0.103201	-0.146909	0.387656	-0.0413261	0.162702	0.292615	0.00500001	0.0802041	0.0487264	-0.148386	1.3199	-0.114986	-0.0290506	0.228018	-0.215515	-0.0396279	0.089754	-0.162873	0.0338933	-0.276007	-0.788894	1.53802	-1.08282	0.163073	0.275303	0.0676468	-1.8882	0.0876813	-0.240558	-1.31021	1.14638	-0.408384	1.11869	0.230253	-1.3694	-0.261007	-0.637855
MEC_X	-0.0743656	1	0	-1.00829	0.0410307	-1.54895	0.0509459	NaN	NaN	NaN	NaN	NaN	NaN	NaN	NaN	NaN	NaN	NaN	NaN	NaN	NaN	NaN	NaN	NaN	NaN	NaN	NaN	NaN	NaN	NaN	NaN	NaN	NaN	NaN	NaN	NaN	NaN	NaN	NaN	NaN	NaN	NaN	NaN	NaN	NaN	NaN	NaN	NaN	NaN
MEC_X	-0.47334	1	1	1.98299	-0.53193	-1.48702	1.2635	-1.83778	-0.6455	-0.195961	-1.95031	1.73319	1.92166	-1.48836	-1.88494	-1.83354	-0.578379	-0.590213	-0.586643	-1.93987	-0.337738	-0.386485	-0.0380179	1.05678	-0.18491	-0.597472	1.92322	-0.55627	1.20117	-0.589343	-0.272343	NaN	NaN	NaN	NaN	NaN	NaN	NaN	NaN	NaN	NaN	NaN	NaN	NaN	NaN	NaN	NaN	NaN	NaN
MEC_X	-0.132366	1	1	-1.16399	-0.243005	0.703164	0.365637	0.712537	0.260807	-0.050093	-0.269016	-0.0483651	1.93969	0.773086	-1.14243	-1.27426	-0.433509	-1.65315	-0.796279	-1.74023	0.15424	-0.288546	-0.657083	0.0431697	1.51212	-1.27775	0.0462693	-0.368093	-0.735138	1.98821	-0.200498	-0.283569	-0.081363	0.31395	-1.45708	0.107021	NaN	NaN	NaN	NaN	NaN	NaN	NaN	NaN	NaN	NaN	NaN	NaN	NaN
MEC_X	-0.561837	1	1	1.50712	-0.304483	-0.436163	1.25019	0.540438	1.96367	-1.40868	1.95028	0.16121	0.633001	1.98571	-0.382039	NaN	NaN	NaN	NaN	NaN	NaN	NaN	NaN	NaN	NaN	NaN	NaN	NaN	NaN	NaN	NaN	NaN	NaN	NaN	NaN	NaN	NaN	NaN	NaN	NaN	NaN	NaN	NaN	NaN	NaN	NaN	NaN	NaN	NaN
MEC_X	1.80215	0	0	1.39991	-0.977612	-0.613489	-1.88382	-1.38274	0.361987	-1.20099	1.02721	0.0673365	-1.27196	-0.755809	1.79199	1.81724	-1.03955	0.489552	1.53607	-0.518842	0.801531	1.88893	-1.6021	0.0531499	1.55308	1.51785	1.34593	1.68568	-1.84006	-1.84069	-1.20473	-1.42736	-0.496121	-0.495656	NaN	NaN	NaN	NaN	NaN	NaN	NaN	NaN	NaN	NaN	NaN	NaN	NaN	NaN	NaN
MEC_X	1.96365	0	0	-0.710416	0.0965883	1.38961	1.35141	1.8515	-0.64088	NaN	NaN	NaN	NaN	NaN	NaN	NaN	NaN	NaN	NaN	NaN	NaN	NaN	NaN	NaN	NaN	NaN	NaN	NaN	NaN	NaN	NaN	NaN	NaN	NaN	NaN	NaN	NaN	NaN	NaN	NaN	NaN	NaN	NaN	NaN	NaN	NaN	NaN	NaN	NaN
MEC_X	-0.27309	1	1	-1.24207	0.0787779	-0.456401	0.276745	-1.86358	-0.321304	-0.430283	-1.70337	0.579794	NaN	NaN	NaN	NaN	NaN	NaN	NaN	NaN	NaN	NaN	NaN	NaN	NaN	NaN	NaN	NaN	NaN	NaN	NaN	NaN	NaN	NaN	NaN	NaN	NaN	NaN	NaN	NaN	NaN	NaN	NaN	NaN	NaN	NaN	NaN	NaN	NaN
MEC_X	0.214489	0	0	1.60798	-0.120776	0.943946	0.120885	-1.8825	-0.530276	-0.629458	-0.488329	-1.53218	1.14921	1.56567	-0.0818423	-0.303322	1.84859	-0.402329	1.61448	1.10646	-0.434584	1.06927	0.28719	-0.107444	-0.861844	1.69175	-0.108982	-0.969825	1.41468	-0.295395	0.196249	0.600729	-0.897379	1.1215	-1.88986	-0.706896	-0.015747	0.187521	1.3045	1.43753	-1.43483	1.59283	0.0767972	-0.32145	-0.585399	-0.893909	-0.199361	1.18463	1.11812
MEC_X	0.678927	0	0	0.644255	1.41536	1.55932	-1.06391	0.570751	NaN	NaN	NaN	NaN	NaN	NaN	NaN	NaN	NaN	NaN	NaN	NaN	NaN	NaN	NaN	NaN	NaN	NaN	NaN	NaN	NaN	NaN	NaN	NaN	NaN	NaN	NaN	NaN	NaN	NaN	NaN	NaN	NaN	NaN	NaN	NaN	NaN	NaN	NaN	NaN	NaN
MEC_X	0.187149	0	0	0.0658011	-0.617891	0.025495	NaN	NaN	NaN	NaN	NaN	NaN	NaN	NaN	NaN	NaN	NaN	NaN	NaN	NaN	NaN	NaN	NaN	NaN	NaN	NaN	NaN	NaN	NaN	NaN	NaN	NaN	NaN	NaN	NaN	NaN	NaN	NaN	NaN	NaN	NaN	NaN	NaN	NaN	NaN	NaN	NaN	NaN	NaN
MEC_X	-0.576715	1	1	0.789509	-0.718499	-1.40691	-0.945941	1.07961	-1.32971	-1.56649	0.76305	NaN	NaN	NaN	NaN	NaN	NaN	NaN	NaN	NaN	NaN	NaN	NaN	NaN	NaN	NaN	NaN	NaN	NaN	NaN	NaN	NaN	NaN	NaN	NaN	NaN	NaN	NaN	NaN	NaN	NaN	NaN	NaN	NaN	NaN	NaN	NaN	NaN	NaN
MEC_X	1.53981	0	0	0.00145318	1.94029	NaN	NaN	NaN	NaN	NaN	NaN	NaN	NaN	NaN	NaN	NaN	NaN	NaN	NaN	NaN	NaN	NaN	NaN	NaN	NaN	NaN	NaN	NaN	NaN	NaN	NaN	NaN	NaN	NaN	NaN	NaN	NaN	NaN	NaN	NaN	NaN	NaN	NaN	NaN	NaN	NaN	NaN	NaN	NaN
MEC_X	0.85084	0	0	-0.067707	0.304171	0.0193448	-0.0117539	-0.254049	-0.0836221	1.54433	0.320071	1.93131	0.0207128	0.215519	-0.133284	-0.0713059	1.79842	-0.465348	-1.40271	0.921532	NaN	NaN	NaN	NaN	NaN	NaN	NaN	NaN	NaN	NaN	NaN	NaN	NaN	NaN	NaN	NaN	NaN	NaN	NaN	NaN	NaN	NaN	NaN	NaN	NaN	NaN	NaN	NaN	NaN
MEC_X	1.50602	0	0	1.50602	NaN	NaN	NaN	NaN	NaN	NaN	NaN	NaN	NaN	NaN	NaN	NaN	NaN	NaN	NaN	NaN	NaN	NaN	NaN	NaN	NaN	NaN	NaN	NaN	NaN	NaN	NaN	NaN	NaN	NaN	NaN	NaN	NaN	NaN	NaN	NaN	NaN	NaN	NaN	NaN	NaN	NaN	NaN	NaN	NaN
MEC_X	1.32197	0	0	1.32197	NaN	NaN	NaN	NaN	NaN	NaN	NaN	NaN	NaN	NaN	NaN	NaN	NaN	NaN	NaN	NaN	NaN	NaN	NaN	NaN	NaN	NaN	NaN	NaN	NaN	NaN	NaN	NaN	NaN	NaN	NaN	NaN	NaN	NaN	NaN	NaN	NaN	NaN	NaN	NaN	NaN	NaN	NaN	NaN	NaN
MEC_X	0.962582	0	0	1.55372	0.236536	-0.731582	1.00818	0.809847	-1.22403	NaN	NaN	NaN	NaN	NaN	NaN	NaN	NaN	NaN	NaN	NaN	NaN	NaN	NaN	NaN	NaN	NaN	NaN	NaN	NaN	NaN	NaN	NaN	NaN	NaN	NaN	NaN	NaN	NaN	NaN	NaN	NaN	NaN	NaN	NaN	NaN	NaN	NaN	NaN	NaN
MEC_X	0.526151	0	0	-1.67151	-1.44785	-1.60589	0.3373	1.68045	1.96576	0.357961	0.210796	NaN	NaN	NaN	NaN	NaN	NaN	NaN	NaN	NaN	NaN	NaN	NaN	NaN	NaN	NaN	NaN	NaN	NaN	NaN	NaN	NaN	NaN	NaN	NaN	NaN	NaN	NaN	NaN	NaN	NaN	NaN	NaN	NaN	NaN	NaN	NaN	NaN	NaN
MEC_X	-0.0963542	1	1	1.17811	0.0446346	-0.021665	-0.323573	-1.65401	-1.19377	-1.33309	-1.77825	0.158891	-0.345613	1.96647	0.013332	1.70148	-0.0272901	0.345224	0.078062	-0.132761	-0.706584	0.0809856	-0.181562	-0.659987	-0.293208	0.0548587	1.87428	-0.0300416	-0.567817	NaN	NaN	NaN	NaN	NaN	NaN	NaN	NaN	NaN	NaN	NaN	NaN	NaN	NaN	NaN	NaN	NaN	NaN	NaN	NaN
MEC_X	-0.354838	1	1	-0.339114	-0.0752799	1.38251	1.05254	1.88513	1.84548	0.980495	0.820806	1.97926	-1.49307	-0.526371	-0.529872	-0.610721	0.853755	1.30898	0.0896214	-0.136238	-1.24208	-1.87523	1.63741	1.30154	0.0113961	0.773801	-0.106182	0.217066	-0.144143	0.40973	0.801753	-0.494209	NaN	NaN	NaN	NaN	NaN	NaN	NaN	NaN	NaN	NaN	NaN	NaN	NaN	NaN	NaN	NaN	NaN
MEC_X	-0.414684	1	1	-1.86997	-0.139767	1.41358	1.63057	0.201396	1.36602	0.25812	1.79715	1.28816	0.969458	-0.478656	-0.292422	1.82073	-1.10017	-0.602784	-0.629483	-1.53969	-1.73665	-0.0769883	-0.365103	-0.930918	-0.393789	1.31404	1.64157	-0.808727	NaN	NaN	NaN	NaN	NaN	NaN	NaN	NaN	NaN	NaN	NaN	NaN	NaN	NaN	NaN	NaN	NaN	NaN	NaN	NaN	NaN
MEC_X	0.941324	0	0	0.941324	NaN	NaN	NaN	NaN	NaN	NaN	NaN	NaN	NaN	NaN	NaN	NaN	NaN	NaN	NaN	NaN	NaN	NaN	NaN	NaN	NaN	NaN	NaN	NaN	NaN	NaN	NaN	NaN	NaN	NaN	NaN	NaN	NaN	NaN	NaN	NaN	NaN	NaN	NaN	NaN	NaN	NaN	NaN	NaN	NaN
MEC_X	0.269663	0	0	0.562763	-1.01274	NaN	NaN	NaN	NaN	NaN	NaN	NaN	NaN	NaN	NaN	NaN	NaN	NaN	NaN	NaN	NaN	NaN	NaN	NaN	NaN	NaN	NaN	NaN	NaN	NaN	NaN	NaN	NaN	NaN	NaN	NaN	NaN	NaN	NaN	NaN	NaN	NaN	NaN	NaN	NaN	NaN	NaN	NaN	NaN
MEC_X	-0.00958564	1	0	-0.286713	0.0354183	NaN	NaN	NaN	NaN	NaN	NaN	NaN	NaN	NaN	NaN	NaN	NaN	NaN	NaN	NaN	NaN	NaN	NaN	NaN	NaN	NaN	NaN	NaN	NaN	NaN	NaN	NaN	NaN	NaN	NaN	NaN	NaN	NaN	NaN	NaN	NaN	NaN	NaN	NaN	NaN	NaN	NaN	NaN	NaN
MEC_X	-0.528554	1	0	-0.270334	0.257028	0.177657	-0.0735528	-0.815796	1.4688	0.830419	0.225383	-0.203107	0.451987	-0.449469	0.354302	0.933017	0.113844	0.271409	-0.537375	1.75918	1.69179	-0.531471	-0.0880949	0.326016	0.607375	0.942852	-0.0654719	1.04901	-1.35556	0.941241	-0.316586	1.13906	-0.1158	-0.0311174	-0.081252	-0.327841	-0.114032	1.98735	-0.311501	-0.782715	-0.265031	0.378932	-0.0564254	1.72697	0.0206172	0.701175	0.308707	0.327343	-0.793397
MEC_X	-0.351427	1	1	-0.49992	-0.041894	-0.463215	-0.985802	NaN	NaN	NaN	NaN	NaN	NaN	NaN	NaN	NaN	NaN	NaN	NaN	NaN	NaN	NaN	NaN	NaN	NaN	NaN	NaN	NaN	NaN	NaN	NaN	NaN	NaN	NaN	NaN	NaN	NaN	NaN	NaN	NaN	NaN	NaN	NaN	NaN	NaN	NaN	NaN	NaN	NaN
MEC_X	0.644523	0	0	0.644523	NaN	NaN	NaN	NaN	NaN	NaN	NaN	NaN	NaN	NaN	NaN	NaN	NaN	NaN	NaN	NaN	NaN	NaN	NaN	NaN	NaN	NaN	NaN	NaN	NaN	NaN	NaN	NaN	NaN	NaN	NaN	NaN	NaN	NaN	NaN	NaN	NaN	NaN	NaN	NaN	NaN	NaN	NaN	NaN	NaN
MEC_X	0.324512	0	0	-0.992055	1.43901	1.16482	0.308115	0.0728985	-0.253471	NaN	NaN	NaN	NaN	NaN	NaN	NaN	NaN	NaN	NaN	NaN	NaN	NaN	NaN	NaN	NaN	NaN	NaN	NaN	NaN	NaN	NaN	NaN	NaN	NaN	NaN	NaN	NaN	NaN	NaN	NaN	NaN	NaN	NaN	NaN	NaN	NaN	NaN	NaN	NaN
MEC_X	-0.00020202	1	0	-0.146885	-0.31677	-0.29564	-0.46337	-0.512052	-0.664877	0.0758241	0.0351719	0.1692	0.974184	1.10835	0.226381	1.68686	0.13081	1.54894	0.311157	NaN	NaN	NaN	NaN	NaN	NaN	NaN	NaN	NaN	NaN	NaN	NaN	NaN	NaN	NaN	NaN	NaN	NaN	NaN	NaN	NaN	NaN	NaN	NaN	NaN	NaN	NaN	NaN	NaN	NaN
MEC_X	-0.313496	1	1	0.110202	-0.501624	1.12596	0.201375	-0.151908	-1.84269	1.51952	-0.621456	0.724942	1.17682	-1.44089	-0.526074	-0.180604	0.186524	-1.29186	-1.77305	-0.390262	-1.12019	-0.0356553	1.91592	-1.46336	-1.32149	-0.377506	-0.433548	-0.586298	-0.164922	-0.642044	-0.826121	-0.0686639	-0.820252	-0.317816	-0.370621	-0.00463007	-0.434732	-0.226709	-0.290486	-0.360249	-0.18703	-0.0671739	NaN	NaN	NaN	NaN	NaN	NaN	NaN
MEC_X	-0.184718	1	1	-0.35809	-0.0733566	1.95845	0.20357	-0.0900626	0.144959	-0.275431	-0.225624	-0.0708465	-0.235286	-0.162231	-1.39982	-0.427418	-0.291958	0.159313	0.402932	-0.163807	-0.149478	-0.337627	0.0427363	0.129112	-0.251695	0.362567	-0.00365925	0.0790721	-0.0137621	0.0583091	-0.0536486	-0.261624	-0.10147	-0.271288	-0.418281	-0.669782	1.84346	-0.166557	-0.107946	NaN	NaN	NaN	NaN	NaN	NaN	NaN	NaN	NaN	NaN
MEC_X	-0.522494	1	1	-0.335949	-0.97459	-0.453382	-0.441699	0.00514483	1.34379	-0.577658	1.92066	-0.499634	0.250175	-1.68453	-1.84475	-0.637835	-0.205243	-1.84833	-0.613225	-0.616106	-0.793103	-0.00491362	NaN	NaN	NaN	NaN	NaN	NaN	NaN	NaN	NaN	NaN	NaN	NaN	NaN	NaN	NaN	NaN	NaN	NaN	NaN	NaN	NaN	NaN	NaN	NaN	NaN	NaN	NaN
MEC_X	-0.863731	1	0	0.751582	1.87801	-0.831588	-0.154086	1.45667	-0.294012	-0.276172	0.720488	0.231749	0.422423	1.57139	-0.315917	-0.241187	-0.760306	-0.0979478	0.495917	0.212787	1.34213	-0.945473	-0.889371	-1.11389	0.60552	-0.753276	0.667545	0.4789	-1.53756	-0.18452	1.72242	-0.839121	-1.41346	0.246949	NaN	NaN	NaN	NaN	NaN	NaN	NaN	NaN	NaN	NaN	NaN	NaN	NaN	NaN	NaN
MEC_X	0.0603374	0	0	-0.0811693	0.146772	1.20858	0.637562	-1.42543	-1.94786	-0.703617	1.31001	1.50958	0.037758	-1.61031	-0.000927448	1.34037	-1.13868	-0.0868432	-0.829812	0.420576	0.753686	0.234382	0.820173	1.62245	0.409552	0.67158	0.0150232	1.10102	0.965642	-0.170159	0.180038	-0.0692935	-0.475003	0.143965	-0.0839255	-1.18468	0.0117752	0.264543	-0.92152	0.191002	1.27768	-0.191934	-0.460611	-1.51363	-0.6351	-0.415186	0.165282	0.332044	0.132878
MEC_X	0.0092582	0	0	-0.505167	1.97323	-0.258714	0.261196	-0.121359	0.0600179	-0.185472	-0.1636	-0.170073	-1.80458	0.159281	0.0293186	-0.777252	-0.286885	NaN	NaN	NaN	NaN	NaN	NaN	NaN	NaN	NaN	NaN	NaN	NaN	NaN	NaN	NaN	NaN	NaN	NaN	NaN	NaN	NaN	NaN	NaN	NaN	NaN	NaN	NaN	NaN	NaN	NaN	NaN	NaN
MEC_X	-1.01717	1	1	-0.23755	-1.20902	-0.370588	-0.930577	-1.79222	0.00722202	-0.297209	-0.784003	-0.416857	-1.02477	0.00586294	NaN	NaN	NaN	NaN	NaN	NaN	NaN	NaN	NaN	NaN	NaN	NaN	NaN	NaN	NaN	NaN	NaN	NaN	NaN	NaN	NaN	NaN	NaN	NaN	NaN	NaN	NaN	NaN	NaN	NaN	NaN	NaN	NaN	NaN	NaN
MEC_X	-0.241017	1	0	0.962448	-0.0123545	-0.113259	0.644824	0.0848073	-0.120328	0.14559	-0.383206	-0.307482	NaN	NaN	NaN	NaN	NaN	NaN	NaN	NaN	NaN	NaN	NaN	NaN	NaN	NaN	NaN	NaN	NaN	NaN	NaN	NaN	NaN	NaN	NaN	NaN	NaN	NaN	NaN	NaN	NaN	NaN	NaN	NaN	NaN	NaN	NaN	NaN	NaN
MEC_X	1.13406	0	0	1.36684	0.647379	NaN	NaN	NaN	NaN	NaN	NaN	NaN	NaN	NaN	NaN	NaN	NaN	NaN	NaN	NaN	NaN	NaN	NaN	NaN	NaN	NaN	NaN	NaN	NaN	NaN	NaN	NaN	NaN	NaN	NaN	NaN	NaN	NaN	NaN	NaN	NaN	NaN	NaN	NaN	NaN	NaN	NaN	NaN	NaN
MEC_X	-0.708649	1	1	-0.708366	-0.295011	-1.63567	1.17937	-0.450851	-0.654835	-0.470798	-0.450299	-1.97634	-0.49108	-0.518614	-0.32039	-0.771551	-0.731712	-0.661177	0.136827	-0.809628	-0.783698	-0.610668	-0.586147	-0.748849	1.37884	-0.907196	-0.898358	-1.87663	-0.898489	-0.685426	-0.771144	-0.226566	-0.243495	-0.386257	0.019953	0.248223	NaN	NaN	NaN	NaN	NaN	NaN	NaN	NaN	NaN	NaN	NaN	NaN	NaN
MEC_X	-0.175358	1	1	-0.526318	0.0716461	-0.224534	-0.596359	-0.231654	0.0551509	-0.314703	-1.31059	0.514264	0.922265	-0.526284	0.0766713	-0.117229	-0.473639	0.103295	-1.12187	0.56012	-0.193237	-0.3205	-0.638755	-1.55279	0.0134567	0.114574	-0.535322	0.484751	0.648632	-1.66531	0.352803	-0.112638	0.027075	0.150169	NaN	NaN	NaN	NaN	NaN	NaN	NaN	NaN	NaN	NaN	NaN	NaN	NaN	NaN	NaN
MEC_X	-0.442337	1	1	-0.211694	0.741687	-0.597133	-0.378367	0.486417	-0.556738	-0.29914	0.672335	-0.459033	-1.05572	0.521765	-1.72347	-1.73267	0.100308	1.78277	-0.420814	1.11088	-1.66458	-0.357708	-0.0970412	0.0154555	-1.66332	-0.216744	-0.285854	-0.36356	-1.87318	-1.89298	-0.413785	-0.220076	-0.061273	NaN	NaN	NaN	NaN	NaN	NaN	NaN	NaN	NaN	NaN	NaN	NaN	NaN	NaN	NaN	NaN
MEC_X	1.30883	0	0	1.30883	NaN	NaN	NaN	NaN	NaN	NaN	NaN	NaN	NaN	NaN	NaN	NaN	NaN	NaN	NaN	NaN	NaN	NaN	NaN	NaN	NaN	NaN	NaN	NaN	NaN	NaN	NaN	NaN	NaN	NaN	NaN	NaN	NaN	NaN	NaN	NaN	NaN	NaN	NaN	NaN	NaN	NaN	NaN	NaN	NaN
MEC_X	1.45296	0	0	0.488082	1.54568	-0.423734	-0.400473	1.21051	NaN	NaN	NaN	NaN	NaN	NaN	NaN	NaN	NaN	NaN	NaN	NaN	NaN	NaN	NaN	NaN	NaN	NaN	NaN	NaN	NaN	NaN	NaN	NaN	NaN	NaN	NaN	NaN	NaN	NaN	NaN	NaN	NaN	NaN	NaN	NaN	NaN	NaN	NaN	NaN	NaN
MEC_X	-1.043	1	0	-1.40545	-0.260566	-0.435466	-0.376535	-1.83027	-0.189635	-0.373218	-0.134244	0.180454	0.291975	-0.599948	-0.720615	0.726576	-0.545939	-0.127427	-0.0801753	-1.4218	-0.171475	-1.25678	-0.142048	-0.545041	-1.895	-1.31874	-1.3521	0.320289	-0.401227	-0.243427	1.86259	-0.256896	0.0299568	-0.0346995	0.131653	-0.165073	-1.09537	-0.892024	-0.15081	-0.392431	-0.221783	-0.187122	-1.59844	0.113964	0.703014	-0.961906	-0.427575	0.655605	-0.898263
MEC_X	-0.137296	1	0	0.086744	-1.63356	NaN	NaN	NaN	NaN	NaN	NaN	NaN	NaN	NaN	NaN	NaN	NaN	NaN	NaN	NaN	NaN	NaN	NaN	NaN	NaN	NaN	NaN	NaN	NaN	NaN	NaN	NaN	NaN	NaN	NaN	NaN	NaN	NaN	NaN	NaN	NaN	NaN	NaN	NaN	NaN	NaN	NaN	NaN	NaN
MEC_X	-0.205615	1	1	0.485111	-0.0277319	0.522365	-0.101057	0.166617	1.1553	0.0671629	-0.605396	-0.0623707	-0.0672298	0.331122	0.0803835	-0.42384	-1.66197	0.187669	-0.198436	-0.369571	-1.74991	-0.26713	-1.70323	-0.185837	1.75641	-0.514863	-0.257205	-0.35664	-0.248372	-0.676903	-0.326732	-0.108801	0.480226	-0.340355	0.299373	1.81709	-1.85083	-0.229932	-0.197805	-0.324182	-0.515132	-0.333971	0.407029	-0.0606457	-0.112033	-0.200052	-0.28082	-0.427894	0.0738491
MEC_X	-0.790599	1	0	-0.790599	NaN	NaN	NaN	NaN	NaN	NaN	NaN	NaN	NaN	NaN	NaN	NaN	NaN	NaN	NaN	NaN	NaN	NaN	NaN	NaN	NaN	NaN	NaN	NaN	NaN	NaN	NaN	NaN	NaN	NaN	NaN	NaN	NaN	NaN	NaN	NaN	NaN	NaN	NaN	NaN	NaN	NaN	NaN	NaN	NaN
MEC_X	-0.391667	1	1	-0.148275	-1.5972	-0.696699	-1.24841	-1.78629	0.216172	-0.193802	-0.174381	-0.0815664	1.37792	-0.541163	-0.389192	1.09582	0.910874	-0.25253	-0.293897	-1.0052	-0.492152	1.98707	-0.368255	-0.108899	0.849592	-0.285262	-0.179646	-0.527455	-0.660155	-0.42439	1.70332	-0.270263	-0.620453	-0.49092	NaN	NaN	NaN	NaN	NaN	NaN	NaN	NaN	NaN	NaN	NaN	NaN	NaN	NaN	NaN
MEC_X	0.591333	0	0	0.447928	-0.342288	-0.0402216	1.06132	-0.912616	0.919926	0.693857	NaN	NaN	NaN	NaN	NaN	NaN	NaN	NaN	NaN	NaN	NaN	NaN	NaN	NaN	NaN	NaN	NaN	NaN	NaN	NaN	NaN	NaN	NaN	NaN	NaN	NaN	NaN	NaN	NaN	NaN	NaN	NaN	NaN	NaN	NaN	NaN	NaN	NaN	NaN
MEC_X	-1.74865	1	1	1.96328	-1.09474	-0.606653	0.606973	-0.168183	0.0296065	0.687881	-0.315364	1.46724	-0.0455362	-0.634334	NaN	NaN	NaN	NaN	NaN	NaN	NaN	NaN	NaN	NaN	NaN	NaN	NaN	NaN	NaN	NaN	NaN	NaN	NaN	NaN	NaN	NaN	NaN	NaN	NaN	NaN	NaN	NaN	NaN	NaN	NaN	NaN	NaN	NaN	NaN
MEC_X	0.0235448	0	0	0.0542859	0.0358366	-0.157099	-0.393565	0.146149	-0.124663	0.107761	1.30248	0.359045	0.182532	-0.0952281	0.0586183	1.21629	-1.3766	0.0418937	0.183145	0.0213746	-0.0331783	0.243837	0.223692	0.00517441	-0.0201177	-0.0759971	-0.203754	0.257424	-0.110908	-0.203542	1.87214	-1.32505	-1.10901	-1.96678	0.0875815	0.0508455	0.0332108	0.0555407	-0.0532878	-0.153607	1.7326	0.0836443	0.398151	-0.54868	0.0384934	0.0210268	-1.69015	0.42626	-0.825909
MEC_X	0.0422077	0	0	0.0422077	NaN	NaN	NaN	NaN	NaN	NaN	NaN	NaN	NaN	NaN	NaN	NaN	NaN	NaN	NaN	NaN	NaN	NaN	NaN	NaN	NaN	NaN	NaN	NaN	NaN	NaN	NaN	NaN	NaN	NaN	NaN	NaN	NaN	NaN	NaN	NaN	NaN	NaN	NaN	NaN	NaN	NaN	NaN	NaN	NaN
MEC_X	-1.41343	1	0	-0.113517	-1.39655	-1.58552	NaN	NaN	NaN	NaN	NaN	NaN	NaN	NaN	NaN	NaN	NaN	NaN	NaN	NaN	NaN	NaN	NaN	NaN	NaN	NaN	NaN	NaN	NaN	NaN	NaN	NaN	NaN	NaN	NaN	NaN	NaN	NaN	NaN	NaN	NaN	NaN	NaN	NaN	NaN	NaN	NaN	NaN	NaN
MEC_X	-0.626676	1	0	-0.0539895	-0.498155	0.575476	-0.169069	-1.02838	-0.568329	-0.176583	0.730376	-0.659276	-0.88081	-0.443136	-1.03991	0.0638248	-0.713395	-0.331642	0.368094	-0.768611	-0.543942	-1.84466	-1.53367	0.44935	0.234623	0.0892327	-0.452766	-0.602406	-0.192762	-1.66487	-0.294397	-1.58838	0.898475	1.89869	-0.232767	0.126147	1.55891	-0.383583	-0.553898	-0.128887	-0.770738	NaN	NaN	NaN	NaN	NaN	NaN	NaN	NaN
MEC_X	-1.68448	1	0	0.803961	-1.91753	NaN	NaN	NaN	NaN	NaN	NaN	NaN	NaN	NaN	NaN	NaN	NaN	NaN	NaN	NaN	NaN	NaN	NaN	NaN	NaN	NaN	NaN	NaN	NaN	NaN	NaN	NaN	NaN	NaN	NaN	NaN	NaN	NaN	NaN	NaN	NaN	NaN	NaN	NaN	NaN	NaN	NaN	NaN	NaN
MEC_X	0.442288	0	0	-1.61132	1.36809	-0.350489	0.608102	0.212882	0.428298	-0.710198	-1.17781	-1.09836	1.71269	0.441084	-1.15476	0.157959	-0.3496	-0.70843	0.56601	-1.514	0.306972	-1.51397	-0.788099	0.204897	-0.448233	-0.343045	0.825088	0.342724	NaN	NaN	NaN	NaN	NaN	NaN	NaN	NaN	NaN	NaN	NaN	NaN	NaN	NaN	NaN	NaN	NaN	NaN	NaN	NaN	NaN
MEC_X	-0.684185	1	1	0.288905	0.59491	-0.256624	-0.593607	1.31385	-0.877302	0.300374	-0.327335	-0.807346	-0.976889	0.198678	-0.0378431	1.53544	0.663843	0.208948	-0.586004	0.35278	1.04873	0.477005	0.185396	-0.0107081	-1.28276	-0.188155	0.462601	1.77639	-0.565667	-0.84616	-0.904334	0.343894	-0.178634	-1.8938	0.207473	0.444329	0.500087	-0.248005	0.232613	NaN	NaN	NaN	NaN	NaN	NaN	NaN	NaN	NaN	NaN
MEC_X	-0.379813	1	1	-0.231987	-0.735868	-0.516044	-0.564069	-0.284021	0.0955666	-0.537594	-1.54439	-0.432857	1.11682	0.0588324	-0.551884	0.242491	-0.465152	0.427553	1.84574	-0.277451	-1.67818	0.621402	-1.39556	0.201513	-0.333619	-1.25188	1.89386	1.15799	-0.140122	0.746083	-0.572607	1.95172	-0.33458	-0.845863	-1.07513	-0.245644	-0.68464	0.205366	-0.502519	-1.3045	1.37803	-0.37929	NaN	NaN	NaN	NaN	NaN	NaN	NaN
MEC_X	-0.446696	1	1	-0.72663	1.86909	-1.22229	-1.15824	-0.365259	0.487302	-0.311915	-0.436543	-1.04042	-0.0128242	0.559349	-1.23086	-0.619651	-0.826459	-0.216861	-1.40562	-0.583446	-0.732027	NaN	NaN	NaN	NaN	NaN	NaN	NaN	NaN	NaN	NaN	NaN	NaN	NaN	NaN	NaN	NaN	NaN	NaN	NaN	NaN	NaN	NaN	NaN	NaN	NaN	NaN	NaN	NaN
MEC_X	-0.404937	1	1	-0.730283	1.97375	-1.20655	0.451764	-0.714095	-0.672661	-0.559269	-1.42979	-0.674588	-1.25188	0.0610491	-1.3104	0.12752	-0.288908	-0.062536	-0.500255	1.85436	0.37055	-0.49034	-1.93784	-0.201019	-0.280298	-0.0699125	-0.520893	0.646945	0.0602554	0.00568976	1.31161	-0.339953	-1.67845	-0.157112	-0.347535	-1.47896	-1.61806	0.849444	-0.860413	-0.455397	-0.251151	-1.5361	-0.078198	0.012444	-0.131402	-0.313173	1.05974	-0.957298	-1.43489
[truncated: 240 more columns]

## Sheet: Figure 3
experiment	fig3_onset_phase_median	fig3_offset_phase_median	circular_variance_onset_phase	circular_variance_offset_phase	fig3_onset_phase_pass1	fig3_onset_phase_pass2	fig3_onset_phase_pass3	fig3_onset_phase_pass4	fig3_onset_phase_pass5	fig3_onset_phase_pass6	fig3_onset_phase_pass7	fig3_onset_phase_pass8	fig3_onset_phase_pass9	fig3_onset_phase_pass10	fig3_onset_phase_pass11	fig3_onset_phase_pass12	fig3_onset_phase_pass13	fig3_onset_phase_pass14	fig3_onset_phase_pass15	fig3_onset_phase_pass16	fig3_onset_phase_pass17	fig3_onset_phase_pass18	fig3_onset_phase_pass19	fig3_onset_phase_pass20	fig3_onset_phase_pass21	fig3_onset_phase_pass22	fig3_onset_phase_pass23	fig3_onset_phase_pass24	fig3_onset_phase_pass25	fig3_onset_phase_pass26	fig3_onset_phase_pass27	fig3_onset_phase_pass28	fig3_onset_phase_pass29	fig3_onset_phase_pass30	fig3_onset_phase_pass31	fig3_onset_phase_pass32	fig3_onset_phase_pass33	fig3_onset_phase_pass34	fig3_onset_phase_pass35	fig3_onset_phase_pass36	fig3_onset_phase_pass37	fig3_onset_phase_pass38	fig3_onset_phase_pass39	fig3_onset_phase_pass40	fig3_onset_phase_pass41	fig3_onset_phase_pass42	fig3_onset_phase_pass43	fig3_onset_phase_pass44	fig3_onset_phase_pass45
DG_C	-2.82958	2.40763	0.334605	0.691223	5.32274	3.4536	2.84556	4.20545	NaN	NaN	NaN	NaN	NaN	NaN	NaN	NaN	NaN	NaN	NaN	NaN	NaN	NaN	NaN	NaN	NaN	NaN	NaN	NaN	NaN	NaN	NaN	NaN	NaN	NaN	NaN	NaN	NaN	NaN	NaN	NaN	NaN	NaN	NaN	NaN	NaN	NaN	NaN	NaN	NaN
DG_C	-2.70146	-2.67075	0.568914	0.288551	5.08643	3.58173	2.14388	4.47231	1.17825	3.98516	3.43328	NaN	NaN	NaN	NaN	NaN	NaN	NaN	NaN	NaN	NaN	NaN	NaN	NaN	NaN	NaN	NaN	NaN	NaN	NaN	NaN	NaN	NaN	NaN	NaN	NaN	NaN	NaN	NaN	NaN	NaN	NaN	NaN	NaN	NaN	NaN	NaN	NaN	NaN
DG_C	-2.42899	2.16158	0.122269	0.331767	3.83442	4.57552	3.87396	3.14727	NaN	NaN	NaN	NaN	NaN	NaN	NaN	NaN	NaN	NaN	NaN	NaN	NaN	NaN	NaN	NaN	NaN	NaN	NaN	NaN	NaN	NaN	NaN	NaN	NaN	NaN	NaN	NaN	NaN	NaN	NaN	NaN	NaN	NaN	NaN	NaN	NaN	NaN	NaN	NaN	NaN
DG_C	-1.83523	2.90308	0.451518	0.57162	3.68665	4.23336	3.20333	4.44796	4.48535	3.07214	6.05772	4.57158	4.14954	4.80953	3.47021	4.68577	6.13138	5.4225	2.55161	2.83668	4.94081	5.28953	3.84008	5.32946	3.92681	5.30232	4.8528	4.1841	5.25003	4.36955	5.36242	3.94074	5.18797	4.11967	2.00949	NaN	NaN	NaN	NaN	NaN	NaN	NaN	NaN	NaN	NaN	NaN	NaN	NaN	NaN
DG_C	-2.41092	2.15266	NaN	NaN	3.87227	NaN	NaN	NaN	NaN	NaN	NaN	NaN	NaN	NaN	NaN	NaN	NaN	NaN	NaN	NaN	NaN	NaN	NaN	NaN	NaN	NaN	NaN	NaN	NaN	NaN	NaN	NaN	NaN	NaN	NaN	NaN	NaN	NaN	NaN	NaN	NaN	NaN	NaN	NaN	NaN	NaN	NaN	NaN	NaN
DG_C	-1.44015	-2.32929	0.362082	0.309503	4.27477	5.15098	5.32626	5.25259	3.6172	5.82511	4.71111	4.82649	3.71409	4.85959	NaN	NaN	NaN	NaN	NaN	NaN	NaN	NaN	NaN	NaN	NaN	NaN	NaN	NaN	NaN	NaN	NaN	NaN	NaN	NaN	NaN	NaN	NaN	NaN	NaN	NaN	NaN	NaN	NaN	NaN	NaN	NaN	NaN	NaN	NaN
DG_C	-1.90795	0.816683	0.262733	0.604695	3.45691	3.72846	3.68192	4.3954	4.3522	5.47338	4.42259	4.34354	4.80996	2.51705	3.97051	4.32187	4.12386	4.45281	3.78461	3.30503	4.35507	4.12361	4.87972	3.2855	4.94232	4.55519	5.24731	4.86982	4.89679	4.55072	5.25142	3.15927	5.65642	4.20127	5.8672	4.65433	5.15353	3.90307	4.02245	5.70134	5.2268	4.54141	4.164	3.07675	NaN	NaN	NaN	NaN	NaN
DG_C	-2.54327	-0.935608	1.93807e-05	0.377933	3.73369	3.74614	NaN	NaN	NaN	NaN	NaN	NaN	NaN	NaN	NaN	NaN	NaN	NaN	NaN	NaN	NaN	NaN	NaN	NaN	NaN	NaN	NaN	NaN	NaN	NaN	NaN	NaN	NaN	NaN	NaN	NaN	NaN	NaN	NaN	NaN	NaN	NaN	NaN	NaN	NaN	NaN	NaN	NaN	NaN
DG_C	-1.97266	1.55357	0.336013	0.545356	4.34911	5.72993	2.71049	4.63962	4.70471	3.40095	4.3887	4.23026	3.68902	3.8233	5.35254	4.53498	3.88384	4.07808	4.23537	3.19753	4.94163	4.61654	6.1437	2.65429	4.37465	2.6571	4.38386	3.58714	4.32901	4.29204	NaN	NaN	NaN	NaN	NaN	NaN	NaN	NaN	NaN	NaN	NaN	NaN	NaN	NaN	NaN	NaN	NaN	NaN	NaN
DG_C	-2.49054	-0.209233	0.144519	0.312854	3.10954	4.35525	4.00106	4.21225	3.58424	4.21123	2.70672	3.54735	2.9733	4.1849	4.68073	3.52328	NaN	NaN	NaN	NaN	NaN	NaN	NaN	NaN	NaN	NaN	NaN	NaN	NaN	NaN	NaN	NaN	NaN	NaN	NaN	NaN	NaN	NaN	NaN	NaN	NaN	NaN	NaN	NaN	NaN	NaN	NaN	NaN	NaN
DG_C	2.64145	1.02702	NaN	NaN	2.64145	NaN	NaN	NaN	NaN	NaN	NaN	NaN	NaN	NaN	NaN	NaN	NaN	NaN	NaN	NaN	NaN	NaN	NaN	NaN	NaN	NaN	NaN	NaN	NaN	NaN	NaN	NaN	NaN	NaN	NaN	NaN	NaN	NaN	NaN	NaN	NaN	NaN	NaN	NaN	NaN	NaN	NaN	NaN	NaN
DG_C	2.88657	2.60166	0.674478	0.68174	3.56432	4.41233	1.0962	3.67638	1.75949	1.78828	2.61024	3.22151	1.5356	1.10705	2.18095	0.0364468	3.2201	3.55687	3.25542	3.25282	2.16381	3.88757	2.66029	3.3346	1.62467	5.25202	2.67409	1.22423	3.2722	5.5323	5.66144	0.939079	2.40091	2.88657	2.26983	2.95836	3.47784	4.3052	0.34812	6.08003	3.16245	0.890137	4.49162	2.7626	4.24761	2.50721	2.31511	5.00528	3.03147
DG_C	2.36854	2.31309	NaN	NaN	2.36854	NaN	NaN	NaN	NaN	NaN	NaN	NaN	NaN	NaN	NaN	NaN	NaN	NaN	NaN	NaN	NaN	NaN	NaN	NaN	NaN	NaN	NaN	NaN	NaN	NaN	NaN	NaN	NaN	NaN	NaN	NaN	NaN	NaN	NaN	NaN	NaN	NaN	NaN	NaN	NaN	NaN	NaN	NaN	NaN
DG_C	-2.75322	1.14562	0.423329	0.627308	3.53884	0.645646	3.35538	2.7415	4.43648	4.04532	3.31262	4.75393	3.63057	3.39738	5.44345	3.92869	3.30063	3.85438	2.56354	3.92093	4.38373	4.91681	0.0880983	3.79574	3.56554	3.93027	3.56948	3.05691	1.95119	3.23748	4.5442	1.59219	2.00341	3.82141	4.81185	1.96748	4.29844	3.5211	3.16746	4.56701	3.11091	2.26135	3.91879	3.6262	3.3498	2.48128	3.9197	3.13657	2.30749
DG_C	2.95862	-0.237349	0.0674886	0.0678096	2.92544	2.4632	2.9918	3.48428	3.46691	2.92372	NaN	NaN	NaN	NaN	NaN	NaN	NaN	NaN	NaN	NaN	NaN	NaN	NaN	NaN	NaN	NaN	NaN	NaN	NaN	NaN	NaN	NaN	NaN	NaN	NaN	NaN	NaN	NaN	NaN	NaN	NaN	NaN	NaN	NaN	NaN	NaN	NaN	NaN	NaN
DG_C	2.73669	1.09864	0.0870033	0.153869	3.11288	2.3605	NaN	NaN	NaN	NaN	NaN	NaN	NaN	NaN	NaN	NaN	NaN	NaN	NaN	NaN	NaN	NaN	NaN	NaN	NaN	NaN	NaN	NaN	NaN	NaN	NaN	NaN	NaN	NaN	NaN	NaN	NaN	NaN	NaN	NaN	NaN	NaN	NaN	NaN	NaN	NaN	NaN	NaN	NaN
DG_C	-2.21877	0.308842	0.373783	0.290194	5.77006	5.13738	4.6074	5.01589	1.49193	4.45714	4.54339	3.67782	3.42457	3.97867	3.98462	3.49196	4.1442	4.91929	3.78574	3.81486	5.76355	4.17579	3.56408	3.27412	NaN	NaN	NaN	NaN	NaN	NaN	NaN	NaN	NaN	NaN	NaN	NaN	NaN	NaN	NaN	NaN	NaN	NaN	NaN	NaN	NaN	NaN	NaN	NaN	NaN
DG_C	2.95862	-0.102565	0.107319	0.0730133	2.92544	2.4632	2.9918	2.66931	3.48428	3.46691	2.92372	3.9509	NaN	NaN	NaN	NaN	NaN	NaN	NaN	NaN	NaN	NaN	NaN	NaN	NaN	NaN	NaN	NaN	NaN	NaN	NaN	NaN	NaN	NaN	NaN	NaN	NaN	NaN	NaN	NaN	NaN	NaN	NaN	NaN	NaN	NaN	NaN	NaN	NaN
DG_C	-2.20015	0.889037	0.284756	0.898626	2.89561	5.00773	4.164	4.71619	3.16417	4.47307	4.03935	5.35596	1.79855	3.97422	3.78917	4.48151	4.08303	4.07953	4.85103	4.22714	1.09381	4.92636	4.9143	3.95061	2.69208	3.53287	3.88487	4.04967	4.09718	4.46872	4.1228	4.02447	5.22831	4.48345	4.5477	4.35507	2.92962	3.63777	4.70694	4.57619	0.0228996	4.56799	3.46164	3.66913	4.69279	4.05176	4.62154	4.01469	3.58761
DG_C	-2.01769	-0.982277	0.296032	0.710082	4.18341	4.40754	3.80522	2.54094	3.78852	4.67283	5.18101	4.26419	3.46006	4.39597	3.58906	4.24318	4.69006	4.91293	4.42667	4.35955	3.866	5.26622	4.73953	5.39442	4.2598	3.70701	3.707	3.4109	4.74672	5.26307	4.98048	3.17708	3.29482	4.2668	4.32255	2.88317	NaN	NaN	NaN	NaN	NaN	NaN	NaN	NaN	NaN	NaN	NaN	NaN	NaN
DG_C	-1.8326	2.25463	0.400872	0.936201	3.17958	3.34875	4.3886	4.24853	6.00234	4.79889	5.72369	4.74193	4.72123	3.82423	0.32659	5.18033	4.12179	1.8161	4.61815	4.51257	2.15671	4.93176	3.72912	5.01341	4.31013	3.8631	3.96112	4.21671	4.29083	4.1751	4.54404	5.14101	5.73771	5.07624	4.74009	5.76536	4.51405	4.28815	5.80088	5.0701	5.23453	3.46519	5.16293	3.9797	3.63933	3.38752	4.82508	2.81823	3.99154
DG_C	-2.17663	1.5339	0.282213	0.643902	3.71972	3.65101	4.0583	4.72173	3.24922	2.12613	4.38343	3.78188	4.55657	4.04204	4.22115	3.96946	3.51705	4.10655	5.47788	5.07069	4.83757	4.90799	3.91342	3.92428	2.95112	4.301	4.34982	5.26839	2.94553	3.66468	3.39706	5.07167	3.6649	4.37568	3.28625	4.56191	3.24536	5.11755	4.86646	5.67322	4.33486	4.18831	3.37346	4.11534	3.66883	3.14237	3.04024	3.79412	5.61232
DG_C	-1.22367	1.91738	0.112617	0.522353	4.29176	4.73265	5.04917	5.59939	5.41875	5.15849	4.72387	5.27148	4.11409	5.06986	4.66941	4.45084	5.66738	5.25776	4.92196	5.23854	NaN	NaN	NaN	NaN	NaN	NaN	NaN	NaN	NaN	NaN	NaN	NaN	NaN	NaN	NaN	NaN	NaN	NaN	NaN	NaN	NaN	NaN	NaN	NaN	NaN	NaN	NaN	NaN	NaN
DG_C	-1.82684	0.871343	0.452549	0.626802	4.55742	4.45635	4.70087	4.82148	4.06157	2.86423	3.18576	4.90671	4.41948	6.22265	4.66561	3.4785	4.42459	4.18468	5.39874	3.72122	0.0418381	3.39847	3.79752	5.99487	4.49538	NaN	NaN	NaN	NaN	NaN	NaN	NaN	NaN	NaN	NaN	NaN	NaN	NaN	NaN	NaN	NaN	NaN	NaN	NaN	NaN	NaN	NaN	NaN	NaN
DG_C	-0.13245	1.57254	0.929293	0.870278	1.43232	6.15073	5.45561	3.32665	1.39964	5.4561	3.71163	0.531537	2.99695	1.13294	3.05076	0.269957	3.99053	NaN	NaN	NaN	NaN	NaN	NaN	NaN	NaN	NaN	NaN	NaN	NaN	NaN	NaN	NaN	NaN	NaN	NaN	NaN	NaN	NaN	NaN	NaN	NaN	NaN	NaN	NaN	NaN	NaN	NaN	NaN	NaN
DG_C	5.8326	-2.14227	0.407455	0.754185	4.2405	4.17758	4.02843	4.64852	4.19121	1.14152	4.84525	5.09423	3.70602	2.79791	4.34061	4.75965	4.50685	5.93091	4.11531	4.4548	4.09813	5.43504	4.76157	5.34371	5.07975	4.06626	3.43061	3.9029	2.06963	3.4327	6.25814	4.63089	NaN	NaN	NaN	NaN	NaN	NaN	NaN	NaN	NaN	NaN	NaN	NaN	NaN	NaN	NaN	NaN	NaN
DG_C	-1.16573	-2.83719	0.217635	0.397549	5.9577	4.44743	4.87579	4.38403	4.94046	5.75419	6.00662	5.41169	5.29446	4.53603	NaN	NaN	NaN	NaN	NaN	NaN	NaN	NaN	NaN	NaN	NaN	NaN	NaN	NaN	NaN	NaN	NaN	NaN	NaN	NaN	NaN	NaN	NaN	NaN	NaN	NaN	NaN	NaN	NaN	NaN	NaN	NaN	NaN	NaN	NaN
DG_C	-2.05151	1.48534	0.136866	0.817635	5.12367	4.57021	3.95876	4.06191	5.17532	4.76401	4.23168	4.7719	3.82029	4.6244	3.84223	3.56499	4.42233	4.547	4.15342	4.43859	4.02982	3.48506	3.63732	4.53927	4.39975	2.5346	4.00337	4.21102	NaN	NaN	NaN	NaN	NaN	NaN	NaN	NaN	NaN	NaN	NaN	NaN	NaN	NaN	NaN	NaN	NaN	NaN	NaN	NaN	NaN
DG_C	-2.46477	2.41455	0.339477	0.549697	3.19623	3.67417	3.44646	3.9059	3.71322	4.92065	4.88409	4.20249	4.42218	5.21544	2.87017	4.68749	5.11409	3.73093	3.53512	2.12415	NaN	NaN	NaN	NaN	NaN	NaN	NaN	NaN	NaN	NaN	NaN	NaN	NaN	NaN	NaN	NaN	NaN	NaN	NaN	NaN	NaN	NaN	NaN	NaN	NaN	NaN	NaN	NaN	NaN
DG_C	-2.12801	1.11815	0.221746	0.679919	3.83981	4.53828	3.12175	3.35641	4.19199	2.95102	3.94863	4.57448	3.15745	4.22745	4.59217	4.44816	4.15167	4.06698	4.60508	4.24305	4.46211	4.15518	3.69171	4.47935	4.1419	4.9614	4.39979	3.61277	4.60233	2.81081	4.76291	4.90501	3.00859	4.02864	5.21723	3.64228	4.21116	3.16007	4.28192	3.71111	4.33244	3.24059	4.47499	4.42255	3.89884	3.35757	3.66155	3.76769	4.97754
DG_C	-1.25436	2.31591	0.137187	0.715063	4.35891	4.94169	5.79457	4.69626	5.45658	5.46736	4.33463	5.61756	5.38459	5.11595	5.20172	4.80728	4.35785	4.2222	5.84609	5.18762	4.86248	4.72946	NaN	NaN	NaN	NaN	NaN	NaN	NaN	NaN	NaN	NaN	NaN	NaN	NaN	NaN	NaN	NaN	NaN	NaN	NaN	NaN	NaN	NaN	NaN	NaN	NaN	NaN	NaN
DG_C	-2.74786	0.632268	0.337985	0.275807	2.59955	3.26533	4.44097	4.49406	2.57873	3.80531	NaN	NaN	NaN	NaN	NaN	NaN	NaN	NaN	NaN	NaN	NaN	NaN	NaN	NaN	NaN	NaN	NaN	NaN	NaN	NaN	NaN	NaN	NaN	NaN	NaN	NaN	NaN	NaN	NaN	NaN	NaN	NaN	NaN	NaN	NaN	NaN	NaN	NaN	NaN
DG_C	-1.00269	0.850815	0.296088	0.656509	5.40536	4.02521	5.3528	5.26796	5.17287	5.51622	5.69649	5.10969	5.37031	4.97146	4.683	5.43849	4.47091	5.62611	5.29304	3.87954	1.7835	3.35043	NaN	NaN	NaN	NaN	NaN	NaN	NaN	NaN	NaN	NaN	NaN	NaN	NaN	NaN	NaN	NaN	NaN	NaN	NaN	NaN	NaN	NaN	NaN	NaN	NaN	NaN	NaN
DG_C	-1.61962	0.464546	0.381536	0.931292	4.85225	4.21065	4.21512	3.5281	5.98967	5.17551	5.67039	4.43803	5.19063	4.7638	4.82015	6.17373	5.4338	5.18274	5.13125	4.07663	4.6721	4.27276	5.8082	3.32625	4.25275	5.5323	4.10708	4.38985	3.50401	3.90376	4.96391	4.1985	2.18194	5.01381	4.26791	3.58322	5.8481	5.22431	5.675	4.87199	5.45536	3.99128	4.58318	4.84016	4.5307	3.78833	4.65503	4.12054	4.69648
DG_C	1.4311	0.131451	0.359841	0.0104759	5.83081	1.51316	1.4311	NaN	NaN	NaN	NaN	NaN	NaN	NaN	NaN	NaN	NaN	NaN	NaN	NaN	NaN	NaN	NaN	NaN	NaN	NaN	NaN	NaN	NaN	NaN	NaN	NaN	NaN	NaN	NaN	NaN	NaN	NaN	NaN	NaN	NaN	NaN	NaN	NaN	NaN	NaN	NaN	NaN	NaN
DG_C	-1.67522	-2.57399	0.394636	0.518313	4.55065	5.12782	5.03212	3.39628	5.33174	4.58305	4.92514	4.99523	4.91563	2.01728	3.18314	5.21451	2.64279	3.64501	5.2155	5.27263	5.68416	3.66358	5.82052	3.58102	4.54955	2.25036	4.23574	3.50804	4.12506	5.2945	4.63289	3.68421	5.28058	4.84768	4.81704	3.28765	NaN	NaN	NaN	NaN	NaN	NaN	NaN	NaN	NaN	NaN	NaN	NaN	NaN
DG_C	2.87236	-0.020801	0.14667	0.418167	3.66552	2.53499	1.2223	3.20973	NaN	NaN	NaN	NaN	NaN	NaN	NaN	NaN	NaN	NaN	NaN	NaN	NaN	NaN	NaN	NaN	NaN	NaN	NaN	NaN	NaN	NaN	NaN	NaN	NaN	NaN	NaN	NaN	NaN	NaN	NaN	NaN	NaN	NaN	NaN	NaN	NaN	NaN	NaN	NaN	NaN
DG_C	-2.92659	-2.59854	NaN	NaN	3.3566	NaN	NaN	NaN	NaN	NaN	NaN	NaN	NaN	NaN	NaN	NaN	NaN	NaN	NaN	NaN	NaN	NaN	NaN	NaN	NaN	NaN	NaN	NaN	NaN	NaN	NaN	NaN	NaN	NaN	NaN	NaN	NaN	NaN	NaN	NaN	NaN	NaN	NaN	NaN	NaN	NaN	NaN	NaN	NaN
DG_C	-2.55068	-2.93637	0.0952185	0.480552	3.99578	3.72484	4.23808	4.26874	3.53053	3.74017	4.41691	3.68026	3.50917	3.22859	3.3121	4.55922	NaN	NaN	NaN	NaN	NaN	NaN	NaN	NaN	NaN	NaN	NaN	NaN	NaN	NaN	NaN	NaN	NaN	NaN	NaN	NaN	NaN	NaN	NaN	NaN	NaN	NaN	NaN	NaN	NaN	NaN	NaN	NaN	NaN
DG_C	-1.88151	0.497254	0.231512	0.558506	4.01488	4.46393	4.44659	5.71496	5.4595	4.71482	2.53485	3.84188	4.26494	4.12244	4.94847	4.32593	5.34718	4.4501	4.40168	4.30025	3.99479	4.76851	3.62279	4.07465	3.9435	5.42267	4.41917	3.81628	4.43027	3.90221	5.08119	NaN	NaN	NaN	NaN	NaN	NaN	NaN	NaN	NaN	NaN	NaN	NaN	NaN	NaN	NaN	NaN	NaN	NaN
DG_C	-2.66627	1.35075	1.11022e-16	NaN	3.61692	NaN	NaN	NaN	NaN	NaN	NaN	NaN	NaN	NaN	NaN	NaN	NaN	NaN	NaN	NaN	NaN	NaN	NaN	NaN	NaN	NaN	NaN	NaN	NaN	NaN	NaN	NaN	NaN	NaN	NaN	NaN	NaN	NaN	NaN	NaN	NaN	NaN	NaN	NaN	NaN	NaN	NaN	NaN	NaN
DG_C	-3.09283	0.795764	0.152688	0.305069	2.66776	3.98842	2.62504	2.98597	3.55031	3.03889	3.33914	3.04158	3.43421	3.80006	NaN	NaN	NaN	NaN	NaN	NaN	NaN	NaN	NaN	NaN	NaN	NaN	NaN	NaN	NaN	NaN	NaN	NaN	NaN	NaN	NaN	NaN	NaN	NaN	NaN	NaN	NaN	NaN	NaN	NaN	NaN	NaN	NaN	NaN	NaN
DG_C	-2.26476	2.64891	0.0864995	0.00684302	3.60207	4.43479	NaN	NaN	NaN	NaN	NaN	NaN	NaN	NaN	NaN	NaN	NaN	NaN	NaN	NaN	NaN	NaN	NaN	NaN	NaN	NaN	NaN	NaN	NaN	NaN	NaN	NaN	NaN	NaN	NaN	NaN	NaN	NaN	NaN	NaN	NaN	NaN	NaN	NaN	NaN	NaN	NaN	NaN	NaN
DG_C	2.17479	-2.13166	NaN	NaN	2.17479	NaN	NaN	NaN	NaN	NaN	NaN	NaN	NaN	NaN	NaN	NaN	NaN	NaN	NaN	NaN	NaN	NaN	NaN	NaN	NaN	NaN	NaN	NaN	NaN	NaN	NaN	NaN	NaN	NaN	NaN	NaN	NaN	NaN	NaN	NaN	NaN	NaN	NaN	NaN	NaN	NaN	NaN	NaN	NaN
DG_C	-2.25453	1.72266	0.292652	0.464274	4.14521	4.02866	2.84037	3.62095	5.33787	3.72289	5.07374	NaN	NaN	NaN	NaN	NaN	NaN	NaN	NaN	NaN	NaN	NaN	NaN	NaN	NaN	NaN	NaN	NaN	NaN	NaN	NaN	NaN	NaN	NaN	NaN	NaN	NaN	NaN	NaN	NaN	NaN	NaN	NaN	NaN	NaN	NaN	NaN	NaN	NaN
DG_C	-1.90088	1.09032	0.40184	0.872042	5.54396	2.51638	4.32724	3.30981	4.8938	3.8134	4.37848	3.59465	4.38231	5.29519	4.58354	4.85913	4.87477	3.91064	0.604359	5.53216	3.09389	2.61183	5.03614	4.72736	5.47482	3.78431	3.89126	3.46792	3.8628	1.04841	5.12962	4.14145	3.48368	5.59825	4.49206	4.08811	5.12009	3.91665	4.74894	3.8068	5.62988	4.69095	2.88308	NaN	NaN	NaN	NaN	NaN	NaN
DG_C	-2.16265	5.39092	0.184583	0.715953	4.35289	3.5694	4.69024	4.00556	3.4573	4.36112	3.33072	3.76792	3.47153	4.44602	3.59843	4.3371	3.96394	4.09504	4.22966	3.66377	4.18034	5.03716	4.80919	3.30227	3.11397	3.87871	4.29248	3.60859	4.13421	4.18815	3.46416	3.17935	4.50588	4.9865	3.49859	4.72966	5.11856	3.66097	3.31865	4.29704	4.68894	4.18045	4.01649	4.31958	2.42941	4.28908	3.12385	4.22601	3.25797
DG_C	-2.4935	-1.87606	0.415917	0.792177	2.35738	3.97042	3.60895	5.93408	4.10995	4.5602	3.53989	2.73973	NaN	NaN	NaN	NaN	NaN	NaN	NaN	NaN	NaN	NaN	NaN	NaN	NaN	NaN	NaN	NaN	NaN	NaN	NaN	NaN	NaN	NaN	NaN	NaN	NaN	NaN	NaN	NaN	NaN	NaN	NaN	NaN	NaN	NaN	NaN	NaN	NaN
DG_C	-2.1375	2.58907	0.00139677	0.171755	3.92271	4.36865	NaN	NaN	NaN	NaN	NaN	NaN	NaN	NaN	NaN	NaN	NaN	NaN	NaN	NaN	NaN	NaN	NaN	NaN	NaN	NaN	NaN	NaN	NaN	NaN	NaN	NaN	NaN	NaN	NaN	NaN	NaN	NaN	NaN	NaN	NaN	NaN	NaN	NaN	NaN	NaN	NaN	NaN	NaN
DG_C	-2.50245	0.812561	0.217982	0.647464	3.26764	3.79456	3.76692	5.30899	3.40462	3.73407	4.10111	4.5526	3.62661	4.20478	4.09103	4.67371	3.6182	2.81058	NaN	NaN	NaN	NaN	NaN	NaN	NaN	NaN	NaN	NaN	NaN	NaN	NaN	NaN	NaN	NaN	NaN	NaN	NaN	NaN	NaN	NaN	NaN	NaN	NaN	NaN	NaN	NaN	NaN	NaN	NaN
DG_C	-1.3243	1.01361	0.35941	0.721059	4.95428	5.07504	5.46383	5.01003	5.28671	4.36922	4.96003	3.27044	5.39446	5.5119	3.65959	4.03608	4.91773	6.21685	4.65522	2.28176	5.24927	4.82892	3.89333	5.02769	4.28402	4.55542	2.60531	5.63401	3.90077	4.05804	4.60717	5.02888	4.15065	3.72242	5.84854	0.42695	5.32949	5.10558	5.21189	5.47952	4.32265	4.41141	5.03855	5.05337	5.12387	4.26225	4.95888	NaN	NaN
DG_C	-1.23026	-0.00703004	0.258414	0.799617	4.37124	5.04683	5.16474	4.74037	5.66065	5.21982	5.45766	4.22665	6.05355	5.16968	4.82796	5.05902	5.66743	4.01415	4.64506	5.85609	5.65429	4.15935	4.51136	4.12117	6.16652	3.88942	4.25514	5.3042	5.82851	5.61434	5.83834	5.89922	4.47008	5.20537	4.92281	4.69975	4.29563	5.21739	4.59179	4.08373	4.49644	4.50515	6.08721	5.8171	4.51346	5.23488	NaN	NaN	NaN
DG_C	-1.32244	1.9418	0.117542	0.283219	4.23243	4.96074	5.41977	NaN	NaN	NaN	NaN	NaN	NaN	NaN	NaN	NaN	NaN	NaN	NaN	NaN	NaN	NaN	NaN	NaN	NaN	NaN	NaN	NaN	NaN	NaN	NaN	NaN	NaN	NaN	NaN	NaN	NaN	NaN	NaN	NaN	NaN	NaN	NaN	NaN	NaN	NaN	NaN	NaN	NaN
DG_C	2.77921	2.0464	NaN	NaN	2.77921	NaN	NaN	NaN	NaN	NaN	NaN	NaN	NaN	NaN	NaN	NaN	NaN	NaN	NaN	NaN	NaN	NaN	NaN	NaN	NaN	NaN	NaN	NaN	NaN	NaN	NaN	NaN	NaN	NaN	NaN	NaN	NaN	NaN	NaN	NaN	NaN	NaN	NaN	NaN	NaN	NaN	NaN	NaN	NaN
DG_C	-2.05305	0.264669	0.669581	0.314995	0.0597343	4.23013	4.1207	NaN	NaN	NaN	NaN	NaN	NaN	NaN	NaN	NaN	NaN	NaN	NaN	NaN	NaN	NaN	NaN	NaN	NaN	NaN	NaN	NaN	NaN	NaN	NaN	NaN	NaN	NaN	NaN	NaN	NaN	NaN	NaN	NaN	NaN	NaN	NaN	NaN	NaN	NaN	NaN	NaN	NaN
DG_C	-2.33502	0.667453	0.175826	0.744406	3.94817	3.76473	4.66553	3.52381	4.17924	3.89996	4.16479	4.20047	4.23438	3.74103	3.65569	4.11172	2.86004	NaN	NaN	NaN	NaN	NaN	NaN	NaN	NaN	NaN	NaN	NaN	NaN	NaN	NaN	NaN	NaN	NaN	NaN	NaN	NaN	NaN	NaN	NaN	NaN	NaN	NaN	NaN	NaN	NaN	NaN	NaN	NaN
DG_C	2.72335	0.803018	1.11022e-16	NaN	2.72335	NaN	NaN	NaN	NaN	NaN	NaN	NaN	NaN	NaN	NaN	NaN	NaN	NaN	NaN	NaN	NaN	NaN	NaN	NaN	NaN	NaN	NaN	NaN	NaN	NaN	NaN	NaN	NaN	NaN	NaN	NaN	NaN	NaN	NaN	NaN	NaN	NaN	NaN	NaN	NaN	NaN	NaN	NaN	NaN
DG_C	-1.0096	1.38146	0.0135522	0.626695	5.27469	5.54476	5.11667	5.27247	NaN	NaN	NaN	NaN	NaN	NaN	NaN	NaN	NaN	NaN	NaN	NaN	NaN	NaN	NaN	NaN	NaN	NaN	NaN	NaN	NaN	NaN	NaN	NaN	NaN	NaN	NaN	NaN	NaN	NaN	NaN	NaN	NaN	NaN	NaN	NaN	NaN	NaN	NaN	NaN	NaN
DG_C	-2.01011	2.12171	0.129485	0.487055	4.27308	4.31885	3.41087	4.94053	3.68803	4.73509	4.06219	NaN	NaN	NaN	NaN	NaN	NaN	NaN	NaN	NaN	NaN	NaN	NaN	NaN	NaN	NaN	NaN	NaN	NaN	NaN	NaN	NaN	NaN	NaN	NaN	NaN	NaN	NaN	NaN	NaN	NaN	NaN	NaN	NaN	NaN	NaN	NaN	NaN	NaN
DG_C	-1.46717	0.744587	0.14732	0.68263	3.63693	4.86216	3.84344	4.82007	5.39792	5.00497	5.66433	3.68098	5.21516	4.69961	4.91479	4.73763	4.81197	4.4882	4.70041	5.60426	4.41807	4.69456	5.21678	4.93927	5.15344	4.97838	5.14941	5.63807	4.51886	6.0185	4.83497	5.29423	4.4705	4.59727	5.13468	4.9651	4.70732	4.41561	4.49705	4.30996	4.7168	4.35457	5.39511	4.66712	4.50321	5.34501	NaN	NaN	NaN
DG_C	-2.0731	0.0917129	0.130288	0.110885	4.21009	4.45052	3.13477	4.19286	4.26876	NaN	NaN	NaN	NaN	NaN	NaN	NaN	NaN	NaN	NaN	NaN	NaN	NaN	NaN	NaN	NaN	NaN	NaN	NaN	NaN	NaN	NaN	NaN	NaN	NaN	NaN	NaN	NaN	NaN	NaN	NaN	NaN	NaN	NaN	NaN	NaN	NaN	NaN	NaN	NaN
DG_C	-1.72945	2.93571	0.245335	0.573644	5.01437	4.92711	4.97614	4.55281	4.61722	4.1706	4.38605	4.22961	5.24516	3.36924	5.08591	4.94608	4.62317	3.78403	4.55467	4.50217	4.38354	5.86972	4.24803	4.9456	5.58176	3.71566	4.07947	5.2277	4.81315	4.2136	5.67377	3.97175	5.46966	3.0552	3.77492	4.15502	5.59022	5.87012	5.38803	5.1024	4.7898	4.15352	3.56497	4.41615	3.95055	3.89916	2.66569	3.82609	5.25318
DG_C	-2.86567	0.658244	0.374994	0.420721	4.81805	1.31705	3.26805	3.8615	3.56699	2.81814	3.22302	3.88954	2.63128	2.66336	4.33233	4.36462	NaN	NaN	NaN	NaN	NaN	NaN	NaN	NaN	NaN	NaN	NaN	NaN	NaN	NaN	NaN	NaN	NaN	NaN	NaN	NaN	NaN	NaN	NaN	NaN	NaN	NaN	NaN	NaN	NaN	NaN	NaN	NaN	NaN
DG_C	-1.40741	-3.09702	0.188073	0.720411	4.25826	5.77894	4.80598	5.3037	4.74259	3.98898	5.21259	4.65102	4.09941	4.91209	5.65346	3.82855	5.78805	5.00599	3.31069	4.19798	4.87578	5.01253	6.21965	4.99677	4.25606	5.79989	4.07836	4.98926	5.12214	4.6492	4.87329	4.69979	4.50865	3.59486	4.96958	4.46165	4.53619	5.62386	5.25257	4.81475	4.91969	5.44367	4.35694	5.00194	5.09422	4.67128	5.6975	NaN	NaN
DG_C	-1.4503	1.49878	0.0709739	0.810366	4.94556	4.8584	4.18343	5.14947	4.25318	4.65451	4.86278	5.03716	4.98672	4.73632	4.37926	4.62536	4.83289	4.09871	5.1819	4.35298	5.50621	NaN	NaN	NaN	NaN	NaN	NaN	NaN	NaN	NaN	NaN	NaN	NaN	NaN	NaN	NaN	NaN	NaN	NaN	NaN	NaN	NaN	NaN	NaN	NaN	NaN	NaN	NaN	NaN
DG_C	2.08968	-0.949382	0.0816084	0.104327	2.08968	2.90328	NaN	NaN	NaN	NaN	NaN	NaN	NaN	NaN	NaN	NaN	NaN	NaN	NaN	NaN	NaN	NaN	NaN	NaN	NaN	NaN	NaN	NaN	NaN	NaN	NaN	NaN	NaN	NaN	NaN	NaN	NaN	NaN	NaN	NaN	NaN	NaN	NaN	NaN	NaN	NaN	NaN	NaN	NaN
DG_C	-2.76721	1.33895	0.362165	0.308543	3.67221	5.65709	2.95828	3.35974	3.92685	2.76998	NaN	NaN	NaN	NaN	NaN	NaN	NaN	NaN	NaN	NaN	NaN	NaN	NaN	NaN	NaN	NaN	NaN	NaN	NaN	NaN	NaN	NaN	NaN	NaN	NaN	NaN	NaN	NaN	NaN	NaN	NaN	NaN	NaN	NaN	NaN	NaN	NaN	NaN	NaN
DG_C	-1.71372	1.75377	0.197584	0.490132	5.16851	5.36683	4.21114	4.90153	3.78861	4.52696	4.0601	5.04189	4.43163	3.98055	0.596935	4.2731	4.5568	4.56946	4.12454	5.08724	4.88644	3.96821	4.92045	5.41125	4.60683	5.21221	4.66154	3.82931	4.26531	4.51794	5.04405	NaN	NaN	NaN	NaN	NaN	NaN	NaN	NaN	NaN	NaN	NaN	NaN	NaN	NaN	NaN	NaN	NaN	NaN
DG_C	-1.83211	0.622687	0.0812079	0.360189	3.98543	4.14181	4.43204	4.81368	4.47011	4.90332	NaN	NaN	NaN	NaN	NaN	NaN	NaN	NaN	NaN	NaN	NaN	NaN	NaN	NaN	NaN	NaN	NaN	NaN	NaN	NaN	NaN	NaN	NaN	NaN	NaN	NaN	NaN	NaN	NaN	NaN	NaN	NaN	NaN	NaN	NaN	NaN	NaN	NaN	NaN
DG_C	-2.35434	1.84862	0.30721	0.267209	4.21929	3.59	2.95031	4.06333	3.80502	4.17491	4.24307	1.45043	3.38646	3.35801	3.26782	3.92884	4.38653	3.36436	4.30812	4.64342	4.53536	NaN	NaN	NaN	NaN	NaN	NaN	NaN	NaN	NaN	NaN	NaN	NaN	NaN	NaN	NaN	NaN	NaN	NaN	NaN	NaN	NaN	NaN	NaN	NaN	NaN	NaN	NaN	NaN
DG_C	-2.64264	1.24157	0.497253	0.0950821	3.22208	2.60683	4.31724	3.51159	3.64055	4.49802	5.50252	NaN	NaN	NaN	NaN	NaN	NaN	NaN	NaN	NaN	NaN	NaN	NaN	NaN	NaN	NaN	NaN	NaN	NaN	NaN	NaN	NaN	NaN	NaN	NaN	NaN	NaN	NaN	NaN	NaN	NaN	NaN	NaN	NaN	NaN	NaN	NaN	NaN	NaN
DG_C	-1.97614	2.59354	0.231495	0.641174	3.55699	4.80994	4.52457	4.99999	3.45393	3.52033	3.36781	3.25341	4.99331	4.56119	4.55835	5.083	3.47961	4.06	5.17412	3.42711	4.226	3.13578	4.75157	4.30704	NaN	NaN	NaN	NaN	NaN	NaN	NaN	NaN	NaN	NaN	NaN	NaN	NaN	NaN	NaN	NaN	NaN	NaN	NaN	NaN	NaN	NaN	NaN	NaN	NaN
DG_C	-3.03842	2.62783	0.441535	0.19459	5.04502	2.93116	3.21961	2.26681	3.61114	5.04465	2.7744	2.99955	2.27544	2.21101	3.24477	4.08542	4.31444	4.02319	2.71309	5.19441	4.51001	NaN	NaN	NaN	NaN	NaN	NaN	NaN	NaN	NaN	NaN	NaN	NaN	NaN	NaN	NaN	NaN	NaN	NaN	NaN	NaN	NaN	NaN	NaN	NaN	NaN	NaN	NaN	NaN
DG_C	-2.83367	0.85878	0.146207	0.00843261	3.01239	3.88663	NaN	NaN	NaN	NaN	NaN	NaN	NaN	NaN	NaN	NaN	NaN	NaN	NaN	NaN	NaN	NaN	NaN	NaN	NaN	NaN	NaN	NaN	NaN	NaN	NaN	NaN	NaN	NaN	NaN	NaN	NaN	NaN	NaN	NaN	NaN	NaN	NaN	NaN	NaN	NaN	NaN	NaN	NaN
DG_C	-1.68934	-1.46962	NaN	NaN	4.59385	NaN	NaN	NaN	NaN	NaN	NaN	NaN	NaN	NaN	NaN	NaN	NaN	NaN	NaN	NaN	NaN	NaN	NaN	NaN	NaN	NaN	NaN	NaN	NaN	NaN	NaN	NaN	NaN	NaN	NaN	NaN	NaN	NaN	NaN	NaN	NaN	NaN	NaN	NaN	NaN	NaN	NaN	NaN	NaN
DG_C	-2.60125	1.15896	0.472952	0.359389	3.83715	3.16923	2.65219	2.88347	3.75469	4.582	1.6304	3.06585	3.68194	4.03752	3.81582	1.89791	2.93235	2.4965	4.26385	5.06806	4.16564	4.53056	3.43808	3.79386	3.52785	NaN	NaN	NaN	NaN	NaN	NaN	NaN	NaN	NaN	NaN	NaN	NaN	NaN	NaN	NaN	NaN	NaN	NaN	NaN	NaN	NaN	NaN	NaN	NaN
DG_C	5.76139	-0.166245	0.749323	0.5796	5.64418	2.6198	1.06278	4.33997	5.14137	1.66475	NaN	NaN	NaN	NaN	NaN	NaN	NaN	NaN	NaN	NaN	NaN	NaN	NaN	NaN	NaN	NaN	NaN	NaN	NaN	NaN	NaN	NaN	NaN	NaN	NaN	NaN	NaN	NaN	NaN	NaN	NaN	NaN	NaN	NaN	NaN	NaN	NaN	NaN	NaN
DG_C	1.64199	0.468052	0.687631	0.973001	6.20082	5.41115	3.36635	4.13424	5.5528	5.51781	1.67291	1.66416	3.41597	1.06899	0.357823	0.93721	1.93268	2.41191	3.05535	4.16161	1.98398	3.43388	4.92199	4.0653	5.51728	0.7871	NaN	NaN	NaN	NaN	NaN	NaN	NaN	NaN	NaN	NaN	NaN	NaN	NaN	NaN	NaN	NaN	NaN	NaN	NaN	NaN	NaN	NaN	NaN
DG_C	-1.93027	1.13687	0.830866	0.809525	3.02919	2.04144	4.35205	5.48115	2.88015	5.07597	4.04034	2.79949	3.7482	0.0574651	5.95834	3.81322	4.09035	3.81613	3.85044	0.73121	4.35379	5.80613	5.72989	6.22437	5.35728	5.83064	NaN	NaN	NaN	NaN	NaN	NaN	NaN	NaN	NaN	NaN	NaN	NaN	NaN	NaN	NaN	NaN	NaN	NaN	NaN	NaN	NaN	NaN	NaN
DG_C	3.93642	1.36414	0.313657	0.73442	4.9379	3.8304	4.35314	2.65654	0.794823	3.86645	4.27942	NaN	NaN	NaN	NaN	NaN	NaN	NaN	NaN	NaN	NaN	NaN	NaN	NaN	NaN	NaN	NaN	NaN	NaN	NaN	NaN	NaN	NaN	NaN	NaN	NaN	NaN	NaN	NaN	NaN	NaN	NaN	NaN	NaN	NaN	NaN	NaN	NaN	NaN
DG_C	0.92635	-0.610772	0.60223	0.258306	0.295557	1.55714	4.40748	1.47174	NaN	NaN	NaN	NaN	NaN	NaN	NaN	NaN	NaN	NaN	NaN	NaN	NaN	NaN	NaN	NaN	NaN	NaN	NaN	NaN	NaN	NaN	NaN	NaN	NaN	NaN	NaN	NaN	NaN	NaN	NaN	NaN	NaN	NaN	NaN	NaN	NaN	NaN	NaN	NaN	NaN
DG_C	-1.24643	0.915931	0.87601	0.8905	5.23598	3.15066	3.6797	5.85148	1.17615	5.1949	0.848303	5.03675	4.13207	5.17327	4.72907	2.41188	4.25012	2.94181	3.25502	0.640492	1.49234	5.46358	6.0085	4.17976	4.95541	4.42289	0.632819	4.26431	5.15082	NaN	NaN	NaN	NaN	NaN	NaN	NaN	NaN	NaN	NaN	NaN	NaN	NaN	NaN	NaN	NaN	NaN	NaN	NaN	NaN
DG_C	-1.32294	-1.21634	NaN	NaN	4.96024	NaN	NaN	NaN	NaN	NaN	NaN	NaN	NaN	NaN	NaN	NaN	NaN	NaN	NaN	NaN	NaN	NaN	NaN	NaN	NaN	NaN	NaN	NaN	NaN	NaN	NaN	NaN	NaN	NaN	NaN	NaN	NaN	NaN	NaN	NaN	NaN	NaN	NaN	NaN	NaN	NaN	NaN	NaN	NaN
DG_C	1.72954	1.06852	0.745654	0.919359	1.47175	1.24873	4.38963	2.14326	0.949956	3.34764	5.91743	1.98732	5.6971	2.22693	4.04855	4.75545	0.676557	0.868867	3.38281	6.06961	4.02272	1.68672	2.30994	0.57938	2.10229	3.096	3.01286	0.831872	3.20546	0.972688	5.10537	1.19301	NaN	NaN	NaN	NaN	NaN	NaN	NaN	NaN	NaN	NaN	NaN	NaN	NaN	NaN	NaN	NaN	NaN
DG_X	-1.99206	0.999593	0.0584601	0.683846	4.4205	4.29113	3.9919	4.27608	5.03747	NaN	NaN	NaN	NaN	NaN	NaN	NaN	NaN	NaN	NaN	NaN	NaN	NaN	NaN	NaN	NaN	NaN	NaN	NaN	NaN	NaN	NaN	NaN	NaN	NaN	NaN	NaN	NaN	NaN	NaN	NaN	NaN	NaN	NaN	NaN	NaN	NaN	NaN	NaN	NaN
DG_X	-2.66293	0.569051	0.816555	0.463855	5.87378	4.01608	1.5106	5.53968	3.62026	0.71714	3.38445	5.45053	6.07444	1.63427	3.29902	5.44678	3.93809	2.49148	2.99391	2.69487	5.38768	2.52311	5.36326	5.87022	2.98537	3.41967	4.16603	5.97413	NaN	NaN	NaN	NaN	NaN	NaN	NaN	NaN	NaN	NaN	NaN	NaN	NaN	NaN	NaN	NaN	NaN	NaN	NaN	NaN	NaN
DG_X	1.04583	0.512844	NaN	NaN	1.04583	NaN	NaN	NaN	NaN	NaN	NaN	NaN	NaN	NaN	NaN	NaN	NaN	NaN	NaN	NaN	NaN	NaN	NaN	NaN	NaN	NaN	NaN	NaN	NaN	NaN	NaN	NaN	NaN	NaN	NaN	NaN	NaN	NaN	NaN	NaN	NaN	NaN	NaN	NaN	NaN	NaN	NaN	NaN	NaN
DG_X	-2.28003	0.437472	0.881482	0.538784	3.14894	4.85738	3.45768	0.222486	2.13628	5.97607	4.30665	3.32248	1.20907	1.4395	NaN	NaN	NaN	NaN	NaN	NaN	NaN	NaN	NaN	NaN	NaN	NaN	NaN	NaN	NaN	NaN	NaN	NaN	NaN	NaN	NaN	NaN	NaN	NaN	NaN	NaN	NaN	NaN	NaN	NaN	NaN	NaN	NaN	NaN	NaN
DG_X	-2.15264	2.17	0.680658	0.683106	5.66231	4.33083	4.84973	3.90216	3.99193	4.69776	4.47899	5.6512	1.33646	5.50749	1.14564	4.13606	2.59074	4.36041	0.850991	4.54111	4.34752	5.18563	2.85464	5.52305	4.13997	4.58065	6.23305	4.5622	3.02828	4.79831	2.61336	4.05096	2.84255	4.08572	4.12502	2.58338	4.73739	2.01714	3.77265	3.00719	2.70063	3.36985	4.40497	4.0534	1.81217	3.47751	NaN	NaN	NaN
DG_X	-2.7146	0.781322	0.679281	0.173399	3.56859	2.54522	3.78346	2.83455	0.109792	2.26872	5.93406	NaN	NaN	NaN	NaN	NaN	NaN	NaN	NaN	NaN	NaN	NaN	NaN	NaN	NaN	NaN	NaN	NaN	NaN	NaN	NaN	NaN	NaN	NaN	NaN	NaN	NaN	NaN	NaN	NaN	NaN	NaN	NaN	NaN	NaN	NaN	NaN	NaN	NaN
DG_X	3.0912	0.725345	0.000189392	0.812703	3.24812	2.93428	NaN	NaN	NaN	NaN	NaN	NaN	NaN	NaN	NaN	NaN	NaN	NaN	NaN	NaN	NaN	NaN	NaN	NaN	NaN	NaN	NaN	NaN	NaN	NaN	NaN	NaN	NaN	NaN	NaN	NaN	NaN	NaN	NaN	NaN	NaN	NaN	NaN	NaN	NaN	NaN	NaN	NaN	NaN
DG_X	-2.77257	6.16643	0.570992	0.725809	4.61506	1.15084	4.09923	4.27022	3.02976	4.16181	2.92639	4.08633	3.28286	3.11373	3.34382	3.15796	3.67742	0.524733	1.50927	2.93268	2.63965	5.72337	3.49303	4.45668	4.48368	6.1713	NaN	NaN	NaN	NaN	NaN	NaN	NaN	NaN	NaN	NaN	NaN	NaN	NaN	NaN	NaN	NaN	NaN	NaN	NaN	NaN	NaN	NaN	NaN
DG_X	-1.47863	1.09135	0.459218	0.799698	5.17969	4.71267	4.49901	6.11499	5.13707	5.57373	4.26107	4.89644	4.4676	5.22112	4.96557	5.06843	4.40117	5.00712	1.69243	2.36274	5.97792	3.76088	2.41961	4.38824	NaN	NaN	NaN	NaN	NaN	NaN	NaN	NaN	NaN	NaN	NaN	NaN	NaN	NaN	NaN	NaN	NaN	NaN	NaN	NaN	NaN	NaN	NaN	NaN	NaN
DG_X	0.464096	2.06079	0.633408	0.890733	6.25269	1.99598	3.60569	5.04844	0.0756383	3.15636	5.84394	3.50837	0.279619	3.55331	5.8415	0.697067	0.495473	NaN	NaN	NaN	NaN	NaN	NaN	NaN	NaN	NaN	NaN	NaN	NaN	NaN	NaN	NaN	NaN	NaN	NaN	NaN	NaN	NaN	NaN	NaN	NaN	NaN	NaN	NaN	NaN	NaN	NaN	NaN	NaN
DG_X	-0.95724	0.395889	0.587566	0.658729	4.40371	1.20981	3.4897	5.73338	5.38411	5.26778	5.74466	4.08261	0.484718	3.90457	NaN	NaN	NaN	NaN	NaN	NaN	NaN	NaN	NaN	NaN	NaN	NaN	NaN	NaN	NaN	NaN	NaN	NaN	NaN	NaN	NaN	NaN	NaN	NaN	NaN	NaN	NaN	NaN	NaN	NaN	NaN	NaN	NaN	NaN	NaN
DG_X	0.348416	2.49391	0.918721	0.697639	0.348416	2.08932	1.98346	1.7478	5.13566	4.007	6.05516	5.36937	4.49763	1.26076	5.82708	0.372788	2.92599	3.41729	1.04862	3.54136	3.87881	NaN	NaN	NaN	NaN	NaN	NaN	NaN	NaN	NaN	NaN	NaN	NaN	NaN	NaN	NaN	NaN	NaN	NaN	NaN	NaN	NaN	NaN	NaN	NaN	NaN	NaN	NaN	NaN
DG_X	-2.38931	-3.08165	0.0751274	0.667584	3.89387	3.99347	3.75421	NaN	NaN	NaN	NaN	NaN	NaN	NaN	NaN	NaN	NaN	NaN	NaN	NaN	NaN	NaN	NaN	NaN	NaN	NaN	NaN	NaN	NaN	NaN	NaN	NaN	NaN	NaN	NaN	NaN	NaN	NaN	NaN	NaN	NaN	NaN	NaN	NaN	NaN	NaN	NaN	NaN	NaN
DG_X	-1.3761	2.35596	0.695194	0.645114	3.02647	5.51545	4.13618	0.447507	4.90708	6.0358	2.81448	NaN	NaN	NaN	NaN	NaN	NaN	NaN	NaN	NaN	NaN	NaN	NaN	NaN	NaN	NaN	NaN	NaN	NaN	NaN	NaN	NaN	NaN	NaN	NaN	NaN	NaN	NaN	NaN	NaN	NaN	NaN	NaN	NaN	NaN	NaN	NaN	NaN	NaN
DG_X	-2.31099	3.45075	0.310144	0.74887	3.9722	3.41624	5.3733	NaN	NaN	NaN	NaN	NaN	NaN	NaN	NaN	NaN	NaN	NaN	NaN	NaN	NaN	NaN	NaN	NaN	NaN	NaN	NaN	NaN	NaN	NaN	NaN	NaN	NaN	NaN	NaN	NaN	NaN	NaN	NaN	NaN	NaN	NaN	NaN	NaN	NaN	NaN	NaN	NaN	NaN
DG_X	2.67857	2.85231	0.53479	0.918185	5.2803	2.24819	3.10894	1.95713	1.90008	4.21833	4.74139	2.14403	NaN	NaN	NaN	NaN	NaN	NaN	NaN	NaN	NaN	NaN	NaN	NaN	NaN	NaN	NaN	NaN	NaN	NaN	NaN	NaN	NaN	NaN	NaN	NaN	NaN	NaN	NaN	NaN	NaN	NaN	NaN	NaN	NaN	NaN	NaN	NaN	NaN
DG_X	2.08945	0.533125	0.627506	0.762043	2.68035	1.80759	2.08945	3.61994	0.852696	3.0726	5.4772	3.5114	0.352577	0.527453	4.72469	4.06334	NaN	NaN	NaN	NaN	NaN	NaN	NaN	NaN	NaN	NaN	NaN	NaN	NaN	NaN	NaN	NaN	NaN	NaN	NaN	NaN	NaN	NaN	NaN	NaN	NaN	NaN	NaN	NaN	NaN	NaN	NaN	NaN	NaN
DG_X	-2.27945	1.60999	0.83342	0.822285	1.73216	0.328168	5.76442	5.7722	4.39682	1.71577	4.92312	2.56778	0.616367	5.43968	5.85634	5.40555	0.28802	4.22227	4.16882	1.11036	5.87211	4.21857	1.05598	3.58581	4.90358	4.28522	5.79178	1.56279	4.29962	5.89196	3.23694	2.31076	3.73395	3.13446	5.18527	5.57108	NaN	NaN	NaN	NaN	NaN	NaN	NaN	NaN	NaN	NaN	NaN	NaN	NaN
DG_X	2.80931	0.546854	0.643658	0.703895	2.63789	2.40586	2.38136	2.3083	2.80931	6.04351	4.04794	4.28561	4.47633	4.13362	3.22849	3.28536	0.700092	NaN	NaN	NaN	NaN	NaN	NaN	NaN	NaN	NaN	NaN	NaN	NaN	NaN	NaN	NaN	NaN	NaN	NaN	NaN	NaN	NaN	NaN	NaN	NaN	NaN	NaN	NaN	NaN	NaN	NaN	NaN	NaN
DG_X	-1.34053	3.28418	0.889783	0.709589	4.32052	5.56478	4.53741	1.51032	5.68361	1.43809	5.11606	4.08556	4.99205	2.37882	6.13115	3.77138	1.4615	6.20864	3.85891	2.94735	1.82958	5.89444	3.29882	0.159433	0.994769	5.15031	NaN	NaN	NaN	NaN	NaN	NaN	NaN	NaN	NaN	NaN	NaN	NaN	NaN	NaN	NaN	NaN	NaN	NaN	NaN	NaN	NaN	NaN	NaN
DG_X	-0.166502	-0.914152	1.11022e-16	NaN	6.11668	NaN	NaN	NaN	NaN	NaN	NaN	NaN	NaN	NaN	NaN	NaN	NaN	NaN	NaN	NaN	NaN	NaN	NaN	NaN	NaN	NaN	NaN	NaN	NaN	NaN	NaN	NaN	NaN	NaN	NaN	NaN	NaN	NaN	NaN	NaN	NaN	NaN	NaN	NaN	NaN	NaN	NaN	NaN	NaN
DG_X	0.190546	-2.23381	0.757395	0.457337	4.18471	2.47957	5.64637	1.58908	5.09019	0.814287	4.15592	5.40106	NaN	NaN	NaN	NaN	NaN	NaN	NaN	NaN	NaN	NaN	NaN	NaN	NaN	NaN	NaN	NaN	NaN	NaN	NaN	NaN	NaN	NaN	NaN	NaN	NaN	NaN	NaN	NaN	NaN	NaN	NaN	NaN	NaN	NaN	NaN	NaN	NaN
DG_X	0.535222	4.49742	0.85236	0.84098	0.00371234	1.44028	5.19589	0.975445	2.53304	1.22289	2.52648	0.242544	6.064	1.81604	3.31318	6.12756	4.29418	2.1187	6.01423	2.72006	5.69445	5.52074	5.23493	5.17085	4.73182	5.73486	2.59432	2.05745	6.27565	5.14999	3.00253	4.9478	4.14784	3.37278	2.19028	4.61904	2.27357	3.72123	5.70807	0.885795	1.22785	0.159942	4.26763	4.86289	5.43317	5.48247	4.9579	1.85114	4.60275
DG_X	-0.204061	-1.59523	NaN	1.11022e-16	6.07912	NaN	NaN	NaN	NaN	NaN	NaN	NaN	NaN	NaN	NaN	NaN	NaN	NaN	NaN	NaN	NaN	NaN	NaN	NaN	NaN	NaN	NaN	NaN	NaN	NaN	NaN	NaN	NaN	NaN	NaN	NaN	NaN	NaN	NaN	NaN	NaN	NaN	NaN	NaN	NaN	NaN	NaN	NaN	NaN
DG_X	-0.30387	0.00971687	0.250463	0.189543	5.29625	5.80082	6.15781	1.02989	NaN	NaN	NaN	NaN	NaN	NaN	NaN	NaN	NaN	NaN	NaN	NaN	NaN	NaN	NaN	NaN	NaN	NaN	NaN	NaN	NaN	NaN	NaN	NaN	NaN	NaN	NaN	NaN	NaN	NaN	NaN	NaN	NaN	NaN	NaN	NaN	NaN	NaN	NaN	NaN	NaN
DG_X	1.06273	0.819731	0.289967	0.422404	2.94974	5.31586	5.99649	0.605217	0.086156	1.55183	0.791836	1.31936	2.25725	1.78726	1.06273	0.491436	1.71125	NaN	NaN	NaN	NaN	NaN	NaN	NaN	NaN	NaN	NaN	NaN	NaN	NaN	NaN	NaN	NaN	NaN	NaN	NaN	NaN	NaN	NaN	NaN	NaN	NaN	NaN	NaN	NaN	NaN	NaN	NaN	NaN
DG_X	-1.52701	0.498009	0.545023	0.512156	4.75618	1.81559	5.87888	NaN	NaN	NaN	NaN	NaN	NaN	NaN	NaN	NaN	NaN	NaN	NaN	NaN	NaN	NaN	NaN	NaN	NaN	NaN	NaN	NaN	NaN	NaN	NaN	NaN	NaN	NaN	NaN	NaN	NaN	NaN	NaN	NaN	NaN	NaN	NaN	NaN	NaN	NaN	NaN	NaN	NaN
DG_X	1.12226	0.674486	0.445646	0.246965	5.54814	2.97956	0.593007	3.63111	5.97662	1.27457	1.41887	2.4165	3.52799	1.03135	NaN	NaN	NaN	NaN	NaN	NaN	NaN	NaN	NaN	NaN	NaN	NaN	NaN	NaN	NaN	NaN	NaN	NaN	NaN	NaN	NaN	NaN	NaN	NaN	NaN	NaN	NaN	NaN	NaN	NaN	NaN	NaN	NaN	NaN	NaN
DG_X	-2.36185	-0.377483	0.566038	0.0134434	1.89997	3.53746	4.62711	4.30521	NaN	NaN	NaN	NaN	NaN	NaN	NaN	NaN	NaN	NaN	NaN	NaN	NaN	NaN	NaN	NaN	NaN	NaN	NaN	NaN	NaN	NaN	NaN	NaN	NaN	NaN	NaN	NaN	NaN	NaN	NaN	NaN	NaN	NaN	NaN	NaN	NaN	NaN	NaN	NaN	NaN
DG_X	1.88812	0.35312	NaN	NaN	1.88812	NaN	NaN	NaN	NaN	NaN	NaN	NaN	NaN	NaN	NaN	NaN	NaN	NaN	NaN	NaN	NaN	NaN	NaN	NaN	NaN	NaN	NaN	NaN	NaN	NaN	NaN	NaN	NaN	NaN	NaN	NaN	NaN	NaN	NaN	NaN	NaN	NaN	NaN	NaN	NaN	NaN	NaN	NaN	NaN
DG_X	1.46812	2.48844	0.213065	0.226034	2.58849	1.46887	0.433948	1.46812	1.30129	NaN	NaN	NaN	NaN	NaN	NaN	NaN	NaN	NaN	NaN	NaN	NaN	NaN	NaN	NaN	NaN	NaN	NaN	NaN	NaN	NaN	NaN	NaN	NaN	NaN	NaN	NaN	NaN	NaN	NaN	NaN	NaN	NaN	NaN	NaN	NaN	NaN	NaN	NaN	NaN
DG_X	2.57431	0.206025	0.380049	0.668754	2.95136	1.6745	3.94443	2.57431	1.2363	2.62216	3.43479	3.04393	1.99955	6.1556	1.8267	NaN	NaN	NaN	NaN	NaN	NaN	NaN	NaN	NaN	NaN	NaN	NaN	NaN	NaN	NaN	NaN	NaN	NaN	NaN	NaN	NaN	NaN	NaN	NaN	NaN	NaN	NaN	NaN	NaN	NaN	NaN	NaN	NaN	NaN
DG_X	-2.95173	1.02003	NaN	NaN	3.33145	NaN	NaN	NaN	NaN	NaN	NaN	NaN	NaN	NaN	NaN	NaN	NaN	NaN	NaN	NaN	NaN	NaN	NaN	NaN	NaN	NaN	NaN	NaN	NaN	NaN	NaN	NaN	NaN	NaN	NaN	NaN	NaN	NaN	NaN	NaN	NaN	NaN	NaN	NaN	NaN	NaN	NaN	NaN	NaN
DG_X	1.82613	0.848564	0.00633994	0.0126455	1.71347	1.9388	NaN	NaN	NaN	NaN	NaN	NaN	NaN	NaN	NaN	NaN	NaN	NaN	NaN	NaN	NaN	NaN	NaN	NaN	NaN	NaN	NaN	NaN	NaN	NaN	NaN	NaN	NaN	NaN	NaN	NaN	NaN	NaN	NaN	NaN	NaN	NaN	NaN	NaN	NaN	NaN	NaN	NaN	NaN
DG_X	-0.0356861	0.580813	0.684298	0.577849	0.21178	0.898686	5.50289	5.70036	0.0846278	5.56184	1.42908	2.28059	5.28434	4.96144	1.22708	6.05286	4.52839	5.8953	6.2475	6.0193	4.56423	1.01096	5.75519	0.437905	3.34457	0.454871	0.22391	1.47621	5.36728	5.29747	5.55659	2.22727	0.0453332	0.0311025	5.96506	6.19825	0.376976	4.97105	5.4035	3.37232	0.278842	1.60251	3.43858	0.0177139	5.51298	1.4311	4.2408	5.20137	5.5451
DG_X	2.84871	1.48644	NaN	NaN	2.84871	NaN	NaN	NaN	NaN	NaN	NaN	NaN	NaN	NaN	NaN	NaN	NaN	NaN	NaN	NaN	NaN	NaN	NaN	NaN	NaN	NaN	NaN	NaN	NaN	NaN	NaN	NaN	NaN	NaN	NaN	NaN	NaN	NaN	NaN	NaN	NaN	NaN	NaN	NaN	NaN	NaN	NaN	NaN	NaN
DG_X	2.94155	1.15158	0.848866	0.911042	3.78115	2.3573	2.43309	4.53849	4.17932	3.26733	1.07272	2.94063	0.0572763	5.2799	2.05876	4.06141	0.481873	5.59011	2.6649	4.44829	0.637296	2.40071	4.8815	6.2482	2.032	2.16242	0.546122	4.17784	0.901282	3.62075	1.51743	3.71879	3.80128	1.97529	5.15277	3.64252	3.03617	4.28923	0.87116	3.29727	1.1035	1.68728	3.15975	2.73118	2.13373	1.97309	5.97266	5.11887	2.37951
DG_X	-2.81311	-2.1713	NaN	NaN	3.47008	NaN	NaN	NaN	NaN	NaN	NaN	NaN	NaN	NaN	NaN	NaN	NaN	NaN	NaN	NaN	NaN	NaN	NaN	NaN	NaN	NaN	NaN	NaN	NaN	NaN	NaN	NaN	NaN	NaN	NaN	NaN	NaN	NaN	NaN	NaN	NaN	NaN	NaN	NaN	NaN	NaN	NaN	NaN	NaN
DG_X	-2.66235	0.975556	0.290397	0.276721	3.9812	4.27461	3.62083	2.27538	2.7608	2.77556	NaN	NaN	NaN	NaN	NaN	NaN	NaN	NaN	NaN	NaN	NaN	NaN	NaN	NaN	NaN	NaN	NaN	NaN	NaN	NaN	NaN	NaN	NaN	NaN	NaN	NaN	NaN	NaN	NaN	NaN	NaN	NaN	NaN	NaN	NaN	NaN	NaN	NaN	NaN
DG_X	2.13654	0.577914	0.348288	0.383813	2.13654	2.06395	2.83148	3.14036	2.51677	5.51448	1.81502	NaN	NaN	NaN	NaN	NaN	NaN	NaN	NaN	NaN	NaN	NaN	NaN	NaN	NaN	NaN	NaN	NaN	NaN	NaN	NaN	NaN	NaN	NaN	NaN	NaN	NaN	NaN	NaN	NaN	NaN	NaN	NaN	NaN	NaN	NaN	NaN	NaN	NaN
DG_X	-1.50841	0.0786579	0.644804	0.228832	4.77478	1.95134	5.45323	NaN	NaN	NaN	NaN	NaN	NaN	NaN	NaN	NaN	NaN	NaN	NaN	NaN	NaN	NaN	NaN	NaN	NaN	NaN	NaN	NaN	NaN	NaN	NaN	NaN	NaN	NaN	NaN	NaN	NaN	NaN	NaN	NaN	NaN	NaN	NaN	NaN	NaN	NaN	NaN	NaN	NaN
DG_X	2.09045	-0.581475	1.11022e-16	NaN	2.09045	NaN	NaN	NaN	NaN	NaN	NaN	NaN	NaN	NaN	NaN	NaN	NaN	NaN	NaN	NaN	NaN	NaN	NaN	NaN	NaN	NaN	NaN	NaN	NaN	NaN	NaN	NaN	NaN	NaN	NaN	NaN	NaN	NaN	NaN	NaN	NaN	NaN	NaN	NaN	NaN	NaN	NaN	NaN	NaN
DG_X	-0.871799	-1.05086	NaN	1.11022e-16	5.41139	NaN	NaN	NaN	NaN	NaN	NaN	NaN	NaN	NaN	NaN	NaN	NaN	NaN	NaN	NaN	NaN	NaN	NaN	NaN	NaN	NaN	NaN	NaN	NaN	NaN	NaN	NaN	NaN	NaN	NaN	NaN	NaN	NaN	NaN	NaN	NaN	NaN	NaN	NaN	NaN	NaN	NaN	NaN	NaN
DG_X	-2.67856	1.25349	0.235932	0.501895	2.0654	5.14385	2.46946	1.74378	NaN	NaN	NaN	NaN	NaN	NaN	NaN	NaN	NaN	NaN	NaN	NaN	NaN	NaN	NaN	NaN	NaN	NaN	NaN	NaN	NaN	NaN	NaN	NaN	NaN	NaN	NaN	NaN	NaN	NaN	NaN	NaN	NaN	NaN	NaN	NaN	NaN	NaN	NaN	NaN	NaN
DG_X	0.351673	1.63692	0.296308	0.00820785	1.26533	5.7212	NaN	NaN	NaN	NaN	NaN	NaN	NaN	NaN	NaN	NaN	NaN	NaN	NaN	NaN	NaN	NaN	NaN	NaN	NaN	NaN	NaN	NaN	NaN	NaN	NaN	NaN	NaN	NaN	NaN	NaN	NaN	NaN	NaN	NaN	NaN	NaN	NaN	NaN	NaN	NaN	NaN	NaN	NaN
DG_X	-0.607382	0.393894	0.426124	0.689612	3.48074	5.9587	5.6758	NaN	NaN	NaN	NaN	NaN	NaN	NaN	NaN	NaN	NaN	NaN	NaN	NaN	NaN	NaN	NaN	NaN	NaN	NaN	NaN	NaN	NaN	NaN	NaN	NaN	NaN	NaN	NaN	NaN	NaN	NaN	NaN	NaN	NaN	NaN	NaN	NaN	NaN	NaN	NaN	NaN	NaN
DG_X	-2.90242	1.56287	0.331238	0.383818	2.3384	4.49273	2.15948	3.04499	3.36675	2.49759	3.0208	4.30268	2.36028	3.82663	4.6858	2.61632	3.39479	3.64079	3.89592	3.78579	3.69103	4.5678	4.11007	3.2677	2.59685	3.32103	NaN	NaN	NaN	NaN	NaN	NaN	NaN	NaN	NaN	NaN	NaN	NaN	NaN	NaN	NaN	NaN	NaN	NaN	NaN	NaN	NaN	NaN	NaN
DG_X	-1.84584	-2.6701	NaN	NaN	4.43735	NaN	NaN	NaN	NaN	NaN	NaN	NaN	NaN	NaN	NaN	NaN	NaN	NaN	NaN	NaN	NaN	NaN	NaN	NaN	NaN	NaN	NaN	NaN	NaN	NaN	NaN	NaN	NaN	NaN	NaN	NaN	NaN	NaN	NaN	NaN	NaN	NaN	NaN	NaN	NaN	NaN	NaN	NaN	NaN
DG_X	-2.67043	2.05833	0.551551	0.587875	2.10862	3.43892	4.16108	1.46512	4.79103	3.10837	1.41336	2.64065	4.95353	3.61276	2.78999	3.44668	4.30357	4.26965	5.00796	3.74264	5.07627	3.34505	4.37251	2.41918	4.23256	NaN	NaN	NaN	NaN	NaN	NaN	NaN	NaN	NaN	NaN	NaN	NaN	NaN	NaN	NaN	NaN	NaN	NaN	NaN	NaN	NaN	NaN	NaN	NaN
DG_X	-3.10639	1.45018	0.0163813	0.466278	2.98711	3.35576	3.06614	3.28744	NaN	NaN	NaN	NaN	NaN	NaN	NaN	NaN	NaN	NaN	NaN	NaN	NaN	NaN	NaN	NaN	NaN	NaN	NaN	NaN	NaN	NaN	NaN	NaN	NaN	NaN	NaN	NaN	NaN	NaN	NaN	NaN	NaN	NaN	NaN	NaN	NaN	NaN	NaN	NaN	NaN
DG_X	-1.59819	2.45729	0.281043	0.773975	4.61051	5.9213	4.68499	4.80054	4.51998	4.32722	5.42717	5.23087	4.53597	NaN	NaN	NaN	NaN	NaN	NaN	NaN	NaN	NaN	NaN	NaN	NaN	NaN	NaN	NaN	NaN	NaN	NaN	NaN	NaN	NaN	NaN	NaN	NaN	NaN	NaN	NaN	NaN	NaN	NaN	NaN	NaN	NaN	NaN	NaN	NaN
DG_X	-2.65029	1.56037	0.295499	0.509083	2.97293	4.71024	4.27946	4.01393	2.62102	4.07653	4.53884	2.8852	2.95318	2.82372	2.8187	4.08363	3.6329	NaN	NaN	NaN	NaN	NaN	NaN	NaN	NaN	NaN	NaN	NaN	NaN	NaN	NaN	NaN	NaN	NaN	NaN	NaN	NaN	NaN	NaN	NaN	NaN	NaN	NaN	NaN	NaN	NaN	NaN	NaN	NaN
DG_X	-1.93964	3.02489	NaN	NaN	4.34355	NaN	NaN	NaN	NaN	NaN	NaN	NaN	NaN	NaN	NaN	NaN	NaN	NaN	NaN	NaN	NaN	NaN	NaN	NaN	NaN	NaN	NaN	NaN	NaN	NaN	NaN	NaN	NaN	NaN	NaN	NaN	NaN	NaN	NaN	NaN	NaN	NaN	NaN	NaN	NaN	NaN	NaN	NaN	NaN
DG_X	-2.95097	0.782241	0.563996	0.736626	2.6231	4.45807	4.82232	2.96914	2.91382	2.86319	3.66359	2.75681	4.26999	4.1593	3.40279	1.38108	4.29567	2.57678	3.3728	4.44529	3.78538	3.73362	2.22254	2.3616	3.23662	4.5925	4.63693	2.17913	3.08466	4.99493	1.80354	3.50589	4.081	1.06052	1.10391	2.7467	3.29164	2.83976	1.94735	4.15709	4.53211	2.12399	4.10106	4.8052	NaN	NaN	NaN	NaN	NaN
DG_X	-2.28368	1.11638	0.682851	0.725743	2.9289	3.61866	3.25765	3.11421	2.49385	4.20422	3.08871	5.87863	3.06254	4.3679	2.07472	4.93662	2.89375	3.60338	2.83155	5.28717	2.76364	3.25335	3.3834	6.04353	2.74379	5.49892	6.25972	2.64872	4.18895	2.13935	3.03424	5.39907	4.18271	4.70768	5.42484	4.0378	4.78616	2.69403	4.66056	2.69435	5.15621	4.0414	0.62039	5.71689	4.0447	3.10334	6.12597	3.06179	5.8385
DG_X	-2.79677	0.772901	0.63087	0.640472	2.86959	2.06559	3.98061	3.67936	4.57487	3.41664	4.42123	2.92276	1.46668	4.29555	5.7492	2.57705	5.83126	4.6147	2.86308	4.04185	3.30955	4.31201	1.41428	2.58604	4.56088	2.2547	3.60351	4.87365	1.75145	6.0202	2.7176	3.83435	3.57522	3.44348	3.38412	2.69459	0.505456	6.06169	3.52935	4.03825	4.34501	5.2092	1.37459	3.38272	4.10114	2.18841	1.75357	2.34229	NaN
DG_X	1.84711	0.832556	0.757593	0.549653	1.84711	5.26565	3.42481	NaN	NaN	NaN	NaN	NaN	NaN	NaN	NaN	NaN	NaN	NaN	NaN	NaN	NaN	NaN	NaN	NaN	NaN	NaN	NaN	NaN	NaN	NaN	NaN	NaN	NaN	NaN	NaN	NaN	NaN	NaN	NaN	NaN	NaN	NaN	NaN	NaN	NaN	NaN	NaN	NaN	NaN
DG_X	-1.14846	1.25009	0.815339	0.782165	5.13473	2.65541	5.79846	NaN	NaN	NaN	NaN	NaN	NaN	NaN	NaN	NaN	NaN	NaN	NaN	NaN	NaN	NaN	NaN	NaN	NaN	NaN	NaN	NaN	NaN	NaN	NaN	NaN	NaN	NaN	NaN	NaN	NaN	NaN	NaN	NaN	NaN	NaN	NaN	NaN	NaN	NaN	NaN	NaN	NaN
DG_X	-2.3758	2.87836	0.479095	0.843097	2.39088	3.89798	2.73415	4.65067	3.34863	4.84838	5.5615	3.95133	4.84078	3.52791	5.01626	0.852601	2.24933	0.799185	3.85093	3.32229	3.91842	3.90739	2.59826	4.08085	4.45365	3.38107	4.68439	5.32324	4.56318	3.52991	3.42615	4.35916	4.10475	5.57535	5.06164	2.86074	2.90191	5.42526	3.06595	4.93556	3.28286	3.28172	3.3758	4.40827	3.09485	5.27349	4.78169	NaN	NaN
DG_X	-2.27415	0.936978	0.663328	0.658729	5.19011	5.20156	4.19717	3.32	4.28225	3.50415	2.87053	3.83825	6.13015	2.5521	5.19649	1.88806	5.89089	4.55562	2.46071	3.46143	4.98568	2.86436	0.438845	5.36567	3.42201	3.9842	5.26669	3.88117	6.12137	4.35119	3.37552	3.03163	5.80787	4.34947	5.19626	5.04602	6.14827	3.43228	3.71216	4.56202	3.09638	5.39361	2.29182	4.77419	3.07893	3.97539	2.62328	3.15836	5.73842
DG_X	1.42088	1.31967	0.707502	0.824931	2.23776	1.67508	4.5098	2.35112	0.241216	1.6853	2.30733	2.42744	0.0350833	1.89338	5.31084	2.27423	3.20687	0.911483	0.892877	0.964771	0.693913	4.64347	4.29185	5.83844	1.37999	3.05741	5.412	1.95491	2.03004	5.79753	3.6342	1.25544	1.83537	2.02005	1.20609	1.75218	2.78122	6.23065	0.877229	0.425759	6.18592	4.62659	1.5906	5.8367	1.62953	1.62435	5.33363	4.8529	0.675141
DG_X	1.4054	0.949201	0.531416	0.709741	1.7684	0.848236	2.16579	1.4054	1.19289	1.36	1.47642	2.27626	0.692695	0.481158	1.92302	4.09668	0.813891	3.4905	0.699557	0.214216	1.63916	1.40657	0.875214	1.93136	1.40136	4.28275	0.0855154	0.0860473	0.95646	2.20933	2.41633	5.40276	1.7707	2.41732	2.67333	3.99734	1.74848	0.924814	0.402093	0.510213	2.0654	2.08993	0.892376	2.55613	1.42926	5.73865	1.65173	6.19756	1.51727
DG_X	0.0672347	-0.75847	NaN	NaN	0.0672347	NaN	NaN	NaN	NaN	NaN	NaN	NaN	NaN	NaN	NaN	NaN	NaN	NaN	NaN	NaN	NaN	NaN	NaN	NaN	NaN	NaN	NaN	NaN	NaN	NaN	NaN	NaN	NaN	NaN	NaN	NaN	NaN	NaN	NaN	NaN	NaN	NaN	NaN	NaN	NaN	NaN	NaN	NaN	NaN
DG_X	5.66297	-2.49934	0.593163	0.729869	3.72427	2.63391	4.78435	4.36404	5.17183	3.21663	3.34663	5.39353	4.82829	5.02917	3.55097	5.90905	1.01978	3.83896	4.02299	4.30449	2.79212	4.20707	NaN	NaN	NaN	NaN	NaN	NaN	NaN	NaN	NaN	NaN	NaN	NaN	NaN	NaN	NaN	NaN	NaN	NaN	NaN	NaN	NaN	NaN	NaN	NaN	NaN	NaN	NaN
DG_X	-0.8155	-0.8155	NaN	NaN	5.46768	NaN	NaN	NaN	NaN	NaN	NaN	NaN	NaN	NaN	NaN	NaN	NaN	NaN	NaN	NaN	NaN	NaN	NaN	NaN	NaN	NaN	NaN	NaN	NaN	NaN	NaN	NaN	NaN	NaN	NaN	NaN	NaN	NaN	NaN	NaN	NaN	NaN	NaN	NaN	NaN	NaN	NaN	NaN	NaN
DG_X	-0.498412	-1.42569	0.525353	0.753384	1.2755	2.08673	4.3033	0.805813	0.516747	5.20269	3.74345	6.15725	4.93437	5.78477	5.14652	5.17546	1.98701	NaN	NaN	NaN	NaN	NaN	NaN	NaN	NaN	NaN	NaN	NaN	NaN	NaN	NaN	NaN	NaN	NaN	NaN	NaN	NaN	NaN	NaN	NaN	NaN	NaN	NaN	NaN	NaN	NaN	NaN	NaN	NaN
DG_X	0.736002	2.05344	1.11022e-16	NaN	0.736002	NaN	NaN	NaN	NaN	NaN	NaN	NaN	NaN	NaN	NaN	NaN	NaN	NaN	NaN	NaN	NaN	NaN	NaN	NaN	NaN	NaN	NaN	NaN	NaN	NaN	NaN	NaN	NaN	NaN	NaN	NaN	NaN	NaN	NaN	NaN	NaN	NaN	NaN	NaN	NaN	NaN	NaN	NaN	NaN
DG_X	-0.179615	-0.324644	0.950854	0.88881	4.08382	4.99833	1.87329	5.12449	6.10357	5.80867	4.85944	0.565515	3.35701	2.26039	5.9051	2.84443	1.47594	0.605115	1.10496	NaN	NaN	NaN	NaN	NaN	NaN	NaN	NaN	NaN	NaN	NaN	NaN	NaN	NaN	NaN	NaN	NaN	NaN	NaN	NaN	NaN	NaN	NaN	NaN	NaN	NaN	NaN	NaN	NaN	NaN
MEC_C	-2.54485	-0.122706	NaN	1.11022e-16	3.73833	NaN	NaN	NaN	NaN	NaN	NaN	NaN	NaN	NaN	NaN	NaN	NaN	NaN	NaN	NaN	NaN	NaN	NaN	NaN	NaN	NaN	NaN	NaN	NaN	NaN	NaN	NaN	NaN	NaN	NaN	NaN	NaN	NaN	NaN	NaN	NaN	NaN	NaN	NaN	NaN	NaN	NaN	NaN	NaN
MEC_C	-2.10596	-0.454866	0.419652	0.281801	3.22559	5.12887	NaN	NaN	NaN	NaN	NaN	NaN	NaN	NaN	NaN	NaN	NaN	NaN	NaN	NaN	NaN	NaN	NaN	NaN	NaN	NaN	NaN	NaN	NaN	NaN	NaN	NaN	NaN	NaN	NaN	NaN	NaN	NaN	NaN	NaN	NaN	NaN	NaN	NaN	NaN	NaN	NaN	NaN	NaN
MEC_C	2.83939	1.97161	1.11022e-16	NaN	2.83939	NaN	NaN	NaN	NaN	NaN	NaN	NaN	NaN	NaN	NaN	NaN	NaN	NaN	NaN	NaN	NaN	NaN	NaN	NaN	NaN	NaN	NaN	NaN	NaN	NaN	NaN	NaN	NaN	NaN	NaN	NaN	NaN	NaN	NaN	NaN	NaN	NaN	NaN	NaN	NaN	NaN	NaN	NaN	NaN
MEC_C	-2.00246	0.293316	0.167394	0.687559	4.28073	4.92576	5.32692	6.1015	4.25678	5.06954	4.59298	4.18927	4.77731	4.00884	4.24944	3.78493	4.81758	4.25874	4.03534	4.29617	4.18399	NaN	NaN	NaN	NaN	NaN	NaN	NaN	NaN	NaN	NaN	NaN	NaN	NaN	NaN	NaN	NaN	NaN	NaN	NaN	NaN	NaN	NaN	NaN	NaN	NaN	NaN	NaN	NaN
MEC_C	-0.45306	0.322637	0.497399	0.422802	4.27852	6.20097	0.664682	5.80905	6.22292	6.07353	2.18422	4.90826	5.82328	3.5609	5.71353	5.83697	NaN	NaN	NaN	NaN	NaN	NaN	NaN	NaN	NaN	NaN	NaN	NaN	NaN	NaN	NaN	NaN	NaN	NaN	NaN	NaN	NaN	NaN	NaN	NaN	NaN	NaN	NaN	NaN	NaN	NaN	NaN	NaN	NaN
MEC_C	-1.66195	1.90312	0.03081	0.0431173	4.37236	4.87011	NaN	NaN	NaN	NaN	NaN	NaN	NaN	NaN	NaN	NaN	NaN	NaN	NaN	NaN	NaN	NaN	NaN	NaN	NaN	NaN	NaN	NaN	NaN	NaN	NaN	NaN	NaN	NaN	NaN	NaN	NaN	NaN	NaN	NaN	NaN	NaN	NaN	NaN	NaN	NaN	NaN	NaN	NaN
MEC_C	-1.75305	1.37007	0.25998	0.581471	6.13461	5.04781	5.0517	4.37985	4.52819	4.48562	5.29298	4.89356	4.87422	3.9445	5.66088	4.0525	4.81312	4.17687	5.75401	4.47423	4.24923	4.19504	4.8861	4.53207	4.11415	4.66968	3.6359	3.50469	5.81415	4.944	5.93587	3.99303	3.38355	4.42254	3.61585	4.5224	4.82438	4.64596	NaN	NaN	NaN	NaN	NaN	NaN	NaN	NaN	NaN	NaN	NaN
MEC_C	-2.05965	1.09188	0.388702	0.688559	5.50978	4.51405	0.997267	4.21342	5.14258	4.63258	4.51515	5.37806	2.9175	3.22824	4.21431	3.31128	2.32848	4.57295	5.48825	4.0342	4.47967	4.09119	4.22354	4.3911	4.4916	3.79624	3.80906	4.92787	3.69235	4.04887	4.22018	NaN	NaN	NaN	NaN	NaN	NaN	NaN	NaN	NaN	NaN	NaN	NaN	NaN	NaN	NaN	NaN	NaN	NaN
MEC_C	-1.80678	0.868325	0.464671	0.799278	1.63682	5.15643	4.97184	4.21489	5.34106	3.63943	4.89227	4.20021	4.39063	5.33952	4.37412	5.30318	4.24326	4.47641	5.91601	4.71532	2.4019	2.33194	5.75578	4.07428	5.35098	3.25912	4.92976	5.66293	4.33224	NaN	NaN	NaN	NaN	NaN	NaN	NaN	NaN	NaN	NaN	NaN	NaN	NaN	NaN	NaN	NaN	NaN	NaN	NaN	NaN
MEC_C	-1.43639	1.23682	0.37687	0.799829	4.8422	3.66271	5.0132	5.82855	3.98829	4.55174	4.7858	4.45204	0.187057	4.74304	4.74095	3.24465	6.26867	0.18176	4.99414	3.02818	5.22964	4.48423	4.48617	5.07065	5.18085	0.157501	4.52988	4.647	3.82161	5.66682	3.13057	5.15948	4.62536	4.13231	4.55342	5.05051	4.6413	5.85437	4.83205	5.83965	5.99039	4.85138	0.175432	5.7273	0.24179	5.64924	NaN	NaN	NaN
MEC_C	2.52721	0.489889	0.494675	0.368116	2.07971	2.52721	1.6599	4.33722	3.98228	NaN	NaN	NaN	NaN	NaN	NaN	NaN	NaN	NaN	NaN	NaN	NaN	NaN	NaN	NaN	NaN	NaN	NaN	NaN	NaN	NaN	NaN	NaN	NaN	NaN	NaN	NaN	NaN	NaN	NaN	NaN	NaN	NaN	NaN	NaN	NaN	NaN	NaN	NaN	NaN
MEC_C	-2.57721	0.478122	0.126916	0.238895	4.31722	3.21194	3.94333	3.83354	3.93616	4.26229	3.69331	3.52633	3.10789	4.04959	3.38907	3.71864	3.36826	3.17923	3.50939	4.07	2.85515	3.33658	3.83985	3.83972	NaN	NaN	NaN	NaN	NaN	NaN	NaN	NaN	NaN	NaN	NaN	NaN	NaN	NaN	NaN	NaN	NaN	NaN	NaN	NaN	NaN	NaN	NaN	NaN	NaN
MEC_C	-1.07151	1.57514	NaN	NaN	5.21168	NaN	NaN	NaN	NaN	NaN	NaN	NaN	NaN	NaN	NaN	NaN	NaN	NaN	NaN	NaN	NaN	NaN	NaN	NaN	NaN	NaN	NaN	NaN	NaN	NaN	NaN	NaN	NaN	NaN	NaN	NaN	NaN	NaN	NaN	NaN	NaN	NaN	NaN	NaN	NaN	NaN	NaN	NaN	NaN
MEC_C	-2.18115	0.992545	1.11022e-16	NaN	4.10204	NaN	NaN	NaN	NaN	NaN	NaN	NaN	NaN	NaN	NaN	NaN	NaN	NaN	NaN	NaN	NaN	NaN	NaN	NaN	NaN	NaN	NaN	NaN	NaN	NaN	NaN	NaN	NaN	NaN	NaN	NaN	NaN	NaN	NaN	NaN	NaN	NaN	NaN	NaN	NaN	NaN	NaN	NaN	NaN
MEC_C	3.60565	1.65079	0.759455	0.201938	2.77452	4.4539	0.464061	2.9864	NaN	NaN	NaN	NaN	NaN	NaN	NaN	NaN	NaN	NaN	NaN	NaN	NaN	NaN	NaN	NaN	NaN	NaN	NaN	NaN	NaN	NaN	NaN	NaN	NaN	NaN	NaN	NaN	NaN	NaN	NaN	NaN	NaN	NaN	NaN	NaN	NaN	NaN	NaN	NaN	NaN
MEC_C	-0.486753	-1.17184	0.179993	0.117912	5.91014	4.43426	5.79643	NaN	NaN	NaN	NaN	NaN	NaN	NaN	NaN	NaN	NaN	NaN	NaN	NaN	NaN	NaN	NaN	NaN	NaN	NaN	NaN	NaN	NaN	NaN	NaN	NaN	NaN	NaN	NaN	NaN	NaN	NaN	NaN	NaN	NaN	NaN	NaN	NaN	NaN	NaN	NaN	NaN	NaN
MEC_C	-2.01474	-0.265011	0.514663	0.693345	3.34704	3.60896	4.28708	3.40937	4.24981	1.06987	4.60944	4.10468	4.39585	6.01548	NaN	NaN	NaN	NaN	NaN	NaN	NaN	NaN	NaN	NaN	NaN	NaN	NaN	NaN	NaN	NaN	NaN	NaN	NaN	NaN	NaN	NaN	NaN	NaN	NaN	NaN	NaN	NaN	NaN	NaN	NaN	NaN	NaN	NaN	NaN
MEC_C	3.99207	4.18062	0.525038	0.63586	5.57395	2.41018	4.69496	4.88191	NaN	NaN	NaN	NaN	NaN	NaN	NaN	NaN	NaN	NaN	NaN	NaN	NaN	NaN	NaN	NaN	NaN	NaN	NaN	NaN	NaN	NaN	NaN	NaN	NaN	NaN	NaN	NaN	NaN	NaN	NaN	NaN	NaN	NaN	NaN	NaN	NaN	NaN	NaN	NaN	NaN
MEC_C	-1.13931	-2.18911	0.592635	0.342522	5.43035	5.0966	4.8367	3.28472	5.38451	6.26346	5.06988	5.61278	0.301359	5.14387	5.0264	5.1783	6.25352	4.70812	1.47567	4.92551	2.46093	0.851955	5.22623	4.57073	3.39457	1.26517	4.85619	1.27135	4.38295	NaN	NaN	NaN	NaN	NaN	NaN	NaN	NaN	NaN	NaN	NaN	NaN	NaN	NaN	NaN	NaN	NaN	NaN	NaN	NaN
MEC_C	-0.723957	1.11484	0.031623	0.000774823	5.24866	5.86979	NaN	NaN	NaN	NaN	NaN	NaN	NaN	NaN	NaN	NaN	NaN	NaN	NaN	NaN	NaN	NaN	NaN	NaN	NaN	NaN	NaN	NaN	NaN	NaN	NaN	NaN	NaN	NaN	NaN	NaN	NaN	NaN	NaN	NaN	NaN	NaN	NaN	NaN	NaN	NaN	NaN	NaN	NaN
MEC_C	-1.29519	2.73852	0.515649	0.612193	5.72185	5.68478	6.01516	2.87797	5.02337	4.95263	4.47147	2.78384	NaN	NaN	NaN	NaN	NaN	NaN	NaN	NaN	NaN	NaN	NaN	NaN	NaN	NaN	NaN	NaN	NaN	NaN	NaN	NaN	NaN	NaN	NaN	NaN	NaN	NaN	NaN	NaN	NaN	NaN	NaN	NaN	NaN	NaN	NaN	NaN	NaN
MEC_C	-0.682945	5.92839	0.328214	0.809928	5.60024	5.12994	5.85626	5.22593	5.83135	5.89844	4.37474	5.97538	4.89276	5.31282	5.50258	0.0731023	6.17037	5.73966	5.803	5.98051	5.36199	0.017804	4.86272	5.15291	6.07544	5.63326	5.79336	6.26696	0.0672066	5.91284	6.23776	4.59451	4.85178	5.34681	6.0201	4.48138	2.41787	4.6902	2.54173	2.84099	5.48801	6.00236	0.211909	5.46206	4.92261	5.36303	4.2152	NaN	NaN
MEC_C	-0.668437	5.34147	0.310908	0.63753	4.52347	5.48529	4.02256	6.03244	6.08225	5.79571	4.9919	5.61475	5.28222	6.13066	0.0185182	5.92127	5.33686	NaN	NaN	NaN	NaN	NaN	NaN	NaN	NaN	NaN	NaN	NaN	NaN	NaN	NaN	NaN	NaN	NaN	NaN	NaN	NaN	NaN	NaN	NaN	NaN	NaN	NaN	NaN	NaN	NaN	NaN	NaN	NaN
MEC_C	-2.19232	2.2893	0.967882	0.875243	3.95602	1.6584	4.92226	4.93733	0.679239	3.86121	6.07186	2.24959	3.61696	4.66488	5.90002	1.40137	4.09087	3.71088	1.66061	5.92867	1.99063	4.68114	2.85282	3.9673	0.973817	2.82714	2.99138	1.84806	4.13704	3.92079	5.65835	5.34445	3.71935	5.99597	5.92146	5.30215	0.337204	2.74106	1.91323	4.79705	1.28392	0.514781	4.04314	2.0023	5.75162	1.05023	4.84197	4.61374	0.431804
MEC_C	1.38903	0.973967	0.604477	0.88417	2.32033	1.6986	6.18624	1.83657	6.2063	3.83352	0.631024	3.69497	1.79956	1.78426	4.96372	1.34969	0.972079	2.3892	2.87808	5.41576	0.545562	0.854138	1.38903	NaN	NaN	NaN	NaN	NaN	NaN	NaN	NaN	NaN	NaN	NaN	NaN	NaN	NaN	NaN	NaN	NaN	NaN	NaN	NaN	NaN	NaN	NaN	NaN	NaN	NaN
MEC_C	2.88585	0.791177	0.312292	0.298004	3.44281	5.44065	2.8897	2.27581	5.85915	2.18464	2.97547	2.91327	3.28439	2.57866	2.44819	2.26101	3.60817	3.05063	2.29193	2.88585	0.931279	3.1736	1.59379	2.57007	3.79613	2.68163	1.94233	1.8887	6.0848	3.1003	3.2584	2.45346	2.89059	3.13674	3.05987	3.22569	1.65557	2.80862	2.76095	2.79589	3.17653	NaN	NaN	NaN	NaN	NaN	NaN	NaN	NaN
MEC_C	3.1108	2.87257	0.501754	0.570102	4.14944	1.83149	2.63002	2.78474	5.26389	3.90253	3.6748	0.409793	1.91224	3.58303	1.97887	2.44179	2.71489	3.24388	3.00883	2.71277	3.91376	2.41405	3.21809	5.27397	2.82695	4.37411	4.83319	1.04	3.75191	2.33674	3.91987	5.0198	3.637	3.44446	2.41168	3.82155	2.74486	1.49155	3.21276	1.66238	NaN	NaN	NaN	NaN	NaN	NaN	NaN	NaN	NaN
MEC_C	-1.8046	-1.07734	0.446901	0.769339	3.95989	4.24631	5.87771	4.90029	4.08356	4.87965	5.81138	5.29897	4.55846	4.23659	4.22928	4.41903	4.45771	2.11557	3.96094	4.84982	2.29826	5.78233	3.35935	3.32991	4.54022	0.486929	3.53247	4.72467	5.68972	4.30569	3.64023	6.02029	3.38303	4.49945	4.41744	5.02143	5.02685	2.97005	5.90041	4.59488	4.21689	4.03997	4.8428	5.50782	NaN	NaN	NaN	NaN	NaN
MEC_C	-2.64239	-0.265186	0.190608	0.253082	3.35489	3.8935	3.64079	NaN	NaN	NaN	NaN	NaN	NaN	NaN	NaN	NaN	NaN	NaN	NaN	NaN	NaN	NaN	NaN	NaN	NaN	NaN	NaN	NaN	NaN	NaN	NaN	NaN	NaN	NaN	NaN	NaN	NaN	NaN	NaN	NaN	NaN	NaN	NaN	NaN	NaN	NaN	NaN	NaN	NaN
MEC_C	4.35855	0.466458	0.878589	0.387976	1.21696	4.75566	3.17972	NaN	NaN	NaN	NaN	NaN	NaN	NaN	NaN	NaN	NaN	NaN	NaN	NaN	NaN	NaN	NaN	NaN	NaN	NaN	NaN	NaN	NaN	NaN	NaN	NaN	NaN	NaN	NaN	NaN	NaN	NaN	NaN	NaN	NaN	NaN	NaN	NaN	NaN	NaN	NaN	NaN	NaN
MEC_C	-2.31896	3.0888	0.47073	0.623209	3.72912	3.64557	1.51188	1.08678	3.61503	3.96799	4.96307	3.98453	4.67853	3.96423	4.97047	4.67629	3.55524	2.97802	4.26839	3.29219	5.2419	3.65401	4.56098	3.34641	2.62171	0.372879	2.7835	4.73036	6.01267	2.38271	4.84267	5.09906	3.58283	NaN	NaN	NaN	NaN	NaN	NaN	NaN	NaN	NaN	NaN	NaN	NaN	NaN	NaN	NaN	NaN
MEC_C	1.66552	0.479024	NaN	NaN	1.66552	NaN	NaN	NaN	NaN	NaN	NaN	NaN	NaN	NaN	NaN	NaN	NaN	NaN	NaN	NaN	NaN	NaN	NaN	NaN	NaN	NaN	NaN	NaN	NaN	NaN	NaN	NaN	NaN	NaN	NaN	NaN	NaN	NaN	NaN	NaN	NaN	NaN	NaN	NaN	NaN	NaN	NaN	NaN	NaN
MEC_C	-1.45589	2.16832	0.577406	0.620865	4.19921	4.96285	1.88817	4.82594	2.58354	3.60368	3.40481	2.6435	5.30427	1.1589	3.01491	4.72391	5.64231	2.60657	2.42082	3.57788	6.24978	2.73619	6.03022	2.95155	4.59917	5.6514	1.54658	3.83728	4.18487	3.49384	5.84158	0.743182	2.64398	4.62659	4.38944	2.41846	3.02547	2.85869	2.39879	3.25941	2.95707	2.73507	3.73306	2.38408	NaN	NaN	NaN	NaN	NaN
MEC_C	-2.05938	0.287561	0.434556	0.781665	0.572313	2.8098	4.77577	4.71039	3.6262	3.00782	4.21812	3.38238	4.15816	4.9674	5.17221	3.07351	5.52721	4.08564	4.22949	4.29833	3.37149	4.3594	3.88337	2.75127	4.79876	0.0259375	NaN	NaN	NaN	NaN	NaN	NaN	NaN	NaN	NaN	NaN	NaN	NaN	NaN	NaN	NaN	NaN	NaN	NaN	NaN	NaN	NaN	NaN	NaN
MEC_C	-1.09356	1.55853	0.73547	0.862282	4.21156	5.45125	4.14523	5.07238	0.855361	5.88351	4.76777	5.7192	6.20584	2.57622	5.97891	3.72681	5.0977	0.0115546	5.28155	0.0407261	3.60933	2.23688	2.76864	5.44786	NaN	NaN	NaN	NaN	NaN	NaN	NaN	NaN	NaN	NaN	NaN	NaN	NaN	NaN	NaN	NaN	NaN	NaN	NaN	NaN	NaN	NaN	NaN	NaN	NaN
MEC_C	-2.04784	1.20037	0.598804	0.622633	4.23534	2.89773	5.63113	4.32347	3.00806	3.72903	4.83283	NaN	NaN	NaN	NaN	NaN	NaN	NaN	NaN	NaN	NaN	NaN	NaN	NaN	NaN	NaN	NaN	NaN	NaN	NaN	NaN	NaN	NaN	NaN	NaN	NaN	NaN	NaN	NaN	NaN	NaN	NaN	NaN	NaN	NaN	NaN	NaN	NaN	NaN
MEC_C	-3.02366	3.05476	0.0482584	0.42949	3.24387	3.25952	2.56691	3.46344	3.34805	NaN	NaN	NaN	NaN	NaN	NaN	NaN	NaN	NaN	NaN	NaN	NaN	NaN	NaN	NaN	NaN	NaN	NaN	NaN	NaN	NaN	NaN	NaN	NaN	NaN	NaN	NaN	NaN	NaN	NaN	NaN	NaN	NaN	NaN	NaN	NaN	NaN	NaN	NaN	NaN
MEC_C	1.53039	0.0678119	0.0126029	0.256955	1.37146	1.68932	NaN	NaN	NaN	NaN	NaN	NaN	NaN	NaN	NaN	NaN	NaN	NaN	NaN	NaN	NaN	NaN	NaN	NaN	NaN	NaN	NaN	NaN	NaN	NaN	NaN	NaN	NaN	NaN	NaN	NaN	NaN	NaN	NaN	NaN	NaN	NaN	NaN	NaN	NaN	NaN	NaN	NaN	NaN
MEC_C	-2.97703	0.812493	0.0277419	0.587669	3.30616	2.76361	3.39821	NaN	NaN	NaN	NaN	NaN	NaN	NaN	NaN	NaN	NaN	NaN	NaN	NaN	NaN	NaN	NaN	NaN	NaN	NaN	NaN	NaN	NaN	NaN	NaN	NaN	NaN	NaN	NaN	NaN	NaN	NaN	NaN	NaN	NaN	NaN	NaN	NaN	NaN	NaN	NaN	NaN	NaN
MEC_C	-2.75503	1.07103	0.188404	0.877191	2.93737	3.52832	3.528	3.59543	3.14888	3.74404	4.21296	4.15203	2.52135	3.13189	3.2628	4.22013	3.7284	3.8781	2.58153	3.59233	2.53074	0.628661	3.57655	2.79378	3.58495	3.94299	3.50944	3.18715	3.39985	3.99433	3.27813	4.45859	3.20558	3.55534	3.91618	3.89433	2.89982	3.37899	NaN	NaN	NaN	NaN	NaN	NaN	NaN	NaN	NaN	NaN	NaN
MEC_C	-3.09161	1.29538	0.307654	0.854729	5.34317	3.81669	3.73297	3.33994	3.28173	5.00015	3.64059	2.60785	3.30004	2.51946	2.27241	3.19158	4.32369	1.89985	3.46602	2.93013	3.73011	3.61697	2.98152	3.31338	4.56338	2.83672	2.75875	3.13376	2.03736	2.54912	3.33884	2.68363	2.50427	3.57413	2.97459	4.06219	2.90163	3.32913	3.46815	0.512439	3.5368	3.42004	3.77942	5.34988	3.97644	3.43318	3.04445	2.58231	1.51133
MEC_C	0.218376	0.758859	0.708154	0.223913	0.218376	3.57945	1.31644	NaN	NaN	NaN	NaN	NaN	NaN	NaN	NaN	NaN	NaN	NaN	NaN	NaN	NaN	NaN	NaN	NaN	NaN	NaN	NaN	NaN	NaN	NaN	NaN	NaN	NaN	NaN	NaN	NaN	NaN	NaN	NaN	NaN	NaN	NaN	NaN	NaN	NaN	NaN	NaN	NaN	NaN
MEC_C	2.21088	1.49966	0.403416	0.765995	1.50196	2.21088	3.67236	NaN	NaN	NaN	NaN	NaN	NaN	NaN	NaN	NaN	NaN	NaN	NaN	NaN	NaN	NaN	NaN	NaN	NaN	NaN	NaN	NaN	NaN	NaN	NaN	NaN	NaN	NaN	NaN	NaN	NaN	NaN	NaN	NaN	NaN	NaN	NaN	NaN	NaN	NaN	NaN	NaN	NaN
MEC_C	-3.06	6.23252	0.207452	0.567296	3.45661	4.95154	3.79289	2.96941	2.88134	3.29311	3.68565	3.52829	2.48856	3.82885	3.51241	3.19234	2.72445	2.50086	2.81749	3.1443	2.07488	2.39744	2.29438	3.44848	3.67399	3.46345	2.59861	3.15799	2.40268	4.00399	4.05353	3.22319	2.77885	3.96621	2.84021	2.74479	4.2529	3.5427	4.03751	3.43727	2.22212	1.91434	3.43078	NaN	NaN	NaN	NaN	NaN	NaN
MEC_C	-0.459903	-1.31027	0.516703	0.354661	4.94021	0.423172	NaN	NaN	NaN	NaN	NaN	NaN	NaN	NaN	NaN	NaN	NaN	NaN	NaN	NaN	NaN	NaN	NaN	NaN	NaN	NaN	NaN	NaN	NaN	NaN	NaN	NaN	NaN	NaN	NaN	NaN	NaN	NaN	NaN	NaN	NaN	NaN	NaN	NaN	NaN	NaN	NaN	NaN	NaN
MEC_C	-2.83139	1.16843	0.468859	0.768629	2.29892	2.61539	4.33164	2.29781	4.30218	2.52804	2.71214	2.89197	4.61397	1.59646	3.74323	2.78143	2.89019	5.1456	4.52859	4.85461	2.74656	3.39237	2.92998	1.10567	4.21717	2.41049	3.47227	2.21177	4.44097	5.74004	3.8082	3.21985	3.44495	3.79275	4.00399	3.41743	4.10208	4.55888	4.2255	2.48212	3.45179	2.608	4.89926	2.30467	0.720222	5.16858	3.93301	4.48527	2.67978
MEC_C	-2.45673	1.20749	0.2687	0.805959	3.70045	3.23475	4.10661	4.24928	3.84307	3.52785	3.27821	3.88672	4.22905	4.28963	3.9194	2.79001	4.75827	4.36913	3.44059	3.82646	3.35706	4.11666	1.76105	4.88985	2.93348	4.46671	3.21015	4.53409	2.66297	5.42084	3.98155	4.13864	3.77899	3.79131	3.52384	2.42622	4.05744	4.1684	3.27434	3.74815	4.65423	4.51431	4.42873	2.95076	3.39893	4.07287	3.57009	3.94713	3.51439
MEC_C	3.06276	1.80653	0.470118	0.952456	1.50475	3.06348	3.60258	1.59979	4.11166	2.9724	3.9854	2.08246	4.16147	5.63801	3.6611	3.82298	2.95617	2.91543	2.01075	3.88935	4.69001	0.345369	4.00517	2.51387	2.27894	3.66361	3.63388	5.31882	1.62165	0.42288	3.58237	4.79484	3.01884	1.41688	4.4713	3.8671	2.56394	4.01881	3.12285	3.0106	3.06276	4.82411	2.70994	3.99522	2.37936	1.92055	3.24578	3.67581	2.6135
MEC_C	-3.13611	0.675647	0.204519	0.353409	5.78591	1.47577	3.14708	2.39372	3.75866	5.07938	3.2568	3.26492	3.04539	3.20472	3.7249	3.11174	2.87214	2.98605	2.57387	3.44108	2.85684	2.80558	3.44392	NaN	NaN	NaN	NaN	NaN	NaN	NaN	NaN	NaN	NaN	NaN	NaN	NaN	NaN	NaN	NaN	NaN	NaN	NaN	NaN	NaN	NaN	NaN	NaN	NaN	NaN
MEC_C	-1.94848	1.53246	0.447696	0.91381	2.16816	2.95775	4.36195	3.40284	4.30746	4.55187	4.43003	1.52273	3.3035	3.49289	4.63442	3.79477	5.55086	5.42708	5.45082	6.02073	4.48276	4.06036	3.64205	4.7925	NaN	NaN	NaN	NaN	NaN	NaN	NaN	NaN	NaN	NaN	NaN	NaN	NaN	NaN	NaN	NaN	NaN	NaN	NaN	NaN	NaN	NaN	NaN	NaN	NaN
MEC_C	2.25807	2.09372	0.673915	0.956545	3.55125	0.176826	0.985707	5.34102	5.71889	1.36347	1.38133	4.31032	4.33452	3.11169	3.81354	0.669617	4.62461	3.33385	3.70391	4.85268	4.17029	5.02426	4.32088	4.35241	4.38421	0.641004	3.80214	2.16588	2.45011	5.66345	1.742	5.31847	0.559067	4.17815	4.24076	3.86426	0.578004	2.717	5.43758	6.19353	1.28913	3.64242	2.3225	5.63827	1.71062	3.69103	3.95016	5.18847	3.39979
MEC_C	-0.361828	0.706551	0.423718	0.948985	0.158242	0.348674	3.54646	4.27117	0.201703	5.72623	6.00442	5.99233	1.25924	0.184497	0.681096	0.436907	5.85038	4.98771	5.38999	5.32579	5.4388	5.55485	NaN	NaN	NaN	NaN	NaN	NaN	NaN	NaN	NaN	NaN	NaN	NaN	NaN	NaN	NaN	NaN	NaN	NaN	NaN	NaN	NaN	NaN	NaN	NaN	NaN	NaN	NaN
MEC_C	-1.55989	0.353011	0.642217	0.378781	4.93617	5.19348	5.71806	5.69827	5.1578	4.34702	3.8956	3.68964	3.0142	4.85165	3.31587	3.48876	4.11437	4.02937	4.59494	6.07895	0.202231	0.53283	NaN	NaN	NaN	NaN	NaN	NaN	NaN	NaN	NaN	NaN	NaN	NaN	NaN	NaN	NaN	NaN	NaN	NaN	NaN	NaN	NaN	NaN	NaN	NaN	NaN	NaN	NaN
MEC_C	-1.77455	0.258557	0.52325	0.443429	5.2032	4.07924	4.58501	4.28612	4.43226	4.03916	5.75076	4.85124	3.50538	5.47442	3.8822	4.35309	4.8782	3.19476	5.82736	5.61409	NaN	NaN	NaN	NaN	NaN	NaN	NaN	NaN	NaN	NaN	NaN	NaN	NaN	NaN	NaN	NaN	NaN	NaN	NaN	NaN	NaN	NaN	NaN	NaN	NaN	NaN	NaN	NaN	NaN
MEC_C	-2.42683	1.52949	0.385935	0.38758	3.63429	4.90965	4.58073	2.11876	3.85635	NaN	NaN	NaN	NaN	NaN	NaN	NaN	NaN	NaN	NaN	NaN	NaN	NaN	NaN	NaN	NaN	NaN	NaN	NaN	NaN	NaN	NaN	NaN	NaN	NaN	NaN	NaN	NaN	NaN	NaN	NaN	NaN	NaN	NaN	NaN	NaN	NaN	NaN	NaN	NaN
MEC_C	2.29696	1.16647	0.512639	0.544123	0.901038	3.69288	5.93934	1.71658	NaN	NaN	NaN	NaN	NaN	NaN	NaN	NaN	NaN	NaN	NaN	NaN	NaN	NaN	NaN	NaN	NaN	NaN	NaN	NaN	NaN	NaN	NaN	NaN	NaN	NaN	NaN	NaN	NaN	NaN	NaN	NaN	NaN	NaN	NaN	NaN	NaN	NaN	NaN	NaN	NaN
MEC_C	-2.44726	1.75766	0.280403	0.652928	4.0492	4.26232	2.99774	3.39346	3.62265	5.3762	NaN	NaN	NaN	NaN	NaN	NaN	NaN	NaN	NaN	NaN	NaN	NaN	NaN	NaN	NaN	NaN	NaN	NaN	NaN	NaN	NaN	NaN	NaN	NaN	NaN	NaN	NaN	NaN	NaN	NaN	NaN	NaN	NaN	NaN	NaN	NaN	NaN	NaN	NaN
MEC_C	0.961165	1.08794	NaN	1.11022e-16	0.961165	NaN	NaN	NaN	NaN	NaN	NaN	NaN	NaN	NaN	NaN	NaN	NaN	NaN	NaN	NaN	NaN	NaN	NaN	NaN	NaN	NaN	NaN	NaN	NaN	NaN	NaN	NaN	NaN	NaN	NaN	NaN	NaN	NaN	NaN	NaN	NaN	NaN	NaN	NaN	NaN	NaN	NaN	NaN	NaN
MEC_C	-1.25785	0.597234	0.390263	0.347288	5.52734	5.0604	5.01343	5.53614	4.85318	5.30967	4.18003	0.237655	4.55868	4.12725	4.76218	4.92987	6.25804	5.63063	4.94536	4.5567	4.28792	5.77525	4.36652	4.32792	6.09822	5.75816	4.52272	5.03724	4.10011	5.72095	2.97605	5.99836	5.67048	4.60155	5.2957	1.0321	5.34792	4.95195	NaN	NaN	NaN	NaN	NaN	NaN	NaN	NaN	NaN	NaN	NaN
MEC_C	-1.28514	-0.476736	0.531915	0.698368	4.9098	4.89582	3.39702	4.65862	0.210011	5.20313	4.2715	5.80035	5.08032	5.8861	3.29997	0.0154661	4.92335	4.69746	0.803563	0.216103	1.99732	5.06763	5.47144	4.77542	4.92846	0.796712	NaN	NaN	NaN	NaN	NaN	NaN	NaN	NaN	NaN	NaN	NaN	NaN	NaN	NaN	NaN	NaN	NaN	NaN	NaN	NaN	NaN	NaN	NaN
MEC_C	-0.44791	1.84712	1.11022e-16	NaN	5.83528	NaN	NaN	NaN	NaN	NaN	NaN	NaN	NaN	NaN	NaN	NaN	NaN	NaN	NaN	NaN	NaN	NaN	NaN	NaN	NaN	NaN	NaN	NaN	NaN	NaN	NaN	NaN	NaN	NaN	NaN	NaN	NaN	NaN	NaN	NaN	NaN	NaN	NaN	NaN	NaN	NaN	NaN	NaN	NaN
MEC_C	-1.48626	0.800794	0.361005	0.512119	5.10813	4.64604	5.27902	3.98525	5.15273	3.62691	4.47889	6.19589	0.817501	4.1282	3.78822	3.80809	3.30215	3.80935	5.72955	4.84149	4.41481	4.81759	5.16603	4.77627	5.34805	5.05433	NaN	NaN	NaN	NaN	NaN	NaN	NaN	NaN	NaN	NaN	NaN	NaN	NaN	NaN	NaN	NaN	NaN	NaN	NaN	NaN	NaN	NaN	NaN
MEC_C	-1.9531	1.35747	0.785617	0.715936	5.13708	2.13785	1.59005	6.20658	3.06949	4.33009	3.88627	4.20472	0.384433	3.25657	3.54365	4.38799	4.01537	4.53019	5.43768	4.89956	NaN	NaN	NaN	NaN	NaN	NaN	NaN	NaN	NaN	NaN	NaN	NaN	NaN	NaN	NaN	NaN	NaN	NaN	NaN	NaN	NaN	NaN	NaN	NaN	NaN	NaN	NaN	NaN	NaN
MEC_C	-2.97572	0.694408	NaN	1.11022e-16	3.30747	NaN	NaN	NaN	NaN	NaN	NaN	NaN	NaN	NaN	NaN	NaN	NaN	NaN	NaN	NaN	NaN	NaN	NaN	NaN	NaN	NaN	NaN	NaN	NaN	NaN	NaN	NaN	NaN	NaN	NaN	NaN	NaN	NaN	NaN	NaN	NaN	NaN	NaN	NaN	NaN	NaN	NaN	NaN	NaN
MEC_C	-1.66881	1.96899	NaN	1.11022e-16	4.61437	NaN	NaN	NaN	NaN	NaN	NaN	NaN	NaN	NaN	NaN	NaN	NaN	NaN	NaN	NaN	NaN	NaN	NaN	NaN	NaN	NaN	NaN	NaN	NaN	NaN	NaN	NaN	NaN	NaN	NaN	NaN	NaN	NaN	NaN	NaN	NaN	NaN	NaN	NaN	NaN	NaN	NaN	NaN	NaN
MEC_C	-1.15788	1.81438	0.296937	0.92533	4.62865	5.11604	3.40677	4.41461	5.66921	5.13457	5.03245	4.73686	5.16959	4.58213	4.96115	4.03543	4.88139	5.95667	4.26591	5.52872	5.66734	5.14684	4.71202	5.61679	5.8183	5.7463	5.849	5.92652	NaN	NaN	NaN	NaN	NaN	NaN	NaN	NaN	NaN	NaN	NaN	NaN	NaN	NaN	NaN	NaN	NaN	NaN	NaN	NaN	NaN
MEC_C	-0.832322	2.10331	NaN	NaN	5.45086	NaN	NaN	NaN	NaN	NaN	NaN	NaN	NaN	NaN	NaN	NaN	NaN	NaN	NaN	NaN	NaN	NaN	NaN	NaN	NaN	NaN	NaN	NaN	NaN	NaN	NaN	NaN	NaN	NaN	NaN	NaN	NaN	NaN	NaN	NaN	NaN	NaN	NaN	NaN	NaN	NaN	NaN	NaN	NaN
MEC_C	-2.5436	2.01381	0.112175	0.309493	3.84562	2.706	3.57272	3.73958	4.19852	NaN	NaN	NaN	NaN	NaN	NaN	NaN	NaN	NaN	NaN	NaN	NaN	NaN	NaN	NaN	NaN	NaN	NaN	NaN	NaN	NaN	NaN	NaN	NaN	NaN	NaN	NaN	NaN	NaN	NaN	NaN	NaN	NaN	NaN	NaN	NaN	NaN	NaN	NaN	NaN
MEC_C	-2.84625	2.29329	NaN	0.542264	2.82867	3.22089	2.84068	4.00637	3.43694	3.52625	2.72797	3.80377	3.88998	2.54878	3.63341	3.61333	3.45161	2.29635	3.22807	3.39291	2.96087	3.09359	3.10977	2.70535	3.18653	4.03019	3.07764	4.1315	3.85928	3.65716	2.88318	3.51983	3.5083	3.89229	3.39473	2.63777	3.96409	4.50959	1.98343	2.65677	3.37436	3.17976	3.15903	3.72153	4.05026	4.35572	2.7526	3.74675	3.80549
MEC_C	-1.73254	-2.13185	0.281169	0.359897	5.6632	4.40528	4.55064	NaN	NaN	NaN	NaN	NaN	NaN	NaN	NaN	NaN	NaN	NaN	NaN	NaN	NaN	NaN	NaN	NaN	NaN	NaN	NaN	NaN	NaN	NaN	NaN	NaN	NaN	NaN	NaN	NaN	NaN	NaN	NaN	NaN	NaN	NaN	NaN	NaN	NaN	NaN	NaN	NaN	NaN
MEC_C	-1.3729	1.61713	0.150236	0.177953	4.84716	5.4002	4.9734	3.86009	NaN	NaN	NaN	NaN	NaN	NaN	NaN	NaN	NaN	NaN	NaN	NaN	NaN	NaN	NaN	NaN	NaN	NaN	NaN	NaN	NaN	NaN	NaN	NaN	NaN	NaN	NaN	NaN	NaN	NaN	NaN	NaN	NaN	NaN	NaN	NaN	NaN	NaN	NaN	NaN	NaN
MEC_C	-1.98592	1.30583	0.396286	0.56643	4.70991	0.217445	4.56167	4.93712	3.50317	3.64	3.43083	4.58648	4.24503	4.29727	4.43888	3.64182	4.56017	4.70607	3.36104	3.78916	3.50746	1.01482	5.03583	3.49572	4.59072	3.81545	5.19079	3.62533	3.78406	NaN	NaN	NaN	NaN	NaN	NaN	NaN	NaN	NaN	NaN	NaN	NaN	NaN	NaN	NaN	NaN	NaN	NaN	NaN	NaN
MEC_C	-1.25722	1.42921	0.579364	0.700218	5.15677	4.60493	0.251993	5.41827	4.17149	5.61208	5.81645	2.72305	3.3718	4.95768	4.15922	4.81114	5.59768	5.02597	5.02592	1.32098	5.14985	5.17653	5.98091	5.96957	4.47907	6.19061	2.39926	4.84984	5.04214	2.25096	3.62778	5.48173	4.15998	2.28811	5.68068	NaN	NaN	NaN	NaN	NaN	NaN	NaN	NaN	NaN	NaN	NaN	NaN	NaN	NaN
MEC_C	-1.27063	0.595216	0.397373	0.785125	5.63575	4.12131	4.74566	5.23057	3.16643	4.82502	5.98737	4.85119	5.2848	4.96608	4.52429	4.62482	5.30222	5.65239	4.8026	0.143194	4.34342	0.159278	5.75625	4.54325	5.80524	5.40922	4.95585	5.10299	4.63051	5.01255	4.82675	5.35141	5.88841	0.120294	3.89728	5.7305	2.66102	NaN	NaN	NaN	NaN	NaN	NaN	NaN	NaN	NaN	NaN	NaN	NaN
MEC_C	-0.923708	1.49054	0.237219	0.570467	5.33952	0.325843	5.50236	5.32995	5.35033	4.5286	5.59629	6.03838	6.24844	5.54572	0.0380657	5.77327	6.13208	4.96627	4.94252	5.29285	5.36863	4.78227	4.96522	5.03221	5.50191	4.91466	4.93655	0.00371221	6.19097	4.86523	5.29676	0.219816	NaN	NaN	NaN	NaN	NaN	NaN	NaN	NaN	NaN	NaN	NaN	NaN	NaN	NaN	NaN	NaN	NaN
MEC_C	-1.3786	2.69754	0.535587	0.668715	4.37652	0.52909	3.92166	5.43264	NaN	NaN	NaN	NaN	NaN	NaN	NaN	NaN	NaN	NaN	NaN	NaN	NaN	NaN	NaN	NaN	NaN	NaN	NaN	NaN	NaN	NaN	NaN	NaN	NaN	NaN	NaN	NaN	NaN	NaN	NaN	NaN	NaN	NaN	NaN	NaN	NaN	NaN	NaN	NaN	NaN
MEC_C	-1.25913	0.376901	0.298752	0.653577	5.70274	4.20505	5.27277	5.87818	5.22498	5.76834	4.25839	5.22278	5.18331	5.01157	4.85393	4.53405	4.80836	3.8485	5.03655	4.26933	2.79658	4.95563	5.49043	1.31626	5.14469	5.45786	5.38246	4.8521	4.85157	3.77183	5.18038	4.22361	NaN	NaN	NaN	NaN	NaN	NaN	NaN	NaN	NaN	NaN	NaN	NaN	NaN	NaN	NaN	NaN	NaN
MEC_C	-1.24755	-0.298518	0.215763	0.803876	5.33134	5.61128	4.98383	5.51511	4.94428	5.50528	4.90899	4.98344	5.04095	5.64372	5.15752	5.37652	4.56308	5.11551	4.7453	4.55728	5.87907	1.83844	4.5784	4.56673	4.34914	5.51267	5.80554	4.56523	4.46575	5.03032	4.73111	4.92094	5.62721	5.28264	5.01973	5.19347	4.77814	5.18724	NaN	NaN	NaN	NaN	NaN	NaN	NaN	NaN	NaN	NaN	NaN
MEC_C	4.16492	2.41746	0.76715	0.79022	3.80894	4.0897	2.36662	0.458753	5.96322	5.8644	5.38149	0.332582	NaN	NaN	NaN	NaN	NaN	NaN	NaN	NaN	NaN	NaN	NaN	NaN	NaN	NaN	NaN	NaN	NaN	NaN	NaN	NaN	NaN	NaN	NaN	NaN	NaN	NaN	NaN	NaN	NaN	NaN	NaN	NaN	NaN	NaN	NaN	NaN	NaN
MEC_C	-3.03515	2.14066	0.374324	0.456533	2.96768	4.30452	2.99583	2.24891	4.3041	4.41887	1.77925	2.42826	3.94012	2.9653	1.77175	3.92586	2.1506	3.16534	3.39497	3.16299	3.07805	1.80647	3.21781	2.30163	4.06274	3.97798	1.95233	2.6993	2.98037	2.90671	3.10193	4.1548	2.4354	4.8413	3.98582	2.75877	1.65965	3.73493	3.73782	2.8088	2.63076	3.44449	3.27717	3.34369	4.27182	2.26174	4.04459	2.92236	1.64432
MEC_C	2.81468	-2.88339	0.298694	0.449602	2.29093	2.81468	3.33912	NaN	NaN	NaN	NaN	NaN	NaN	NaN	NaN	NaN	NaN	NaN	NaN	NaN	NaN	NaN	NaN	NaN	NaN	NaN	NaN	NaN	NaN	NaN	NaN	NaN	NaN	NaN	NaN	NaN	NaN	NaN	NaN	NaN	NaN	NaN	NaN	NaN	NaN	NaN	NaN	NaN	NaN
MEC_C	-1.52673	-0.72705	0.401359	0.482463	4.19766	4.96297	6.20987	4.29503	4.7031	3.60777	5.6154	4.94212	6.12209	4.8098	4.10378	4.32963	NaN	NaN	NaN	NaN	NaN	NaN	NaN	NaN	NaN	NaN	NaN	NaN	NaN	NaN	NaN	NaN	NaN	NaN	NaN	NaN	NaN	NaN	NaN	NaN	NaN	NaN	NaN	NaN	NaN	NaN	NaN	NaN	NaN
MEC_C	-1.14289	1.20828	0.411474	0.238062	4.7913	5.91533	4.47175	5.48929	NaN	NaN	NaN	NaN	NaN	NaN	NaN	NaN	NaN	NaN	NaN	NaN	NaN	NaN	NaN	NaN	NaN	NaN	NaN	NaN	NaN	NaN	NaN	NaN	NaN	NaN	NaN	NaN	NaN	NaN	NaN	NaN	NaN	NaN	NaN	NaN	NaN	NaN	NaN	NaN	NaN
MEC_C	-1.04557	2.04602	0.300332	0.651741	5.47192	4.60325	5.31694	4.73508	4.4848	5.16464	4.38403	5.41684	5.23762	4.76053	5.68901	0.644293	0.90671	3.92456	5.7534	NaN	NaN	NaN	NaN	NaN	NaN	NaN	NaN	NaN	NaN	NaN	NaN	NaN	NaN	NaN	NaN	NaN	NaN	NaN	NaN	NaN	NaN	NaN	NaN	NaN	NaN	NaN	NaN	NaN	NaN
MEC_C	-2.19161	1.16182	0.341691	0.721429	4.90153	5.69378	4.0001	4.80186	2.74072	4.04796	4.95706	3.45582	3.95457	3.77766	4.91735	4.09157	5.36533	NaN	NaN	NaN	NaN	NaN	NaN	NaN	NaN	NaN	NaN	NaN	NaN	NaN	NaN	NaN	NaN	NaN	NaN	NaN	NaN	NaN	NaN	NaN	NaN	NaN	NaN	NaN	NaN	NaN	NaN	NaN	NaN
MEC_C	-1.13947	-1.98286	0.225863	0.679025	5.19884	3.95504	5.27013	5.55034	5.0886	4.99925	NaN	NaN	NaN	NaN	NaN	NaN	NaN	NaN	NaN	NaN	NaN	NaN	NaN	NaN	NaN	NaN	NaN	NaN	NaN	NaN	NaN	NaN	NaN	NaN	NaN	NaN	NaN	NaN	NaN	NaN	NaN	NaN	NaN	NaN	NaN	NaN	NaN	NaN	NaN
MEC_C	-1.24399	0.867666	0.539707	0.53119	4.88801	5.8588	5.05456	4.20197	5.21152	3.04464	6.2566	5.68541	6.01124	3.88125	5.98263	5.50639	0.579444	4.2779	3.9381	2.56791	3.88523	3.53677	3.09066	5.34296	6.09517	5.4576	5.69725	5.98499	3.2289	5.6359	4.52899	3.23747	5.22861	5.97588	3.93555	5.17268	5.02384	5.27764	5.78593	4.41356	5.39982	5.80393	2.76475	1.31481	3.26481	5.76129	4.11019	4.61771	5.83155
MEC_C	-1.18157	0.492353	0.209301	0.377394	5.62348	3.70683	4.40092	5.70032	4.94257	3.78101	4.76756	5.77415	4.56662	4.4941	4.72625	4.79834	5.52	5.10162	5.11521	5.64723	6.0219	5.4805	0.137313	4.95433	5.17421	5.35588	5.19106	5.06444	4.44332	5.00201	4.92135	6.04779	5.24075	NaN	NaN	NaN	NaN	NaN	NaN	NaN	NaN	NaN	NaN	NaN	NaN	NaN	NaN	NaN	NaN
MEC_C	-1.38845	0.164567	0.297574	0.628363	4.762	4.52046	5.57564	4.88562	4.50989	4.64133	4.85764	3.62653	5.22171	5.32303	5.29051	5.77819	6.19666	4.53671	5.13353	4.13601	5.29396	4.90385	4.02286	0.325495	4.20425	5.62678	5.57278	4.70491	NaN	NaN	NaN	NaN	NaN	NaN	NaN	NaN	NaN	NaN	NaN	NaN	NaN	NaN	NaN	NaN	NaN	NaN	NaN	NaN	NaN
MEC_C	-1.65193	0.499531	0.56577	0.62507	3.28777	6.1891	4.63125	3.88248	5.09989	NaN	NaN	NaN	NaN	NaN	NaN	NaN	NaN	NaN	NaN	NaN	NaN	NaN	NaN	NaN	NaN	NaN	NaN	NaN	NaN	NaN	NaN	NaN	NaN	NaN	NaN	NaN	NaN	NaN	NaN	NaN	NaN	NaN	NaN	NaN	NaN	NaN	NaN	NaN	NaN
MEC_C	-2.30504	2.29928	0.444071	0.59738	4.4037	3.8226	4.74463	3.97814	4.0954	3.6723	5.65662	2.48853	2.97424	4.40781	4.21438	1.51493	2.78132	NaN	NaN	NaN	NaN	NaN	NaN	NaN	NaN	NaN	NaN	NaN	NaN	NaN	NaN	NaN	NaN	NaN	NaN	NaN	NaN	NaN	NaN	NaN	NaN	NaN	NaN	NaN	NaN	NaN	NaN	NaN	NaN
MEC_C	3.01127	2.50119	0.72644	0.393636	2.22874	3.12947	1.00732	2.07845	2.74013	3.39012	5.44101	5.24175	4.16955	2.91934	3.09656	5.07737	2.58713	1.90924	5.07326	5.3957	2.26176	0.713973	2.1803	4.70531	3.22574	5.02719	1.10964	2.91618	5.05804	2.91607	2.92598	2.40864	2.78297	5.81448	3.33252	4.24119	NaN	NaN	NaN	NaN	NaN	NaN	NaN	NaN	NaN	NaN	NaN	NaN	NaN
MEC_C	-3.0177	2.47189	0.232033	0.469877	3.73296	3.0476	3.21235	4.19833	2.63229	4.05496	1.85719	3.02372	3.86193	4.03637	3.15732	3.31862	NaN	NaN	NaN	NaN	NaN	NaN	NaN	NaN	NaN	NaN	NaN	NaN	NaN	NaN	NaN	NaN	NaN	NaN	NaN	NaN	NaN	NaN	NaN	NaN	NaN	NaN	NaN	NaN	NaN	NaN	NaN	NaN	NaN
MEC_C	-1.92041	1.80111	0.203213	0.64548	3.87396	3.97084	4.41294	4.8928	4.71411	3.8328	4.44699	4.24011	4.55959	4.02465	4.27473	0.769113	4.11529	5.13857	4.20696	4.23063	5.10445	4.49272	5.16396	3.70502	4.31261	3.62664	5.34067	4.52304	4.5906	4.02621	NaN	NaN	NaN	NaN	NaN	NaN	NaN	NaN	NaN	NaN	NaN	NaN	NaN	NaN	NaN	NaN	NaN	NaN	NaN
MEC_C	-2.18619	-1.67575	0.638107	0.235063	5.78529	4.09699	3.6708	5.74241	3.75218	NaN	NaN	NaN	NaN	NaN	NaN	NaN	NaN	NaN	NaN	NaN	NaN	NaN	NaN	NaN	NaN	NaN	NaN	NaN	NaN	NaN	NaN	NaN	NaN	NaN	NaN	NaN	NaN	NaN	NaN	NaN	NaN	NaN	NaN	NaN	NaN	NaN	NaN	NaN	NaN
MEC_C	-1.72618	2.56026	0.363079	0.341495	3.81746	6.17648	3.857	4.44932	3.40008	5.58295	5.68021	4.34835	4.68191	5.66371	3.98575	3.64615	4.20648	3.3303	3.35663	5.51645	5.74916	5.52119	4.16886	4.29656	4.30769	4.91948	4.81508	3.98422	4.67855	4.29487	5.30288	3.59322	4.65947	4.62155	3.90199	6.10623	4.8395	4.29	4.56925	4.24371	4.89608	4.42122	4.43187	4.70519	4.58213	4.66338	4.54476	4.8063	2.75418
MEC_C	-1.54271	-1.13682	0.310795	0.714727	4.17178	4.79597	1.04457	4.18314	4.98181	5.15488	4.95029	5.37514	4.19466	5.15436	4.87373	2.80702	4.62834	3.16628	4.74047	5.32114	4.41004	4.33248	5.02118	5.11455	4.35392	4.17353	4.31366	5.30254	6.04914	5.03065	4.91107	4.4904	3.91892	5.16998	3.78327	4.34021	4.81772	1.20712	4.15971	4.76604	4.59129	1.91402	4.26254	NaN	NaN	NaN	NaN	NaN	NaN
MEC_C	-1.54726	-2.0919	0.21261	0.415783	4.57884	4.73593	4.9531	4.63827	3.75021	5.38082	5.49772	4.08801	5.02921	6.15741	4.43484	NaN	NaN	NaN	NaN	NaN	NaN	NaN	NaN	NaN	NaN	NaN	NaN	NaN	NaN	NaN	NaN	NaN	NaN	NaN	NaN	NaN	NaN	NaN	NaN	NaN	NaN	NaN	NaN	NaN	NaN	NaN	NaN	NaN	NaN
MEC_C	-1.49711	3.04399	0.156438	0.751478	4.28705	4.64988	4.91006	4.72045	4.42006	4.6675	4.514	4.98771	4.49619	5.52789	3.82807	4.18845	4.55242	5.18488	4.66375	5.17276	4.9708	4.68547	4.78607	4.83831	5.27768	4.9148	4.96458	4.93253	5.80971	5.46273	4.75504	NaN	NaN	NaN	NaN	NaN	NaN	NaN	NaN	NaN	NaN	NaN	NaN	NaN	NaN	NaN	NaN	NaN	NaN
MEC_C	-1.95804	0.896927	0.384861	0.474541	4.40428	4.8741	0.639794	4.30072	4.6507	3.85213	4.28875	4.39413	3.63626	3.98176	3.5535	4.56534	4.1174	4.04518	4.49252	4.14101	5.18886	4.92844	4.49639	3.98158	3.17236	3.85437	5.15554	5.24969	4.6775	4.30285	4.15293	4.80292	3.31117	4.90639	5.22703	4.16867	1.63562	4.32515	4.67605	NaN	NaN	NaN	NaN	NaN	NaN	NaN	NaN	NaN	NaN
MEC_C	-2.20586	2.01312	0.290379	0.673793	3.18068	3.70316	3.70962	4.46538	4.85883	3.81335	4.31568	3.74108	4.6808	5.15851	4.26435	3.96131	4.13275	4.01196	3.17329	4.2176	4.02191	5.76711	4.35866	3.20758	3.86171	5.0767	NaN	NaN	NaN	NaN	NaN	NaN	NaN	NaN	NaN	NaN	NaN	NaN	NaN	NaN	NaN	NaN	NaN	NaN	NaN	NaN	NaN	NaN	NaN
MEC_X	-2.51437	1.02994	0.553905	0.710394	2.97747	2.94669	4.11359	6.03168	5.81321	2.27479	3.00087	2.77199	5.22755	2.44078	6.22866	3.77125	3.74898	5.88918	4.35456	3.08274	3.76882	3.89664	1.94332	NaN	NaN	NaN	NaN	NaN	NaN	NaN	NaN	NaN	NaN	NaN	NaN	NaN	NaN	NaN	NaN	NaN	NaN	NaN	NaN	NaN	NaN	NaN	NaN	NaN	NaN
MEC_X	-2.04116	2.40938	0.195218	0.369369	4.49754	4.81346	3.73944	2.98746	4.15514	4.32892	NaN	NaN	NaN	NaN	NaN	NaN	NaN	NaN	NaN	NaN	NaN	NaN	NaN	NaN	NaN	NaN	NaN	NaN	NaN	NaN	NaN	NaN	NaN	NaN	NaN	NaN	NaN	NaN	NaN	NaN	NaN	NaN	NaN	NaN	NaN	NaN	NaN	NaN	NaN
MEC_X	-2.18158	2.35771	0.402149	0.789068	2.64645	3.3221	3.75329	2.66775	4.13025	4.4513	4.3814	4.07295	4.80214	2.67606	5.17342	4.70257	NaN	NaN	NaN	NaN	NaN	NaN	NaN	NaN	NaN	NaN	NaN	NaN	NaN	NaN	NaN	NaN	NaN	NaN	NaN	NaN	NaN	NaN	NaN	NaN	NaN	NaN	NaN	NaN	NaN	NaN	NaN	NaN	NaN
MEC_X	-2.92165	1.8299	0.0898851	0.476609	3.36153	3.38946	2.52006	NaN	NaN	NaN	NaN	NaN	NaN	NaN	NaN	NaN	NaN	NaN	NaN	NaN	NaN	NaN	NaN	NaN	NaN	NaN	NaN	NaN	NaN	NaN	NaN	NaN	NaN	NaN	NaN	NaN	NaN	NaN	NaN	NaN	NaN	NaN	NaN	NaN	NaN	NaN	NaN	NaN	NaN
MEC_X	-2.95631	-3.10366	0.562208	0.402564	2.0678	3.88437	4.21578	4.78433	4.46754	4.3502	2.0653	2.67385	4.15532	3.53117	4.77655	3.12257	2.64153	3.04804	1.17586	2.99882	NaN	NaN	NaN	NaN	NaN	NaN	NaN	NaN	NaN	NaN	NaN	NaN	NaN	NaN	NaN	NaN	NaN	NaN	NaN	NaN	NaN	NaN	NaN	NaN	NaN	NaN	NaN	NaN	NaN
MEC_X	-1.34955	1.47024	0.466156	0.527959	4.50192	4.31887	5.17155	4.95864	0.0254659	4.83007	5.79482	5.0806	4.74554	3.39197	2.86833	4.66242	5.7473	4.55244	5.96881	5.55403	5.37363	5.74968	6.04247	5.2861	4.60654	5.49976	4.67884	5.59855	1.05082	4.62967	5.20599	4.94381	5.17941	4.55574	4.59964	4.8398	1.60336	3.67829	4.82845	4.06445	4.91121	5.80477	5.48989	6.11986	6.08014	0.0490515	4.38937	3.41996	2.82127
MEC_X	-1.05546	2.11563	0.362839	0.556763	2.6529	6.02112	5.44881	5.44613	4.59187	3.09186	4.53657	4.33916	5.34281	4.77503	5.39034	5.30928	5.34979	5.58839	2.96079	5.66322	4.99429	5.17437	4.50354	6.266	5.32259	5.22773	5.33105	5.44339	6.19906	4.71775	5.50822	5.08162	5.88769	3.97295	4.63997	4.2711	4.8636	NaN	NaN	NaN	NaN	NaN	NaN	NaN	NaN	NaN	NaN	NaN	NaN
MEC_X	1.65095	0.965353	0.311828	0.0410609	1.78924	3.25353	1.22703	1.51266	NaN	NaN	NaN	NaN	NaN	NaN	NaN	NaN	NaN	NaN	NaN	NaN	NaN	NaN	NaN	NaN	NaN	NaN	NaN	NaN	NaN	NaN	NaN	NaN	NaN	NaN	NaN	NaN	NaN	NaN	NaN	NaN	NaN	NaN	NaN	NaN	NaN	NaN	NaN	NaN	NaN
MEC_X	-2.08698	0.823213	0.637271	0.766326	4.53292	6.08249	4.43694	4.73941	3.17208	3.95548	3.31599	2.82271	NaN	NaN	NaN	NaN	NaN	NaN	NaN	NaN	NaN	NaN	NaN	NaN	NaN	NaN	NaN	NaN	NaN	NaN	NaN	NaN	NaN	NaN	NaN	NaN	NaN	NaN	NaN	NaN	NaN	NaN	NaN	NaN	NaN	NaN	NaN	NaN	NaN
MEC_X	0.97239	2.85823	NaN	1.11022e-16	0.97239	NaN	NaN	NaN	NaN	NaN	NaN	NaN	NaN	NaN	NaN	NaN	NaN	NaN	NaN	NaN	NaN	NaN	NaN	NaN	NaN	NaN	NaN	NaN	NaN	NaN	NaN	NaN	NaN	NaN	NaN	NaN	NaN	NaN	NaN	NaN	NaN	NaN	NaN	NaN	NaN	NaN	NaN	NaN	NaN
MEC_X	2.86789	-2.40992	0.879069	0.422358	6.00948	4.19167	5.19219	2.17343	2.47302	NaN	NaN	NaN	NaN	NaN	NaN	NaN	NaN	NaN	NaN	NaN	NaN	NaN	NaN	NaN	NaN	NaN	NaN	NaN	NaN	NaN	NaN	NaN	NaN	NaN	NaN	NaN	NaN	NaN	NaN	NaN	NaN	NaN	NaN	NaN	NaN	NaN	NaN	NaN	NaN
MEC_X	-2.86962	0.0916605	0.625091	0.752287	2.27258	3.05077	5.46914	1.059	4.07722	3.52019	5.72485	3.58611	1.86355	3.62075	3.46058	2.75654	4.22179	0.721411	2.80927	3.41521	4.16035	2.80664	3.0081	1.70652	1.37429	3.41193	1.16338	0.680751	3.26739	1.1553	3.04912	2.51302	3.02814	6.10952	3.84433	4.24253	1.6451	4.68015	3.44136	3.16228	5.53766	4.00732	3.48806	3.68925	1.40008	6.05999	4.06078	2.63077	4.24247
MEC_X	2.13755	0.894345	0.722414	0.24036	5.64419	2.24587	1.73508	1.71647	2.13755	4.58934	6.21331	3.33065	3.05778	NaN	NaN	NaN	NaN	NaN	NaN	NaN	NaN	NaN	NaN	NaN	NaN	NaN	NaN	NaN	NaN	NaN	NaN	NaN	NaN	NaN	NaN	NaN	NaN	NaN	NaN	NaN	NaN	NaN	NaN	NaN	NaN	NaN	NaN	NaN	NaN
MEC_X	-2.00385	2.17724	0.266084	0.54834	4.77251	4.07657	4.05329	5.32116	3.96176	3.69981	3.84946	5.75173	3.89415	4.40238	4.40158	4.15685	4.68558	4.09807	2.39458	5.35865	4.02706	3.48039	4.71357	4.24377	3.72512	4.47101	3.83635	3.98324	4.30554	4.74552	4.19134	3.64472	4.06193	4.72011	3.89369	5.88119	4.87345	4.3056	4.69575	3.55724	4.45125	4.25314	4.53631	3.63707	4.66691	3.82444	4.67055	3.93041	4.97027
MEC_X	0.812276	1.59589	0.399073	0.745625	0.053442	0.81651	0.845769	0.812276	2.68446	5.38143	6.2616	NaN	NaN	NaN	NaN	NaN	NaN	NaN	NaN	NaN	NaN	NaN	NaN	NaN	NaN	NaN	NaN	NaN	NaN	NaN	NaN	NaN	NaN	NaN	NaN	NaN	NaN	NaN	NaN	NaN	NaN	NaN	NaN	NaN	NaN	NaN	NaN	NaN	NaN
MEC_X	0.234178	1.28036	0.444657	0.490884	4.29948	0.0451426	0.79962	0.423214	NaN	NaN	NaN	NaN	NaN	NaN	NaN	NaN	NaN	NaN	NaN	NaN	NaN	NaN	NaN	NaN	NaN	NaN	NaN	NaN	NaN	NaN	NaN	NaN	NaN	NaN	NaN	NaN	NaN	NaN	NaN	NaN	NaN	NaN	NaN	NaN	NaN	NaN	NaN	NaN	NaN
MEC_X	-1.98273	1.08267	0.719782	0.949993	1.98412	0.508502	4.52207	3.72677	4.37988	2.71618	4.34796	4.45182	4.29886	4.47806	4.9362	1.25611	2.17335	1.90186	4.17759	3.4451	5.58245	4.37316	3.3839	0.138115	4.70146	2.94453	3.98484	4.75335	4.03752	4.31763	2.86371	1.00435	1.56581	6.06818	3.65282	5.49937	4.68444	5.53447	2.61887	5.88546	4.25155	5.07376	4.31923	2.14574	4.71939	2.15162	4.9362	4.96468	3.59801
MEC_X	2.49599	3.40089	0.470495	0.869593	2.13711	3.32844	2.71076	4.48177	2.28121	6.12778	1.93417	1.87891	3.41522	3.47421	1.88564	2.10885	2.94175	3.18037	4.78085	5.2665	3.45544	1.73635	6.16569	4.79341	0.971182	1.85167	NaN	NaN	NaN	NaN	NaN	NaN	NaN	NaN	NaN	NaN	NaN	NaN	NaN	NaN	NaN	NaN	NaN	NaN	NaN	NaN	NaN	NaN	NaN
MEC_X	-2.30028	2.44887	0.180524	0.365629	3.10082	3.49896	4.46043	3.64933	2.74309	3.98185	4.81657	4.55655	3.9829	4.12967	3.17122	3.5331	4.51496	4.88569	4.75456	NaN	NaN	NaN	NaN	NaN	NaN	NaN	NaN	NaN	NaN	NaN	NaN	NaN	NaN	NaN	NaN	NaN	NaN	NaN	NaN	NaN	NaN	NaN	NaN	NaN	NaN	NaN	NaN	NaN	NaN
MEC_X	-2.49618	2.15203	0.0878486	0.0570138	4.02189	3.55211	NaN	NaN	NaN	NaN	NaN	NaN	NaN	NaN	NaN	NaN	NaN	NaN	NaN	NaN	NaN	NaN	NaN	NaN	NaN	NaN	NaN	NaN	NaN	NaN	NaN	NaN	NaN	NaN	NaN	NaN	NaN	NaN	NaN	NaN	NaN	NaN	NaN	NaN	NaN	NaN	NaN	NaN	NaN
MEC_X	2.88288	1.11835	0.269699	0.596095	2.61814	2.84587	3.79467	2.55978	1.91299	1.71063	2.82931	3.16122	2.91989	2.08493	4.15771	4.39616	3.10311	1.98949	3.46645	3.92459	NaN	NaN	NaN	NaN	NaN	NaN	NaN	NaN	NaN	NaN	NaN	NaN	NaN	NaN	NaN	NaN	NaN	NaN	NaN	NaN	NaN	NaN	NaN	NaN	NaN	NaN	NaN	NaN	NaN
MEC_X	-2.92216	1.60117	0.60158	0.535848	3.54891	3.80515	3.17315	1.87518	0.396493	5.20895	4.0177	3.2224	2.4958	2.40264	6.00983	1.22982	NaN	NaN	NaN	NaN	NaN	NaN	NaN	NaN	NaN	NaN	NaN	NaN	NaN	NaN	NaN	NaN	NaN	NaN	NaN	NaN	NaN	NaN	NaN	NaN	NaN	NaN	NaN	NaN	NaN	NaN	NaN	NaN	NaN
MEC_X	-2.95083	2.48741	NaN	NaN	3.33235	NaN	NaN	NaN	NaN	NaN	NaN	NaN	NaN	NaN	NaN	NaN	NaN	NaN	NaN	NaN	NaN	NaN	NaN	NaN	NaN	NaN	NaN	NaN	NaN	NaN	NaN	NaN	NaN	NaN	NaN	NaN	NaN	NaN	NaN	NaN	NaN	NaN	NaN	NaN	NaN	NaN	NaN	NaN	NaN
MEC_X	1.08495	-2.55123	1.11022e-16	NaN	1.08495	NaN	NaN	NaN	NaN	NaN	NaN	NaN	NaN	NaN	NaN	NaN	NaN	NaN	NaN	NaN	NaN	NaN	NaN	NaN	NaN	NaN	NaN	NaN	NaN	NaN	NaN	NaN	NaN	NaN	NaN	NaN	NaN	NaN	NaN	NaN	NaN	NaN	NaN	NaN	NaN	NaN	NaN	NaN	NaN
MEC_X	-2.80278	0.475237	0.332277	0.0636974	2.41453	3.48041	3.66147	NaN	NaN	NaN	NaN	NaN	NaN	NaN	NaN	NaN	NaN	NaN	NaN	NaN	NaN	NaN	NaN	NaN	NaN	NaN	NaN	NaN	NaN	NaN	NaN	NaN	NaN	NaN	NaN	NaN	NaN	NaN	NaN	NaN	NaN	NaN	NaN	NaN	NaN	NaN	NaN	NaN	NaN
MEC_X	-2.02149	2.53191	0.470004	0.901024	0.950619	3.45735	2.59657	3.50321	3.75996	4.43034	4.32622	4.88166	3.35073	3.08634	4.2635	4.81742	3.39408	4.39619	4.1758	3.21846	5.71132	0.237585	3.81877	4.14495	1.71813	4.34852	4.78486	4.39176	4.48311	5.49368	4.2599	3.65752	NaN	NaN	NaN	NaN	NaN	NaN	NaN	NaN	NaN	NaN	NaN	NaN	NaN	NaN	NaN	NaN	NaN
MEC_X	-1.05101	4.36038	0.848659	0.850689	5.28513	5.14761	2.10733	5.23247	0.305675	1.49105	6.13486	1.60654	4.71883	6.20227	2.68389	3.72973	0.422191	4.6227	0.0331162	5.33782	5.24527	2.88734	2.14646	5.11332	5.2757	4.05388	2.38635	0.846658	0.913146	0.110646	5.62325	3.62725	5.25505	3.58517	4.31905	5.71859	5.62764	5.73413	5.23218	5.66454	4.72099	3.62701	3.79069	2.82962	1.06667	4.79199	6.21149	2.46383	3.78271
MEC_X	-2.34193	1.84063	0.254651	0.465962	3.2529	4.6296	NaN	NaN	NaN	NaN	NaN	NaN	NaN	NaN	NaN	NaN	NaN	NaN	NaN	NaN	NaN	NaN	NaN	NaN	NaN	NaN	NaN	NaN	NaN	NaN	NaN	NaN	NaN	NaN	NaN	NaN	NaN	NaN	NaN	NaN	NaN	NaN	NaN	NaN	NaN	NaN	NaN	NaN	NaN
MEC_X	-1.17675	2.20627	0.0322982	0.503275	5.10644	4.79755	5.42264	NaN	NaN	NaN	NaN	NaN	NaN	NaN	NaN	NaN	NaN	NaN	NaN	NaN	NaN	NaN	NaN	NaN	NaN	NaN	NaN	NaN	NaN	NaN	NaN	NaN	NaN	NaN	NaN	NaN	NaN	NaN	NaN	NaN	NaN	NaN	NaN	NaN	NaN	NaN	NaN	NaN	NaN
MEC_X	-1.81111	-0.520436	0.544348	0.943849	4.57012	3.95044	2.22837	3.92735	3.83019	3.95169	5.90497	4.54412	3.04728	4.91898	1.8936	5.30284	3.07811	5.27829	4.42484	4.40782	5.57011	4.84968	5.41755	3.41536	5.30955	5.5562	2.66322	4.0468	5.07838	5.05066	4.86898	2.90405	4.16704	4.6027	3.76122	4.75879	5.64879	3.26087	4.4419	2.1735	4.47208	5.64833	2.64939	5.18777	5.77636	4.52962	2.86146	NaN	NaN
MEC_X	-1.84003	0.995968	NaN	NaN	4.44315	NaN	NaN	NaN	NaN	NaN	NaN	NaN	NaN	NaN	NaN	NaN	NaN	NaN	NaN	NaN	NaN	NaN	NaN	NaN	NaN	NaN	NaN	NaN	NaN	NaN	NaN	NaN	NaN	NaN	NaN	NaN	NaN	NaN	NaN	NaN	NaN	NaN	NaN	NaN	NaN	NaN	NaN	NaN	NaN
MEC_X	-2.34078	-1.432	NaN	NaN	3.94241	NaN	NaN	NaN	NaN	NaN	NaN	NaN	NaN	NaN	NaN	NaN	NaN	NaN	NaN	NaN	NaN	NaN	NaN	NaN	NaN	NaN	NaN	NaN	NaN	NaN	NaN	NaN	NaN	NaN	NaN	NaN	NaN	NaN	NaN	NaN	NaN	NaN	NaN	NaN	NaN	NaN	NaN	NaN	NaN
MEC_X	0.357847	1.09612	0.421226	0.471078	0.775408	6.24527	1.23715	6.14046	1.99785	0.282182	4.91056	1.48195	0.433513	4.82915	NaN	NaN	NaN	NaN	NaN	NaN	NaN	NaN	NaN	NaN	NaN	NaN	NaN	NaN	NaN	NaN	NaN	NaN	NaN	NaN	NaN	NaN	NaN	NaN	NaN	NaN	NaN	NaN	NaN	NaN	NaN	NaN	NaN	NaN	NaN
MEC_X	-0.835094	1.46808	0.612152	0.785082	5.62192	5.5781	5.54046	5.93881	4.26718	5.45594	3.14478	3.46523	5.90007	4.22778	2.60304	0.473658	5.77483	5.38541	3.56094	0.0681335	3.25336	4.84016	3.95101	4.05669	6.06531	5.50191	5.44809	NaN	NaN	NaN	NaN	NaN	NaN	NaN	NaN	NaN	NaN	NaN	NaN	NaN	NaN	NaN	NaN	NaN	NaN	NaN	NaN	NaN	NaN
MEC_X	-2.65034	1.36826	0.888984	0.653661	3.31817	2.72016	3.71968	3.97477	1.88976	4.22587	4.98167	3.5244	4.12818	1.72352	5.8795	5.12064	1.20022	2.15691	1.48276	2.34217	5.75237	3.9023	5.85191	2.66642	3.63284	5.92864	3.09662	NaN	NaN	NaN	NaN	NaN	NaN	NaN	NaN	NaN	NaN	NaN	NaN	NaN	NaN	NaN	NaN	NaN	NaN	NaN	NaN	NaN	NaN
MEC_X	1.73072	3.09743	0.292709	0.0459458	0.213504	3.24794	NaN	NaN	NaN	NaN	NaN	NaN	NaN	NaN	NaN	NaN	NaN	NaN	NaN	NaN	NaN	NaN	NaN	NaN	NaN	NaN	NaN	NaN	NaN	NaN	NaN	NaN	NaN	NaN	NaN	NaN	NaN	NaN	NaN	NaN	NaN	NaN	NaN	NaN	NaN	NaN	NaN	NaN	NaN
MEC_X	-2.6778	2.58422	0.849681	0.94307	3.56719	2.90368	4.01136	4.15865	4.43361	3.78411	4.65948	3.64358	5.99817	2.03863	2.2462	1.27053	3.35033	5.41593	2.58887	1.81426	0.689679	2.21993	5.09071	2.2472	4.33262	4.59666	4.93151	4.20787	5.50968	3.5378	2.52405	1.53269	4.47763	2.02135	1.45698	4.77396	NaN	NaN	NaN	NaN	NaN	NaN	NaN	NaN	NaN	NaN	NaN	NaN	NaN
MEC_X	3.04662	1.26162	0.679816	0.826423	2.41394	1.15148	4.77927	4.34811	3.80595	3.27833	3.44205	3.94083	1.50097	2.93206	4.54964	1.89675	3.41706	3.04662	4.12555	4.10955	1.48566	1.34824	3.70156	0.468435	2.10849	3.9095	2.60906	3.7599	3.49072	1.11282	4.59805	1.04538	2.63939	0.533719	5.33595	3.06896	2.25223	1.58494	1.28357	1.89674	4.64569	3.82498	6.23014	NaN	NaN	NaN	NaN	NaN	NaN
MEC_X	-0.976943	2.05152	0.551843	0.894451	5.72986	5.36678	5.29486	6.19515	5.95108	5.06996	4.04185	4.4398	5.31762	2.45974	0.181714	6.01974	5.98871	2.5076	4.9458	5.89065	5.69193	5.07755	4.48824	5.29466	2.31439	5.09626	1.85329	5.84045	0.423629	5.08193	5.56831	2.2833	4.11657	3.87458	5.51303	5.46641	NaN	NaN	NaN	NaN	NaN	NaN	NaN	NaN	NaN	NaN	NaN	NaN	NaN
MEC_X	0.573899	2.35146	1.11022e-16	NaN	0.573899	NaN	NaN	NaN	NaN	NaN	NaN	NaN	NaN	NaN	NaN	NaN	NaN	NaN	NaN	NaN	NaN	NaN	NaN	NaN	NaN	NaN	NaN	NaN	NaN	NaN	NaN	NaN	NaN	NaN	NaN	NaN	NaN	NaN	NaN	NaN	NaN	NaN	NaN	NaN	NaN	NaN	NaN	NaN	NaN
MEC_X	-0.579883	2.16694	0.276858	0.726603	6.16365	4.6407	0.479515	5.24295	NaN	NaN	NaN	NaN	NaN	NaN	NaN	NaN	NaN	NaN	NaN	NaN	NaN	NaN	NaN	NaN	NaN	NaN	NaN	NaN	NaN	NaN	NaN	NaN	NaN	NaN	NaN	NaN	NaN	NaN	NaN	NaN	NaN	NaN	NaN	NaN	NaN	NaN	NaN	NaN	NaN
MEC_X	-1.57896	3.08935	0.410202	0.715628	4.97951	4.53177	3.41492	4.40275	4.71414	3.62387	5.45588	3.02017	4.98349	3.10618	3.94586	5.1281	2.63102	3.1685	3.87128	5.27257	4.12093	5.81699	2.06905	4.92905	5.85147	4.9152	4.9819	4.52174	4.84772	4.71377	4.35469	3.64589	4.70422	5.43087	0.408376	3.91731	4.79423	NaN	NaN	NaN	NaN	NaN	NaN	NaN	NaN	NaN	NaN	NaN	NaN
MEC_X	-1.89412	2.50766	1.11022e-16	NaN	4.38907	NaN	NaN	NaN	NaN	NaN	NaN	NaN	NaN	NaN	NaN	NaN	NaN	NaN	NaN	NaN	NaN	NaN	NaN	NaN	NaN	NaN	NaN	NaN	NaN	NaN	NaN	NaN	NaN	NaN	NaN	NaN	NaN	NaN	NaN	NaN	NaN	NaN	NaN	NaN	NaN	NaN	NaN	NaN	NaN
MEC_X	0.629588	0.52235	0.488249	0.268562	5.14251	1.03635	3.18458	5.70598	1.44147	5.73612	1.17069	6.04327	0.59923	0.629588	1.75007	NaN	NaN	NaN	NaN	NaN	NaN	NaN	NaN	NaN	NaN	NaN	NaN	NaN	NaN	NaN	NaN	NaN	NaN	NaN	NaN	NaN	NaN	NaN	NaN	NaN	NaN	NaN	NaN	NaN	NaN	NaN	NaN	NaN	NaN
MEC_X	-1.76937	3.60853	0.202524	0.808837	3.84043	4.36282	4.46942	4.39121	4.45598	4.51382	5.82023	4.45982	4.53073	4.79422	4.69798	4.08441	3.56852	5.48867	5.16215	4.60531	4.91812	NaN	NaN	NaN	NaN	NaN	NaN	NaN	NaN	NaN	NaN	NaN	NaN	NaN	NaN	NaN	NaN	NaN	NaN	NaN	NaN	NaN	NaN	NaN	NaN	NaN	NaN	NaN	NaN
MEC_X	-0.181219	1.37948	0.630893	0.721462	0.0105689	3.72734	5.13073	3.85605	3.49712	2.98037	4.00268	5.42709	6.09674	1.36949	4.9477	3.88982	3.97771	2.16881	3.96274	1.90155	3.18544	2.01508	5.65098	5.22406	0.0204446	2.74935	4.47952	4.94117	3.2455	5.19658	3.72199	4.7462	4.55126	5.14033	0.598383	0.926837	6.1454	2.81113	4.7859	4.96968	5.16422	2.39757	3.62822	3.76626	5.23709	1.41774	5.91838	4.83329	6.06117
MEC_X	-2.76984	0.170933	0.357428	0.602156	3.28732	0.979025	3.94706	3.21897	3.73938	4.57427	4.23729	3.28507	NaN	NaN	NaN	NaN	NaN	NaN	NaN	NaN	NaN	NaN	NaN	NaN	NaN	NaN	NaN	NaN	NaN	NaN	NaN	NaN	NaN	NaN	NaN	NaN	NaN	NaN	NaN	NaN	NaN	NaN	NaN	NaN	NaN	NaN	NaN	NaN	NaN
MEC_X	-1.97207	0.29111	0.554408	0.621176	5.50166	6.00211	3.60647	4.56893	1.27341	1.61451	5.55725	6.28137	5.0037	4.34485	5.31925	2.9511	3.93668	3.12016	4.90817	2.9286	4.59035	4.03384	4.11533	4.00549	5.52986	4.67481	2.69202	4.98487	1.52582	5.49121	3.48295	5.02071	4.95878	4.04631	4.55534	4.88048	2.91078	3.76117	4.984	3.47126	4.06989	5.80579	3.68195	3.67609	4.73746	2.24257	4.65426	4.31112	1.6984
MEC_X	-2.36857	2.33708	0.23153	0.275775	2.91043	4.95624	3.61528	3.66349	1.73236	5.06943	4.85005	4.33341	3.24435	4.10679	3.91127	3.77157	3.8745	4.05355	4.74308	4.61126	3.84315	3.82209	3.80398	3.9212	4.02015	4.29222	3.91796	3.81739	5.08645	3.67174	NaN	NaN	NaN	NaN	NaN	NaN	NaN	NaN	NaN	NaN	NaN	NaN	NaN	NaN	NaN	NaN	NaN	NaN	NaN
MEC_X	-1.83112	0.510151	0.324974	0.69616	4.8542	5.54317	3.24634	3.70711	5.81756	5.44984	3.60328	4.79206	4.70615	3.80833	4.40875	4.91139	3.77777	4.49538	5.14354	4.5353	3.89604	3.85395	4.25073	5.14493	4.15694	2.84239	4.62199	5.28651	5.01224	4.1767	4.2478	3.67849	NaN	NaN	NaN	NaN	NaN	NaN	NaN	NaN	NaN	NaN	NaN	NaN	NaN	NaN	NaN	NaN	NaN
MEC_X	-2.8955	0.71861	0.323315	0.956248	4.89562	3.29187	3.38768	NaN	NaN	NaN	NaN	NaN	NaN	NaN	NaN	NaN	NaN	NaN	NaN	NaN	NaN	NaN	NaN	NaN	NaN	NaN	NaN	NaN	NaN	NaN	NaN	NaN	NaN	NaN	NaN	NaN	NaN	NaN	NaN	NaN	NaN	NaN	NaN	NaN	NaN	NaN	NaN	NaN	NaN
MEC_X	2.01833	2.60308	0.0625348	0.203906	1.92135	1.17892	2.11531	2.67553	NaN	NaN	NaN	NaN	NaN	NaN	NaN	NaN	NaN	NaN	NaN	NaN	NaN	NaN	NaN	NaN	NaN	NaN	NaN	NaN	NaN	NaN	NaN	NaN	NaN	NaN	NaN	NaN	NaN	NaN	NaN	NaN	NaN	NaN	NaN	NaN	NaN	NaN	NaN	NaN	NaN
MEC_X	-2.78009	-2.30442	0.185864	0.748343	2.88125	4.12494	NaN	NaN	NaN	NaN	NaN	NaN	NaN	NaN	NaN	NaN	NaN	NaN	NaN	NaN	NaN	NaN	NaN	NaN	NaN	NaN	NaN	NaN	NaN	NaN	NaN	NaN	NaN	NaN	NaN	NaN	NaN	NaN	NaN	NaN	NaN	NaN	NaN	NaN	NaN	NaN	NaN	NaN	NaN
MEC_X	-2.25362	1.60333	0.293085	0.673574	4.65234	3.91262	3.37369	4.12121	4.57968	4.19557	2.85749	3.63738	4.17611	1.91834	4.32141	3.84886	4.63154	3.96672	2.95528	3.05779	4.75833	2.56754	4.25252	4.20007	3.89552	4.95436	3.80627	3.08146	3.28733	3.6402	3.80118	3.90404	3.8816	4.04733	3.79116	4.5197	4.23137	4.48159	4.34495	4.03176	4.75723	3.28252	3.8756	3.50984	2.76236	4.66479	4.07756	4.2996	4.95118
MEC_X	-2.3245	0.922435	0.455265	0.477088	3.95869	3.01186	4.16752	4.85161	2.5005	4.46546	2.40645	4.69169	3.25783	NaN	NaN	NaN	NaN	NaN	NaN	NaN	NaN	NaN	NaN	NaN	NaN	NaN	NaN	NaN	NaN	NaN	NaN	NaN	NaN	NaN	NaN	NaN	NaN	NaN	NaN	NaN	NaN	NaN	NaN	NaN	NaN	NaN	NaN	NaN	NaN
MEC_X	-2.25099	0.872366	0.438844	0.558043	3.88024	0.621121	3.07088	3.9399	4.44573	3.16988	4.1245	3.57521	3.77652	4.73816	4.15404	4.27298	NaN	NaN	NaN	NaN	NaN	NaN	NaN	NaN	NaN	NaN	NaN	NaN	NaN	NaN	NaN	NaN	NaN	NaN	NaN	NaN	NaN	NaN	NaN	NaN	NaN	NaN	NaN	NaN	NaN	NaN	NaN	NaN	NaN
MEC_X	4.23189	0.475998	0.748894	0.864699	4.32996	4.21165	4.50047	0.965693	2.0836	4.25172	3.31109	3.95361	2.93012	5.7259	3.47903	6.03783	1.65746	2.6463	4.72796	6.12721	3.96195	3.25073	4.9193	5.25741	6.14403	3.6878	1.0903	2.57091	NaN	NaN	NaN	NaN	NaN	NaN	NaN	NaN	NaN	NaN	NaN	NaN	NaN	NaN	NaN	NaN	NaN	NaN	NaN	NaN	NaN
MEC_X	-2.38254	0.809386	0.483626	0.415339	3.99238	3.90149	4.58671	1.20087	2.58171	2.62694	4.84852	1.91233	3.11177	3.90065	3.43871	3.17334	3.16779	4.56016	4.68909	3.97589	4.50724	3.8124	0.593793	3.1053	5.82492	3.25051	4.23981	4.72456	3.37002	NaN	NaN	NaN	NaN	NaN	NaN	NaN	NaN	NaN	NaN	NaN	NaN	NaN	NaN	NaN	NaN	NaN	NaN	NaN	NaN
MEC_X	2.60224	1.60311	NaN	1.11022e-16	2.60224	NaN	NaN	NaN	NaN	NaN	NaN	NaN	NaN	NaN	NaN	NaN	NaN	NaN	NaN	NaN	NaN	NaN	NaN	NaN	NaN	NaN	NaN	NaN	NaN	NaN	NaN	NaN	NaN	NaN	NaN	NaN	NaN	NaN	NaN	NaN	NaN	NaN	NaN	NaN	NaN	NaN	NaN	NaN	NaN
MEC_X	-2.90214	0.85265	0.519642	0.761972	2.64658	2.56054	3.02249	3.8492	4.06495	5.30489	3.18281	3.57928	4.88788	2.40972	NaN	NaN	NaN	NaN	NaN	NaN	NaN	NaN	NaN	NaN	NaN	NaN	NaN	NaN	NaN	NaN	NaN	NaN	NaN	NaN	NaN	NaN	NaN	NaN	NaN	NaN	NaN	NaN	NaN	NaN	NaN	NaN	NaN	NaN	NaN
MEC_X	-1.86341	1.39897	0.218291	0.844676	2.63282	4.80425	4.69873	3.43195	4.30352	3.55556	4.07499	4.53591	4.64806	4.09804	2.71748	3.77884	4.37997	4.79799	4.53198	4.42568	4.92846	4.07622	4.17188	4.27602	4.68101	4.07909	4.41388	4.08882	5.07642	5.15159	4.85812	5.31348	4.00862	4.83338	4.47747	5.33204	NaN	NaN	NaN	NaN	NaN	NaN	NaN	NaN	NaN	NaN	NaN	NaN	NaN
MEC_X	-1.03615	0.63069	0.623055	0.635552	4.60288	1.38215	1.41417	5.12407	5.14683	4.10533	0.228691	5.33885	5.58633	4.69903	5.36951	5.24704	0.784917	6.07303	5.78411	6.0043	0.406634	5.54452	5.15112	5.80053	4.10117	0.552652	2.89472	6.05682	5.75215	4.57865	5.88896	4.61453	1.11522	3.4987	4.69831	4.24223	3.87932	5.24552	4.07048	5.23577	4.36394	NaN	NaN	NaN	NaN	NaN	NaN	NaN	NaN
MEC_X	-1.09886	1.18624	0.369537	0.700246	4.60249	4.74519	5.0226	4.41309	1.50926	5.98519	5.47579	5.57673	4.24004	5.27696	5.24681	5.18433	4.65678	0.247485	4.04898	4.84451	4.79643	0.338099	4.50776	0.871068	5.84499	5.54401	6.03912	1.69997	1.46299	2.8489	5.90002	1.79519	5.20295	4.79271	6.26748	5.09183	5.97295	4.7362	5.40968	4.53862	4.95153	5.05508	5.48535	5.8421	4.17234	4.14586	4.30441	5.18877	5.53764
MEC_X	-1.24686	0.508527	0.315038	0.632477	4.99766	5.03632	0.674684	NaN	NaN	NaN	NaN	NaN	NaN	NaN	NaN	NaN	NaN	NaN	NaN	NaN	NaN	NaN	NaN	NaN	NaN	NaN	NaN	NaN	NaN	NaN	NaN	NaN	NaN	NaN	NaN	NaN	NaN	NaN	NaN	NaN	NaN	NaN	NaN	NaN	NaN	NaN	NaN	NaN	NaN
MEC_X	-1.32042	3.42224	0.468954	0.712923	3.3707	1.21399	5.11024	4.81528	5.98153	4.40925	NaN	NaN	NaN	NaN	NaN	NaN	NaN	NaN	NaN	NaN	NaN	NaN	NaN	NaN	NaN	NaN	NaN	NaN	NaN	NaN	NaN	NaN	NaN	NaN	NaN	NaN	NaN	NaN	NaN	NaN	NaN	NaN	NaN	NaN	NaN	NaN	NaN	NaN	NaN
MEC_X	-1.8343	0.645686	0.269725	0.647361	3.98687	5.15218	5.13527	4.38331	4.44889	NaN	NaN	NaN	NaN	NaN	NaN	NaN	NaN	NaN	NaN	NaN	NaN	NaN	NaN	NaN	NaN	NaN	NaN	NaN	NaN	NaN	NaN	NaN	NaN	NaN	NaN	NaN	NaN	NaN	NaN	NaN	NaN	NaN	NaN	NaN	NaN	NaN	NaN	NaN	NaN
MEC_X	-1.58978	1.04245	0.0431004	0.962591	4.9368	4.64424	4.6934	NaN	NaN	NaN	NaN	NaN	NaN	NaN	NaN	NaN	NaN	NaN	NaN	NaN	NaN	NaN	NaN	NaN	NaN	NaN	NaN	NaN	NaN	NaN	NaN	NaN	NaN	NaN	NaN	NaN	NaN	NaN	NaN	NaN	NaN	NaN	NaN	NaN	NaN	NaN	NaN	NaN	NaN
MEC_X	-1.13206	0.678153	0.590523	0.648867	4.60288	1.38215	4.40916	5.12407	4.10533	0.228691	5.33885	3.78598	5.58633	4.69903	5.4666	5.07301	0.784917	6.07303	5.78411	6.0043	0.406634	5.54452	5.15112	5.80053	4.10117	0.552652	4.13009	2.89472	6.05682	5.75215	4.57865	5.88896	4.61453	1.11522	3.4987	4.69831	4.74867	4.24223	3.87932	5.24552	4.07048	5.23577	4.36394	NaN	NaN	NaN	NaN	NaN	NaN
MEC_X	-1.02427	-2.5931	0.417905	0.470422	0.0257135	4.49169	5.50041	6.08656	4.78676	5.45547	5.18902	2.62968	4.57888	5.32881	NaN	NaN	NaN	NaN	NaN	NaN	NaN	NaN	NaN	NaN	NaN	NaN	NaN	NaN	NaN	NaN	NaN	NaN	NaN	NaN	NaN	NaN	NaN	NaN	NaN	NaN	NaN	NaN	NaN	NaN	NaN	NaN	NaN	NaN	NaN
MEC_X	-1.28305	4.86671	0.188821	0.655666	4.34682	6.27292	5.14231	4.77739	4.84253	5.3844	5.44023	5.07078	5.21028	4.57191	4.69274	4.92949	NaN	NaN	NaN	NaN	NaN	NaN	NaN	NaN	NaN	NaN	NaN	NaN	NaN	NaN	NaN	NaN	NaN	NaN	NaN	NaN	NaN	NaN	NaN	NaN	NaN	NaN	NaN	NaN	NaN	NaN	NaN	NaN	NaN
MEC_X	-0.761809	0.668961	0.521607	0.336689	5.44032	5.59877	5.78739	5.12202	5.61005	2.49288	4.44092	5.70695	5.55079	0.736139	6.02686	6.10985	4.37051	6.08603	0.0572109	5.57443	4.10662	4.0118	0.489671	1.48058	5.14823	2.15844	4.41368	0.440956	0.0425637	0.453347	4.72662	5.41678	4.24536	5.6285	5.64805	5.62528	4.53751	5.11703	4.85987	4.57071	6.12379	5.42936	5.89747	5.52138	4.60217	4.74522	5.3121	4.50772	5.62813
MEC_X	-0.380164	1.13672	0.00218817	0.755905	5.83686	5.96919	NaN	NaN	NaN	NaN	NaN	NaN	NaN	NaN	NaN	NaN	NaN	NaN	NaN	NaN	NaN	NaN	NaN	NaN	NaN	NaN	NaN	NaN	NaN	NaN	NaN	NaN	NaN	NaN	NaN	NaN	NaN	NaN	NaN	NaN	NaN	NaN	NaN	NaN	NaN	NaN	NaN	NaN	NaN
MEC_X	-1.93188	2.65802	0.566821	0.115957	3.60549	4.67206	5.36001	4.03055	0.95577	4.72034	NaN	NaN	NaN	NaN	NaN	NaN	NaN	NaN	NaN	NaN	NaN	NaN	NaN	NaN	NaN	NaN	NaN	NaN	NaN	NaN	NaN	NaN	NaN	NaN	NaN	NaN	NaN	NaN	NaN	NaN	NaN	NaN	NaN	NaN	NaN	NaN	NaN	NaN	NaN
MEC_X	-0.66602	-0.0236224	0.359441	0.614571	5.46774	3.72617	5.71821	6.15383	3.46692	5.33933	5.73084	6.27569	4.91053	4.91332	5.79133	5.62494	5.61717	NaN	NaN	NaN	NaN	NaN	NaN	NaN	NaN	NaN	NaN	NaN	NaN	NaN	NaN	NaN	NaN	NaN	NaN	NaN	NaN	NaN	NaN	NaN	NaN	NaN	NaN	NaN	NaN	NaN	NaN	NaN	NaN
MEC_X	-0.604979	0.916634	0.125379	0.959796	5.89029	0.206307	5.21235	5.34948	5.48138	5.67821	5.74827	0.00593513	5.21527	5.67834	4.55763	NaN	NaN	NaN	NaN	NaN	NaN	NaN	NaN	NaN	NaN	NaN	NaN	NaN	NaN	NaN	NaN	NaN	NaN	NaN	NaN	NaN	NaN	NaN	NaN	NaN	NaN	NaN	NaN	NaN	NaN	NaN	NaN	NaN	NaN
MEC_X	-1.26823	3.07796	0.478871	0.520668	5.50006	4.00853	6.15717	2.09306	4.973	5.43583	3.97921	5.36303	6.14348	4.81455	3.44051	4.77556	5.10266	5.842	5.01496	NaN	NaN	NaN	NaN	NaN	NaN	NaN	NaN	NaN	NaN	NaN	NaN	NaN	NaN	NaN	NaN	NaN	NaN	NaN	NaN	NaN	NaN	NaN	NaN	NaN	NaN	NaN	NaN	NaN	NaN
MEC_X	-0.947458	1.56951	0.505214	0.747339	2.81687	5.43364	5.23781	0.473541	5.18554	0.0577769	5.1928	6.08696	4.88373	4.90009	5.87966	5.60641	NaN	NaN	NaN	NaN	NaN	NaN	NaN	NaN	NaN	NaN	NaN	NaN	NaN	NaN	NaN	NaN	NaN	NaN	NaN	NaN	NaN	NaN	NaN	NaN	NaN	NaN	NaN	NaN	NaN	NaN	NaN	NaN	NaN
MEC_X	-0.861918	0.21646	NaN	NaN	5.42127	NaN	NaN	NaN	NaN	NaN	NaN	NaN	NaN	NaN	NaN	NaN	NaN	NaN	NaN	NaN	NaN	NaN	NaN	NaN	NaN	NaN	NaN	NaN	NaN	NaN	NaN	NaN	NaN	NaN	NaN	NaN	NaN	NaN	NaN	NaN	NaN	NaN	NaN	NaN	NaN	NaN	NaN	NaN	NaN
MEC_X	-1.85531	0.215726	0.717639	0.196339	1.60586	3.25422	5.60152	5.36133	4.80079	0.450981	NaN	NaN	NaN	NaN	NaN	NaN	NaN	NaN	NaN	NaN	NaN	NaN	NaN	NaN	NaN	NaN	NaN	NaN	NaN	NaN	NaN	NaN	NaN	NaN	NaN	NaN	NaN	NaN	NaN	NaN	NaN	NaN	NaN	NaN	NaN	NaN	NaN	NaN	NaN
MEC_X	2.82867	1.71282	1.11022e-16	NaN	2.82867	NaN	NaN	NaN	NaN	NaN	NaN	NaN	NaN	NaN	NaN	NaN	NaN	NaN	NaN	NaN	NaN	NaN	NaN	NaN	NaN	NaN	NaN	NaN	NaN	NaN	NaN	NaN	NaN	NaN	NaN	NaN	NaN	NaN	NaN	NaN	NaN	NaN	NaN	NaN	NaN	NaN	NaN	NaN	NaN
MEC_X	-2.79661	2.86849	0.402417	0.482429	1.30617	5.43555	4.4023	3.73943	3.28855	2.79446	4.50401	3.67149	3.63201	3.52003	5.16544	2.41975	3.22399	3.45313	2.03763	4.16559	2.69964	4.44798	3.18657	0.952895	2.62171	3.4357	5.29147	3.43835	2.75839	4.14063	3.63752	3.78312	2.85647	3.69658	NaN	NaN	NaN	NaN	NaN	NaN	NaN	NaN	NaN	NaN	NaN	NaN	NaN	NaN	NaN
MEC_X	2.80668	3.11981	0.379696	0.472934	4.75578	3.75659	1.80906	4.26134	3.92451	3.17072	5.52492	1.27068	1.92473	2.65739	3.87893	3.07942	0.0759231	2.68999	1.60151	2.90471	1.75497	2.70865	NaN	NaN	NaN	NaN	NaN	NaN	NaN	NaN	NaN	NaN	NaN	NaN	NaN	NaN	NaN	NaN	NaN	NaN	NaN	NaN	NaN	NaN	NaN	NaN	NaN	NaN	NaN
MEC_X	-2.89722	2.28458	0.939074	0.630459	3.38596	2.3023	1.11349	6.04467	2.68909	0.446797	6.02136	1.57073	5.36535	1.93643	1.2234	5.35325	4.39721	4.10546	6.04545	2.07595	5.03981	3.20868	1.87069	5.46094	3.46584	4.77993	1.90085	4.50635	2.33572	5.33032	5.48134	2.13945	2.12922	NaN	NaN	NaN	NaN	NaN	NaN	NaN	NaN	NaN	NaN	NaN	NaN	NaN	NaN	NaN	NaN
MEC_X	2.70873	0.558638	NaN	NaN	2.70873	NaN	NaN	NaN	NaN	NaN	NaN	NaN	NaN	NaN	NaN	NaN	NaN	NaN	NaN	NaN	NaN	NaN	NaN	NaN	NaN	NaN	NaN	NaN	NaN	NaN	NaN	NaN	NaN	NaN	NaN	NaN	NaN	NaN	NaN	NaN	NaN	NaN	NaN	NaN	NaN	NaN	NaN	NaN	NaN
MEC_X	-3.13108	2.65373	0.383634	0.517166	1.56154	2.61271	4.16657	2.15913	4.61009	3.98338	2.75745	1.68441	3.32126	2.06286	3.12666	3.21272	3.36874	4.56959	3.59805	3.94686	4.14758	3.80704	3.42005	3.28428	2.94692	4.35713	2.92931	3.98203	3.33343	2.92329	2.30132	5.52113	2.4423	1.53541	2.04599	3.47534	2.35697	4.09684	2.97593	2.96404	2.03964	2.52646	2.89157	3.31879	1.73372	2.8766	3.8219	2.04439	3.91264
MEC_X	-2.71785	1.81631	0.884489	0.765095	3.87895	1.85242	4.92192	1.32799	2.20876	2.11411	2.21511	5.34502	2.28871	4.49102	4.94016	4.99484	2.33442	2.79939	3.76391	5.74765	0.68378	1.98798	5.55128	0.714204	4.96759	2.76243	1.72524	5.39454	0.530075	3.76814	6.25478	5.81465	5.42846	4.69353	6.14249	3.94142	NaN	NaN	NaN	NaN	NaN	NaN	NaN	NaN	NaN	NaN	NaN	NaN	NaN
MEC_X	-1.421	2.41413	0.539127	0.738608	4.62586	3.24139	3.30008	5.22715	5.64286	0.00374746	4.35949	4.65177	5.59201	5.34403	5.0612	5.53419	4.86219	4.47255	4.25074	5.91584	5.9492	2.90254	4.70069	5.82748	6.00754	3.4353	4.25263	5.43451	4.73148	4.93051	0.240139	3.56777	5.91967	5.65601	5.50625	3.91085	2.381	3.52429	3.87887	5.56804	5.27359	1.86538	5.65504	3.7348	4.12911	NaN	NaN	NaN	NaN
MEC_X	-1.50215	1.31297	0.64564	0.828115	4.12521	5.32461	1.9266	1.04263	4.23519	1.70943	5.76538	4.28736	6.01727	0.0187643	6.21522	2.51379	4.78104	3.72501	5.54229	5.66763	4.23578	4.61323	4.47635	1.13971	4.11521	4.89266	3.41093	0.460919	5.07125	5.0146	4.45808	5.18913	4.81885	5.02758	4.1597	2.35583	0.685301	3.65199	5.38032	5.62922	4.66067	3.6838	4.11858	5.90302	3.54226	NaN	NaN	NaN	NaN
MEC_X	-0.154185	1.31783	0.558229	0.83204	6.23692	5.54019	0.558401	5.22781	0.128624	1.10787	0.908957	4.74809	0.471641	4.81938	5.23424	4.36918	0.501426	6.0372	6.23156	5.45719	5.34409	3.12153	3.38075	5.72792	5.55082	0.797484	2.95759	5.62389	4.44469	4.67114	5.57751	5.02818	5.35118	2.4987	5.46149	5.41444	5.36069	6.1395	2.12299	0.785451	6.06695	3.66697	1.24253	5.48184	0.646471	0.629527	0.697011	1.45648	2.63761
MEC_X	3.00618	0.905162	0.40627	0.795238	1.76956	3.52801	2.97014	5.58466	2.78491	3.04221	NaN	NaN	NaN	NaN	NaN	NaN	NaN	NaN	NaN	NaN	NaN	NaN	NaN	NaN	NaN	NaN	NaN	NaN	NaN	NaN	NaN	NaN	NaN	NaN	NaN	NaN	NaN	NaN	NaN	NaN	NaN	NaN	NaN	NaN	NaN	NaN	NaN	NaN	NaN
MEC_X	-2.90484	1.09103	0.00253118	0.243796	4.09275	2.66393	NaN	NaN	NaN	NaN	NaN	NaN	NaN	NaN	NaN	NaN	NaN	NaN	NaN	NaN	NaN	NaN	NaN	NaN	NaN	NaN	NaN	NaN	NaN	NaN	NaN	NaN	NaN	NaN	NaN	NaN	NaN	NaN	NaN	NaN	NaN	NaN	NaN	NaN	NaN	NaN	NaN	NaN	NaN
MEC_X	-0.312971	0.646197	0.194585	0.73059	5.99443	6.19816	4.99643	5.40315	5.97021	NaN	NaN	NaN	NaN	NaN	NaN	NaN	NaN	NaN	NaN	NaN	NaN	NaN	NaN	NaN	NaN	NaN	NaN	NaN	NaN	NaN	NaN	NaN	NaN	NaN	NaN	NaN	NaN	NaN	NaN	NaN	NaN	NaN	NaN	NaN	NaN	NaN	NaN	NaN	NaN
MEC_X	-2.34257	-2.78301	0.81709	0.760142	5.01254	4.90292	4.67733	3.99751	4.52607	3.76927	3.06938	3.58222	3.81836	0.194934	4.61782	2.26684	2.36501	6.08517	3.24876	2.28784	5.35328	1.76292	0.55591	2.86952	0.224837	4.66274	1.60955	2.26717	6.19543	3.22889	3.94062	4.97311	5.48136	2.72936	3.60493	NaN	NaN	NaN	NaN	NaN	NaN	NaN	NaN	NaN	NaN	NaN	NaN	NaN	NaN
MEC_X	4.546	-1.24849	0.44244	0.681299	1.4044	3.67826	5.23458	NaN	NaN	NaN	NaN	NaN	NaN	NaN	NaN	NaN	NaN	NaN	NaN	NaN	NaN	NaN	NaN	NaN	NaN	NaN	NaN	NaN	NaN	NaN	NaN	NaN	NaN	NaN	NaN	NaN	NaN	NaN	NaN	NaN	NaN	NaN	NaN	NaN	NaN	NaN	NaN	NaN	NaN
MEC_X	-1.16248	2.5321	0.939947	0.595811	4.80947	5.43194	4.22194	1.05517	1.14933	6.04214	4.25291	2.87818	NaN	NaN	NaN	NaN	NaN	NaN	NaN	NaN	NaN	NaN	NaN	NaN	NaN	NaN	NaN	NaN	NaN	NaN	NaN	NaN	NaN	NaN	NaN	NaN	NaN	NaN	NaN	NaN	NaN	NaN	NaN	NaN	NaN	NaN	NaN	NaN	NaN
MEC_X	-1.58704	-1.04754	0.915722	0.721502	5.15544	2.96406	4.91654	3.39057	4.08386	4.7427	5.35722	4.64959	5.87848	1.93778	NaN	NaN	NaN	NaN	NaN	NaN	NaN	NaN	NaN	NaN	NaN	NaN	NaN	NaN	NaN	NaN	NaN	NaN	NaN	NaN	NaN	NaN	NaN	NaN	NaN	NaN	NaN	NaN	NaN	NaN	NaN	NaN	NaN	NaN	NaN
MEC_X	-1.82116	1.81041	NaN	NaN	4.46203	NaN	NaN	NaN	NaN	NaN	NaN	NaN	NaN	NaN	NaN	NaN	NaN	NaN	NaN	NaN	NaN	NaN	NaN	NaN	NaN	NaN	NaN	NaN	NaN	NaN	NaN	NaN	NaN	NaN	NaN	NaN	NaN	NaN	NaN	NaN	NaN	NaN	NaN	NaN	NaN	NaN	NaN	NaN	NaN
MEC_X	-1.58184	1.053	0.796511	0.948685	0.745482	4.0792	4.53133	0.739688	4.84854	4.84529	5.65801	2.97381	4.47367	2.92727	5.68199	4.5574	NaN	NaN	NaN	NaN	NaN	NaN	NaN	NaN	NaN	NaN	NaN	NaN	NaN	NaN	NaN	NaN	NaN	NaN	NaN	NaN	NaN	NaN	NaN	NaN	NaN	NaN	NaN	NaN	NaN	NaN	NaN	NaN	NaN
MEC_X	2.72868	2.3232	0.593539	0.501057	2.636	3.79311	3.84358	2.60828	2.50976	2.18444	2.35282	3.96315	3.29802	2.40784	3.50037	4.06585	2.72868	4.52824	5.85087	3.39251	3.26334	5.069	3.12189	2.29314	2.81187	3.18839	6.04325	2.67574	1.91128	2.60726	3.64041	3.40919	4.49203	0.278637	2.19824	4.00753	1.08414	3.76046	3.12537	0.546595	1.88436	2.32605	2.01188	2.0107	3.18722	1.56362	0.239449	2.45855	4.16437
MEC_X	-1.95701	1.6917	0.76534	0.360568	5.73897	2.91337	4.30376	1.75516	NaN	NaN	NaN	NaN	NaN	NaN	NaN	NaN	NaN	NaN	NaN	NaN	NaN	NaN	NaN	NaN	NaN	NaN	NaN	NaN	NaN	NaN	NaN	NaN	NaN	NaN	NaN	NaN	NaN	NaN	NaN	NaN	NaN	NaN	NaN	NaN	NaN	NaN	NaN	NaN	NaN
MEC_X	-1.05822	1.02372	0.489142	0.889723	3.5406	4.69624	4.11626	6.18023	4.04246	3.92732	4.73343	0.732502	5.77141	3.06163	3.91183	4.73752	5.64156	4.63673	5.97153	5.75075	5.36902	5.30167	4.73485	5.55294	5.79794	5.50159	5.54902	3.19134	5.26497	3.31732	5.24001	5.20991	NaN	NaN	NaN	NaN	NaN	NaN	NaN	NaN	NaN	NaN	NaN	NaN	NaN	NaN	NaN	NaN	NaN
MEC_X	-1.39119	1.47484	0.87277	0.669072	5.92759	4.78499	6.00323	6.00147	5.00807	6.18601	3.83386	5.78921	4.32709	4.60019	3.95886	3.70006	4.10523	5.44902	0.270823	4.12081	6.13846	3.07594	2.04572	0.787839	3.38638	6.17097	4.82555	2.07829	5.57443	4.892	3.83983	5.2944	0.445648	0.189462	4.96065	3.04677	4.21318	NaN	NaN	NaN	NaN	NaN	NaN	NaN	NaN	NaN	NaN	NaN	NaN
MEC_X	-2.02186	2.04602	0.579753	0.686367	5.68147	3.73668	4.91504	2.4675	6.10175	4.51179	4.01087	5.4438	3.97203	4.70074	3.18755	3.50165	NaN	NaN	NaN	NaN	NaN	NaN	NaN	NaN	NaN	NaN	NaN	NaN	NaN	NaN	NaN	NaN	NaN	NaN	NaN	NaN	NaN	NaN	NaN	NaN	NaN	NaN	NaN	NaN	NaN	NaN	NaN	NaN	NaN
MEC_X	-0.918253	1.20814	0.656153	0.797722	5.36493	4.8081	4.3286	0.0178854	4.32167	4.47944	5.04591	4.21901	1.844	4.73536	0.270428	6.02248	1.5705	4.47632	3.59684	5.00016	4.81247	4.40624	0.559083	5.71104	5.42127	5.83037	4.55831	1.51203	4.11493	6.06406	1.37022	5.41936	4.14615	0.142441	6.01659	NaN	NaN	NaN	NaN	NaN	NaN	NaN	NaN	NaN	NaN	NaN	NaN	NaN	NaN
MEC_X	-0.934007	0.492214	0.644827	0.86386	5.85803	3.7542	5.39839	5.76289	5.29996	3.03463	NaN	NaN	NaN	NaN	NaN	NaN	NaN	NaN	NaN	NaN	NaN	NaN	NaN	NaN	NaN	NaN	NaN	NaN	NaN	NaN	NaN	NaN	NaN	NaN	NaN	NaN	NaN	NaN	NaN	NaN	NaN	NaN	NaN	NaN	NaN	NaN	NaN	NaN	NaN
MEC_X	-2.217	1.84843	0.639284	0.637109	4.06619	3.48624	4.33611	3.38644	0.976017	2.83194	5.71146	4.16959	5.86413	NaN	NaN	NaN	NaN	NaN	NaN	NaN	NaN	NaN	NaN	NaN	NaN	NaN	NaN	NaN	NaN	NaN	NaN	NaN	NaN	NaN	NaN	NaN	NaN	NaN	NaN	NaN	NaN	NaN	NaN	NaN	NaN	NaN	NaN	NaN	NaN
MEC_X	-0.268762	1.03249	0.523633	0.645121	1.40289	2.10198	5.81189	5.77098	4.97719	5.98718	5.70493	4.32413	5.77765	0.416093	0.11924	5.71085	5.74163	5.00861	4.22674	0.986066	5.68005	1.39546	5.50926	5.61983	2.2041	5.1525	5.84196	1.48304	0.807469	0.927795	6.18585	6.1421	5.24232	0.152057	5.5745	6.04692	0.336329	5.62617	0.660052	2.52206	4.20962	5.23961	6.17416	6.1781	2.57012	6.27875	5.65795	4.97552	5.96214
MEC_X	-0.374456	-1.59537	0.184564	0.86012	0.036462	5.31087	5.90873	0.249487	5.07513	NaN	NaN	NaN	NaN	NaN	NaN	NaN	NaN	NaN	NaN	NaN	NaN	NaN	NaN	NaN	NaN	NaN	NaN	NaN	NaN	NaN	NaN	NaN	NaN	NaN	NaN	NaN	NaN	NaN	NaN	NaN	NaN	NaN	NaN	NaN	NaN	NaN	NaN	NaN	NaN
MEC_X	-0.934962	2.61054	0.701734	0.181892	4.90037	6.02006	5.34822	NaN	NaN	NaN	NaN	NaN	NaN	NaN	NaN	NaN	NaN	NaN	NaN	NaN	NaN	NaN	NaN	NaN	NaN	NaN	NaN	NaN	NaN	NaN	NaN	NaN	NaN	NaN	NaN	NaN	NaN	NaN	NaN	NaN	NaN	NaN	NaN	NaN	NaN	NaN	NaN	NaN	NaN
MEC_X	0.865329	2.01109	NaN	0.280002	5.4754	0.0674603	1.70277	6.07264	1.24527	0.865329	1.95854	NaN	NaN	NaN	NaN	NaN	NaN	NaN	NaN	NaN	NaN	NaN	NaN	NaN	NaN	NaN	NaN	NaN	NaN	NaN	NaN	NaN	NaN	NaN	NaN	NaN	NaN	NaN	NaN	NaN	NaN	NaN	NaN	NaN	NaN	NaN	NaN	NaN	NaN
MEC_X	3.10056	2.4871	0.361816	0.26248	2.0677	4.13342	NaN	NaN	NaN	NaN	NaN	NaN	NaN	NaN	NaN	NaN	NaN	NaN	NaN	NaN	NaN	NaN	NaN	NaN	NaN	NaN	NaN	NaN	NaN	NaN	NaN	NaN	NaN	NaN	NaN	NaN	NaN	NaN	NaN	NaN	NaN	NaN	NaN	NaN	NaN	NaN	NaN	NaN	NaN
MEC_X	-1.77756	2.09768	0.822629	0.609276	3.59821	4.50228	2.18059	5.00428	5.84334	5.46799	6.03752	5.66699	4.52171	4.03285	3.66456	2.92557	3.80292	4.50562	1.13578	2.43797	5.88034	NaN	NaN	NaN	NaN	NaN	NaN	NaN	NaN	NaN	NaN	NaN	NaN	NaN	NaN	NaN	NaN	NaN	NaN	NaN	NaN	NaN	NaN	NaN	NaN	NaN	NaN	NaN	NaN
MEC_X	2.05512	-2.15428	NaN	NaN	2.05512	NaN	NaN	NaN	NaN	NaN	NaN	NaN	NaN	NaN	NaN	NaN	NaN	NaN	NaN	NaN	NaN	NaN	NaN	NaN	NaN	NaN	NaN	NaN	NaN	NaN	NaN	NaN	NaN	NaN	NaN	NaN	NaN	NaN	NaN	NaN	NaN	NaN	NaN	NaN	NaN	NaN	NaN	NaN	NaN
MEC_X	-0.975264	2.02137	NaN	NaN	5.30792	NaN	NaN	NaN	NaN	NaN	NaN	NaN	NaN	NaN	NaN	NaN	NaN	NaN	NaN	NaN	NaN	NaN	NaN	NaN	NaN	NaN	NaN	NaN	NaN	NaN	NaN	NaN	NaN	NaN	NaN	NaN	NaN	NaN	NaN	NaN	NaN	NaN	NaN	NaN	NaN	NaN	NaN	NaN	NaN
MEC_X	0.559994	5.38321	0.735162	0.41385	5.40652	1.99666	4.72886	4.91985	5.99059	1.46149	NaN	NaN	NaN	NaN	NaN	NaN	NaN	NaN	NaN	NaN	NaN	NaN	NaN	NaN	NaN	NaN	NaN	NaN	NaN	NaN	NaN	NaN	NaN	NaN	NaN	NaN	NaN	NaN	NaN	NaN	NaN	NaN	NaN	NaN	NaN	NaN	NaN	NaN	NaN
MEC_X	-1.07704	1.65966	0.620901	0.893415	4.39368	4.9309	5.48139	5.5869	5.76206	4.24223	2.47508	0.875693	NaN	NaN	NaN	NaN	NaN	NaN	NaN	NaN	NaN	NaN	NaN	NaN	NaN	NaN	NaN	NaN	NaN	NaN	NaN	NaN	NaN	NaN	NaN	NaN	NaN	NaN	NaN	NaN	NaN	NaN	NaN	NaN	NaN	NaN	NaN	NaN	NaN
MEC_X	-2.68963	1.90037	0.710888	0.6517	3.18335	2.58366	2.18662	4.387	1.03295	1.81759	2.14427	5.20345	2.37548	4.57882	4.01582	3.76194	3.86014	2.40422	4.495	2.02387	4.75143	4.74503	4.74412	3.49225	4.7021	3.20176	3.69487	3.97772	2.90601	1.27595	NaN	NaN	NaN	NaN	NaN	NaN	NaN	NaN	NaN	NaN	NaN	NaN	NaN	NaN	NaN	NaN	NaN	NaN	NaN
MEC_X	-1.1037	1.90403	0.393213	0.828897	4.99381	2.39012	5.29806	5.12469	5.26208	0.881529	0.16278	4.47244	4.81926	5.27211	5.79387	6.09404	5.28193	4.41522	5.51029	5.17949	4.90947	4.09399	6.00864	5.101	0.210171	5.22725	5.15183	6.00472	5.00674	5.51143	2.86189	5.07479	5.56452	NaN	NaN	NaN	NaN	NaN	NaN	NaN	NaN	NaN	NaN	NaN	NaN	NaN	NaN	NaN	NaN
MEC_X	-1.2451	2.56246	0.525666	0.703802	5.29924	4.95729	4.89434	5.85025	4.95749	4.4285	5.302	3.95281	5.08509	5.57657	3.89039	4.1177	5.03808	1.58451	6.11093	4.56937	5.25773	5.18292	2.5135	5.07953	4.15957	4.65395	4.07953	0.403437	5.71069	NaN	NaN	NaN	NaN	NaN	NaN	NaN	NaN	NaN	NaN	NaN	NaN	NaN	NaN	NaN	NaN	NaN	NaN	NaN	NaN
MEC_X	-1.50981	-3.11532	1.11022e-16	1.11022e-16	4.77337	NaN	NaN	NaN	NaN	NaN	NaN	NaN	NaN	NaN	NaN	NaN	NaN	NaN	NaN	NaN	NaN	NaN	NaN	NaN	NaN	NaN	NaN	NaN	NaN	NaN	NaN	NaN	NaN	NaN	NaN	NaN	NaN	NaN	NaN	NaN	NaN	NaN	NaN	NaN	NaN	NaN	NaN	NaN	NaN
MEC_X	0.518288	0.748048	0.315908	0.690664	0.366534	0.518288	NaN	NaN	NaN	NaN	NaN	NaN	NaN	NaN	NaN	NaN	NaN	NaN	NaN	NaN	NaN	NaN	NaN	NaN	NaN	NaN	NaN	NaN	NaN	NaN	NaN	NaN	NaN	NaN	NaN	NaN	NaN	NaN	NaN	NaN	NaN	NaN	NaN	NaN	NaN	NaN	NaN	NaN	NaN
MEC_X	-3.01848	2.01028	0.00925725	0.239131	3.62048	2.90892	NaN	NaN	NaN	NaN	NaN	NaN	NaN	NaN	NaN	NaN	NaN	NaN	NaN	NaN	NaN	NaN	NaN	NaN	NaN	NaN	NaN	NaN	NaN	NaN	NaN	NaN	NaN	NaN	NaN	NaN	NaN	NaN	NaN	NaN	NaN	NaN	NaN	NaN	NaN	NaN	NaN	NaN	NaN
MEC_X	-0.38922	1.77284	0.482244	0.941831	0.3119	1.63767	5.0754	3.24802	6.15995	5.62955	5.65149	0.573901	4.79993	5.75594	0.206052	0.890973	4.33135	5.92878	0.614183	5.65937	2.32429	5.41716	2.0152	5.85915	5.38319	5.6936	6.14063	0.435189	0.7807	6.00818	5.83616	0.146367	1.07508	5.7804	1.1565	5.38932	5.66896	6.01738	2.99292	0.715694	0.439118	5.38045	5.79975	3.50238	6.07687	5.07079	4.87145	5.73096	3.4904
MEC_X	-1.9134	1.97931	0.3256	0.543915	4.33713	2.67109	4.40245	4.5338	NaN	NaN	NaN	NaN	NaN	NaN	NaN	NaN	NaN	NaN	NaN	NaN	NaN	NaN	NaN	NaN	NaN	NaN	NaN	NaN	NaN	NaN	NaN	NaN	NaN	NaN	NaN	NaN	NaN	NaN	NaN	NaN	NaN	NaN	NaN	NaN	NaN	NaN	NaN	NaN	NaN
MEC_X	-1.44972	-2.23096	1.11022e-16	NaN	4.83346	NaN	NaN	NaN	NaN	NaN	NaN	NaN	NaN	NaN	NaN	NaN	NaN	NaN	NaN	NaN	NaN	NaN	NaN	NaN	NaN	NaN	NaN	NaN	NaN	NaN	NaN	NaN	NaN	NaN	NaN	NaN	NaN	NaN	NaN	NaN	NaN	NaN	NaN	NaN	NaN	NaN	NaN	NaN	NaN
MEC_X	-2.78361	0.523255	0.720788	0.534488	3.21283	4.55647	6.18066	3.07535	3.24959	3.74956	NaN	NaN	NaN	NaN	NaN	NaN	NaN	NaN	NaN	NaN	NaN	NaN	NaN	NaN	NaN	NaN	NaN	NaN	NaN	NaN	NaN	NaN	NaN	NaN	NaN	NaN	NaN	NaN	NaN	NaN	NaN	NaN	NaN	NaN	NaN	NaN	NaN	NaN	NaN
MEC_X	-2.00312	2.63119	0.318279	0.936465	3.80345	4.32487	3.98368	4.57624	3.76126	4.73148	3.5333	4.21193	4.40554	4.44344	5.69718	4.88714	3.53306	2.68548	4.23527	0.978007	NaN	NaN	NaN	NaN	NaN	NaN	NaN	NaN	NaN	NaN	NaN	NaN	NaN	NaN	NaN	NaN	NaN	NaN	NaN	NaN	NaN	NaN	NaN	NaN	NaN	NaN	NaN	NaN	NaN
MEC_X	-2.74585	1.48683	0.442617	0.612617	1.50386	3.22017	3.63731	3.68874	2.3947	4.55005	3.53733	2.42435	3.54741	5.56373	5.14967	3.54994	2.59055	2.62147	4.32822	5.4265	3.03247	4.85144	3.48895	3.42654	3.68904	3.87069	4.06497	4.41088	3.26949	3.94555	3.51063	5.76971	1.3242	4.78374	3.40043	3.32503	2.91034	3.36218	2.63831	3.57454	4.01016	2.47519	2.5937	NaN	NaN	NaN	NaN	NaN	NaN
MEC_X	2.0425	0.968876	0.609236	0.669106	3.16039	4.61983	1.99556	1.03123	1.779	5.69897	2.92687	1.95605	1.0421	2.01899	3.88203	2.84099	2.01086	2.2341	4.70128	5.71898	5.98878	2.13773	4.35849	0.922646	3.35916	1.97999	2.0425	2.01858	6.01594	3.62716	2.89568	5.90647	2.29124	6.01381	1.11965	2.95933	2.34944	3.0367	3.04931	5.1968	NaN	NaN	NaN	NaN	NaN	NaN	NaN	NaN	NaN
MEC_X	3.01796	-0.095629	0.590067	0.515001	2.6501	2.86143	2.3167	2.56334	4.61205	5.93199	2.3646	1.63078	3.84831	0.813897	4.48133	3.98728	2.59072	2.22817	3.78472	3.22619	3.17685	3.01796	4.81546	NaN	NaN	NaN	NaN	NaN	NaN	NaN	NaN	NaN	NaN	NaN	NaN	NaN	NaN	NaN	NaN	NaN	NaN	NaN	NaN	NaN	NaN	NaN	NaN	NaN	NaN
MEC_X	-2.6773	-0.676362	0.880672	0.669792	5.62825	3.49461	5.04776	0.241646	5.52757	3.84756	5.69071	3.41805	1.63177	2.49096	3.20778	5.73271	5.60434	1.49875	2.60673	2.5058	1.83812	4.48899	3.37672	4.51686	4.86528	6.21887	2.82584	0.851011	0.205066	1.42184	5.00694	3.60588	2.81067	4.08805	3.10427	NaN	NaN	NaN	NaN	NaN	NaN	NaN	NaN	NaN	NaN	NaN	NaN	NaN	NaN
MEC_X	-2.77053	1.05893	0.830588	0.909313	1.92894	1.2167	4.00552	4.77883	4.15305	5.69794	5.19943	3.7105	1.29878	4.53944	4.63402	2.94847	5.23859	3.62198	2.31894	6.04045	1.39494	5.13816	2.27513	4.08652	4.20035	1.64587	6.15304	3.42555	5.34912	5.14084	2.86363	3.06692	3.59976	2.60231	1.74057	2.77333	2.62186	1.38239	3.65566	1.42389	1.79451	4.99009	2.49318	1.88325	2.26825	4.6338	3.10865	0.65902	1.63556
MEC_X	-2.76335	-2.47032	0.385788	0.268246	3.36919	1.5816	4.91372	2.94991	4.35255	2.91099	0.0101024	3.86717	3.87175	3.49226	2.95511	3.54741	3.15694	5.12215	NaN	NaN	NaN	NaN	NaN	NaN	NaN	NaN	NaN	NaN	NaN	NaN	NaN	NaN	NaN	NaN	NaN	NaN	NaN	NaN	NaN	NaN	NaN	NaN	NaN	NaN	NaN	NaN	NaN	NaN	NaN
MEC_X	-1.62219	-1.77588	0.338086	0.707321	5.23116	5.49075	5.18697	3.16153	2.2461	4.40687	4.80282	4.66099	4.21631	4.36166	5.36998	NaN	NaN	NaN	NaN	NaN	NaN	NaN	NaN	NaN	NaN	NaN	NaN	NaN	NaN	NaN	NaN	NaN	NaN	NaN	NaN	NaN	NaN	NaN	NaN	NaN	NaN	NaN	NaN	NaN	NaN	NaN	NaN	NaN	NaN
MEC_X	-2.38411	1.59958	0.29875	0.709997	5.7856	2.14304	3.89907	3.27263	4.15111	3.9993	3.15484	4.12345	3.62064	NaN	NaN	NaN	NaN	NaN	NaN	NaN	NaN	NaN	NaN	NaN	NaN	NaN	NaN	NaN	NaN	NaN	NaN	NaN	NaN	NaN	NaN	NaN	NaN	NaN	NaN	NaN	NaN	NaN	NaN	NaN	NaN	NaN	NaN	NaN	NaN
MEC_X	-1.17855	-1.34303	0.127219	0.905736	4.59471	5.61456	NaN	NaN	NaN	NaN	NaN	NaN	NaN	NaN	NaN	NaN	NaN	NaN	NaN	NaN	NaN	NaN	NaN	NaN	NaN	NaN	NaN	NaN	NaN	NaN	NaN	NaN	NaN	NaN	NaN	NaN	NaN	NaN	NaN	NaN	NaN	NaN	NaN	NaN	NaN	NaN	NaN	NaN	NaN
MEC_X	-2.75867	-0.352572	0.241397	0.622918	3.35626	2.98764	3.36657	2.07698	3.57222	3.3334	3.52451	3.88399	3.22774	3.22898	4.21748	4.23745	4.44773	3.85586	3.43875	5.17273	3.40667	4.00983	2.73142	3.45568	3.66736	6.22159	3.08005	4.11716	4.25403	3.41484	3.29389	3.70072	3.26272	3.83793	2.99622	3.62236	4.1389	NaN	NaN	NaN	NaN	NaN	NaN	NaN	NaN	NaN	NaN	NaN	NaN
MEC_X	-2.67235	0.726502	0.381404	0.803685	3.41412	3.55077	3.41777	3.69512	2.59798	5.24797	5.80608	4.66325	3.61084	2.14573	4.26682	2.53457	2.97841	5.57407	3.59946	4.285	2.06561	4.30804	2.93643	5.23774	3.44849	3.34625	3.83759	3.39609	4.30957	2.85105	3.92903	3.31075	4.59526	4.09276	4.67475	NaN	NaN	NaN	NaN	NaN	NaN	NaN	NaN	NaN	NaN	NaN	NaN	NaN	NaN
MEC_X	-2.77182	0.250804	0.545831	0.294375	4.17173	3.04848	5.1619	3.3399	3.75374	2.54691	3.06432	4.57144	3.68284	2.84372	2.16776	3.89175	3.85892	1.8852	5.90808	2.70927	1.44644	4.34281	1.10039	0.401807	1.61465	3.18509	3.29151	2.41891	1.59396	4.38016	4.50047	3.73946	5.51155	4.24401	NaN	NaN	NaN	NaN	NaN	NaN	NaN	NaN	NaN	NaN	NaN	NaN	NaN	NaN	NaN
MEC_X	-2.02024	-1.78063	NaN	NaN	4.26295	NaN	NaN	NaN	NaN	NaN	NaN	NaN	NaN	NaN	NaN	NaN	NaN	NaN	NaN	NaN	NaN	NaN	NaN	NaN	NaN	NaN	NaN	NaN	NaN	NaN	NaN	NaN	NaN	NaN	NaN	NaN	NaN	NaN	NaN	NaN	NaN	NaN	NaN	NaN	NaN	NaN	NaN	NaN	NaN
MEC_X	1.78623	-2.83505	0.826218	0.611043	1.78623	1.86831	5.11382	5.33736	2.62915	NaN	NaN	NaN	NaN	NaN	NaN	NaN	NaN	NaN	NaN	NaN	NaN	NaN	NaN	NaN	NaN	NaN	NaN	NaN	NaN	NaN	NaN	NaN	NaN	NaN	NaN	NaN	NaN	NaN	NaN	NaN	NaN	NaN	NaN	NaN	NaN	NaN	NaN	NaN	NaN
MEC_X	-2.30861	0.965611	0.82217	0.860942	1.40868	4.92792	2.95495	5.31982	3.77695	4.31255	6.20914	4.71484	5.36338	5.10967	3.94246	1.25566	3.50592	4.34225	2.62015	4.80086	3.19275	4.53126	5.06139	3.87609	4.70261	1.25605	3.49525	3.72364	5.3558	3.05993	1.00555	4.22796	4.99353	5.7408	4.28119	0.0395218	4.3998	2.48963	5.20047	5.03363	1.99395	1.18251	3.61303	1.1875	3.97458	2.33707	3.06619	5.00199	3.70159
MEC_X	-2.05747	2.86828	0.0786088	0.837253	3.82657	4.62487	NaN	NaN	NaN	NaN	NaN	NaN	NaN	NaN	NaN	NaN	NaN	NaN	NaN	NaN	NaN	NaN	NaN	NaN	NaN	NaN	NaN	NaN	NaN	NaN	NaN	NaN	NaN	NaN	NaN	NaN	NaN	NaN	NaN	NaN	NaN	NaN	NaN	NaN	NaN	NaN	NaN	NaN	NaN
MEC_X	-2.52805	2.29312	0.494516	0.708556	3.71389	3.14206	2.55156	3.73685	0.949635	1.42377	3.68634	2.31194	3.06372	2.99398	3.79044	3.04704	4.7447	2.94034	1.52554	3.79264	4.11795	3.30099	5.13074	4.55508	3.4986	4.32693	3.98819	5.27592	4.64653	3.57138	5.73789	4.0939	4.15521	2.99134	4.36042	2.49201	4.08549	6.1279	3.77342	5.4997	5.26225	4.64238	4.47936	1.73531	3.06974	1.13695	4.81511	3.83087	4.17059
MEC_X	-1.8355	1.23779	NaN	NaN	4.44769	NaN	NaN	NaN	NaN	NaN	NaN	NaN	NaN	NaN	NaN	NaN	NaN	NaN	NaN	NaN	NaN	NaN	NaN	NaN	NaN	NaN	NaN	NaN	NaN	NaN	NaN	NaN	NaN	NaN	NaN	NaN	NaN	NaN	NaN	NaN	NaN	NaN	NaN	NaN	NaN	NaN	NaN	NaN	NaN
MEC_X	-1.91591	1.4423	0.442939	0.773244	2.4691	6.02956	5.08254	4.60184	4.45907	3.39971	1.86012	4.13861	5.33816	4.23329	4.87759	5.30813	5.86144	5.25868	4.06027	3.56272	4.36727	4.1438	2.11372	3.72923	3.52881	3.38511	3.57929	4.95383	4.69436	4.53551	4.57606	0.651466	4.36251	4.31919	4.68303	NaN	NaN	NaN	NaN	NaN	NaN	NaN	NaN	NaN	NaN	NaN	NaN	NaN	NaN
MEC_X	-1.8011	1.47672	0.358649	0.567413	4.48208	4.73904	4.12249	6.25605	4.64875	4.00994	3.12387	NaN	NaN	NaN	NaN	NaN	NaN	NaN	NaN	NaN	NaN	NaN	NaN	NaN	NaN	NaN	NaN	NaN	NaN	NaN	NaN	NaN	NaN	NaN	NaN	NaN	NaN	NaN	NaN	NaN	NaN	NaN	NaN	NaN	NaN	NaN	NaN	NaN	NaN
MEC_X	-2.48466	-0.565429	0.439002	0.738247	4.28355	3.74261	2.06621	3.60869	3.68681	5.27915	1.07502	3.84851	3.79853	4.03629	5.25742	NaN	NaN	NaN	NaN	NaN	NaN	NaN	NaN	NaN	NaN	NaN	NaN	NaN	NaN	NaN	NaN	NaN	NaN	NaN	NaN	NaN	NaN	NaN	NaN	NaN	NaN	NaN	NaN	NaN	NaN	NaN	NaN	NaN	NaN
MEC_X	-1.9352	-1.63002	0.21967	0.52169	4.22932	4.75896	4.28242	4.74837	3.94184	4.84341	4.17328	4.22024	3.34431	3.19334	4.84687	4.65865	2.11339	4.55928	5.10325	3.85963	3.951	4.33615	4.98682	4.22316	4.33565	3.48149	5.23459	4.82495	4.92271	4.95457	4.93762	4.69645	3.68703	3.97608	2.67134	4.73742	3.88078	4.71076	4.49697	3.90638	5.41991	4.17609	4.88013	3.9796	3.72172	4.52787	5.34436	3.97586	4.08875
MEC_X	-2.62218	1.08165	NaN	1.11022e-16	3.661	NaN	NaN	NaN	NaN	NaN	NaN	NaN	NaN	NaN	NaN	NaN	NaN	NaN	NaN	NaN	NaN	NaN	NaN	NaN	NaN	NaN	NaN	NaN	NaN	NaN	NaN	NaN	NaN	NaN	NaN	NaN	NaN	NaN	NaN	NaN	NaN	NaN	NaN	NaN	NaN	NaN	NaN	NaN	NaN
MEC_X	-2.86256	2.79487	0.0171282	0.70585	3.42063	3.6798	3.39086	NaN	NaN	NaN	NaN	NaN	NaN	NaN	NaN	NaN	NaN	NaN	NaN	NaN	NaN	NaN	NaN	NaN	NaN	NaN	NaN	NaN	NaN	NaN	NaN	NaN	NaN	NaN	NaN	NaN	NaN	NaN	NaN	NaN	NaN	NaN	NaN	NaN	NaN	NaN	NaN	NaN	NaN
MEC_X	-2.67185	1.06893	0.374368	0.953398	3.53756	4.36409	2.61836	3.7742	3.82758	3.92081	5.24743	5.21545	3.73321	3.21655	3.57563	3.64937	2.18356	4.53671	5.40191	3.26619	3.46908	4.14564	3.53861	4.90356	3.69177	3.40335	2.64341	2.95844	3.61133	4.32012	2.11435	3.73677	3.05196	2.97964	2.53936	4.52138	4.81952	2.9495	3.41186	3.88282	3.25099	4.41164	NaN	NaN	NaN	NaN	NaN	NaN	NaN
MEC_X	-0.346042	-0.194415	0.69402	0.0589992	1.21204	4.37906	NaN	NaN	NaN	NaN	NaN	NaN	NaN	NaN	NaN	NaN	NaN	NaN	NaN	NaN	NaN	NaN	NaN	NaN	NaN	NaN	NaN	NaN	NaN	NaN	NaN	NaN	NaN	NaN	NaN	NaN	NaN	NaN	NaN	NaN	NaN	NaN	NaN	NaN	NaN	NaN	NaN	NaN	NaN
MEC_X	-2.17783	-0.119082	0.656306	0.617917	3.18713	4.27599	3.18503	4.89873	4.26595	2.37372	4.00855	0.243594	0.793232	5.2368	4.07931	0.856397	3.60575	3.69785	4.03926	1.4611	2.59023	4.14028	4.32792	5.01816	4.14386	4.10535	5.33435	2.93506	3.12897	NaN	NaN	NaN	NaN	NaN	NaN	NaN	NaN	NaN	NaN	NaN	NaN	NaN	NaN	NaN	NaN	NaN	NaN	NaN	NaN
MEC_X	-2.3747	1.62735	0.356834	0.860708	3.14042	3.34944	4.31616	4.34521	4.22958	4.69131	4.40849	4.51162	4.23302	3.97947	4.3004	2.94444	3.88213	1.79694	4.42608	1.63774	2.32515	3.17514	3.80009	4.58053	4.28563	3.93484	3.05099	2.68158	3.06694	4.41831	5.57758	4.5159	3.00964	3.70984	4.18693	3.22129	3.43587	3.11519	3.30634	4.41641	NaN	NaN	NaN	NaN	NaN	NaN	NaN	NaN	NaN
MEC_X	-2.84041	1.16548	0.385271	0.592778	1.82096	3.29945	3.69177	2.77565	2.9487	4.19415	2.6008	4.21895	3.53229	4.92312	2.04934	2.92659	1.60591	3.79044	1.34776	2.70849	2.4342	5.19915	4.36257	4.00604	4.4076	3.44278	2.80375	3.44789	2.76433	2.04512	3.50349	2.69955	3.81827	3.52888	0.421668	2.1297	3.45843	4.03855	2.47058	3.58772	3.99178	2.67355	3.45201	NaN	NaN	NaN	NaN	NaN	NaN
MEC_X	2.68364	0.225461	0.624675	0.413415	4.29183	0.0125873	2.52279	0.867354	0.953202	2.84449	3.38238	2.42501	5.83429	2.02399	3.6515	2.87924	3.76004	3.43009	1.96051	3.30967	2.82317	1.3576	NaN	NaN	NaN	NaN	NaN	NaN	NaN	NaN	NaN	NaN	NaN	NaN	NaN	NaN	NaN	NaN	NaN	NaN	NaN	NaN	NaN	NaN	NaN	NaN	NaN	NaN	NaN
MEC_X	-2.42112	0.636614	0.66195	0.682345	3.99507	2.3053	4.1161	0.166503	4.19721	4.50927	2.59572	3.13645	3.98983	2.19196	4.20433	1.70694	4.23295	2.02588	4.07215	3.36912	2.70054	5.37182	6.18292	3.73002	2.33231	2.87184	4.51577	2.38623	3.43583	4.27048	2.35171	3.29652	4.43053	1.93097	4.18667	3.96316	4.19706	1.79115	2.62727	5.35673	4.45017	4.80177	5.57968	3.58766	3.16577	5.13336	5.16339	5.3822	4.42772
[truncated: 523 more columns]

## Sheet: Figure 4
Fig4a-b
experiment	fig4a_proportion_of_spikes_in_theta_phase_early	fig4a_proportion_of_spikes_in_theta_phase_mid	fig4a_proportion_of_spikes_in_theta_phase_late	fig4b_mean_num_spikes_per_cell
DG_C	0.21875	0.59375	0.1875	1.75
DG_C	0.0555556	0.583333	0.361111	1.28571
DG_C	0.307692	0.5	0.192308	1.25
DG_C	0.174041	0.528024	0.297935	2.09677
DG_C	0.142857	0.857143	0	1
DG_C	0.027027	0.486486	0.486486	1.6
DG_C	0.323051	0.373608	0.303342	2.225
DG_C	0.0833333	0.416667	0.5	1
DG_C	0.223796	0.526912	0.249292	2.19231
DG_C	0.204545	0.420455	0.375	2.16667
DG_C	0.545455	0.454545	0	1
DG_C	0.270059	0.55773	0.172211	1.26027
DG_C	0.142857	0.428571	0.428571	2
DG_C	0.401935	0.372032	0.226033	1
DG_C	0.442623	0.295082	0.262295	1.33333
DG_C	0.380952	0.285714	0.333333	2.5
DG_C	0.283673	0.487755	0.228571	2.3
DG_C	0.449275	0.304348	0.246377	1.25
DG_C	0.310089	0.413205	0.276706	1.96
DG_C	0.226644	0.439446	0.33391	2.375
DG_C	0.27686	0.381198	0.341942	1.88
DG_C	0.328029	0.428397	0.243574	2.01887
DG_C	0.322878	0.389299	0.287823	1.9375
DG_C	0.189189	0.513514	0.297297	1.85714
DG_C	0.530973	0.283186	0.185841	1.46154
DG_C	0.292191	0.337531	0.370277	2.07143
DG_C	0.059322	0.483051	0.457627	1.2
DG_C	0.187302	0.520635	0.292063	1.29167
DG_C	0.140127	0.738854	0.121019	1.8125
DG_C	0.36	0.438947	0.201053	1.77778
DG_C	0.239291	0.522895	0.237814	1.66667
DG_C	0.526316	0.333333	0.140351	1.66667
DG_C	0.26788	0.373212	0.358908	1.77778
DG_C	0.220817	0.442607	0.336576	1.97059
DG_C	0.534884	0.162791	0.302326	2.33333
DG_C	0.139373	0.470383	0.390244	1.40625
DG_C	0.530303	0.280303	0.189394	1.75
DG_C	0.444444	0.555556	0	2
DG_C	0.0113636	0.681818	0.306818	1.75
DG_C	0.200913	0.445967	0.35312	1.85185
DG_C	0.333333	0.666667	0	1
DG_C	0.409692	0.374449	0.215859	3.8
DG_C	0.0625	0.6875	0.25	2
DG_C	0.615385	0.192308	0.192308	8
DG_C	0.37931	0.551724	0.0689655	1.14286
DG_C	0.320934	0.418685	0.260381	2.61538
DG_C	0.293324	0.384943	0.321733	1.56164
DG_C	0.27907	0.465116	0.255814	1.25
DG_C	0.0588235	0.705882	0.235294	1.5
DG_C	0.24581	0.480447	0.273743	2.14286
DG_C	0.285047	0.381308	0.333645	2.32558
DG_C	0.224841	0.466908	0.30825	1.64286
DG_C	0.08	0.56	0.36	1.33333
DG_C	0.533333	0.3	0.166667	8
DG_C	0.278689	0.42623	0.295082	2.66667
DG_C	0.296296	0.439815	0.263889	3.46154
DG_C	0.478261	0.289855	0.231884	6
DG_C	0.2	0.46	0.34	1.25
DG_C	0.12766	0.510638	0.361702	1.42857
DG_C	0.135593	0.46247	0.401937	1.57143
DG_C	0.326923	0.307692	0.365385	2.4
DG_C	0.179567	0.495356	0.325077	1.67391
DG_C	0.345622	0.451613	0.202765	1.91667
DG_C	0.128	0.51	0.362	1.32558
DG_C	0.322259	0.358804	0.318937	1.41176
DG_C	0.405063	0.35443	0.240506	1.5
DG_C	0.440252	0.283019	0.27673	3.66667
DG_C	0.205993	0.505618	0.28839	1.66667
DG_C	0.44	0.306667	0.253333	1.16667
DG_C	0.363636	0.52862	0.107744	3.82353
DG_C	0.448718	0.378205	0.173077	4.42857
DG_C	0.327731	0.504202	0.168067	1.95
DG_C	0.256983	0.575419	0.167598	1.82353
DG_C	0.541667	0.291667	0.166667	2.5
DG_C	0.222222	0.333333	0.444444	3
DG_C	0.432353	0.420588	0.147059	4.19048
DG_C	0.365217	0.286957	0.347826	9.16667
DG_C	0.350975	0.32312	0.325905	11.8182
DG_C	0.325215	0.345272	0.329513	6.63636
DG_C	0.3	0.4	0.3	2.42857
DG_C	0.455285	0.308943	0.235772	11.5
DG_C	0.317618	0.315136	0.367246	4.32
DG_C	0.166667	0.333333	0.5	1
DG_C	0.357298	0.339869	0.302832	9.85714
DG_X	0.302632	0.447368	0.25	2.6
DG_X	0.425982	0.23565	0.338369	2.875
DG_X	0.555556	0.111111	0.333333	3
DG_X	0.375	0.275	0.35	1.8
DG_X	0.295172	0.446207	0.258621	2.2381
DG_X	0.408451	0.309859	0.28169	1.71429
DG_X	0.415584	0.233766	0.350649	2
DG_X	0.315436	0.463087	0.221477	2.45455
DG_X	0.331325	0.349398	0.319277	2.15
DG_X	0.315961	0.387622	0.296417	4
DG_X	0.313531	0.346535	0.339934	4.5
DG_X	0.271429	0.38	0.348571	5.47059
DG_X	0.190476	0.452381	0.357143	3
DG_X	0.346154	0.3	0.353846	7.14286
DG_X	0.235294	0.470588	0.294118	1.33333
DG_X	0.338308	0.343284	0.318408	4.125
DG_X	0.327014	0.327014	0.345972	3.75
DG_X	0.366548	0.307829	0.325623	4.59375
DG_X	0.289773	0.471591	0.238636	2.92308
DG_X	0.317992	0.332636	0.349372	3.40909
DG_X	0.2	0	0.8	2
DG_X	0.234043	0.425532	0.340426	2.25
DG_X	0.347848	0.309939	0.342213	3.03333
DG_X	0.375	0.125	0.5	2
DG_X	0.474227	0.103093	0.42268	5.25
DG_X	0.563574	0.189003	0.247423	3.46154
DG_X	0.431818	0.181818	0.386364	6
DG_X	0.473451	0.172566	0.353982	5.8
DG_X	0.441441	0.175676	0.382883	5.75
DG_X	0.857143	0.142857	0	1
DG_X	0.555556	0.402778	0.0416667	1.4
DG_X	0.549618	0.225191	0.225191	5
DG_X	0.6	0.35	0.05	2
DG_X	0.7	0.133333	0.166667	2
DG_X	0.497995	0.16377	0.338235	2.07483
DG_X	0.444444	0.444444	0.111111	1
DG_X	0.401051	0.332312	0.266637	1.65031
DG_X	0.295455	0.295455	0.409091	2
DG_X	0.34	0.43	0.23	4
DG_X	0.407692	0.284615	0.307692	2.71429
DG_X	0.555556	0.111111	0.333333	2.33333
DG_X	0.818182	0.0909091	0.0909091	2
DG_X	0	0.142857	0.857143	4
DG_X	0.5	0.306818	0.193182	4.75
DG_X	0.8125	0.0625	0.125	4.5
DG_X	0.453333	0.2	0.346667	7.33333
DG_X	0.488947	0.375813	0.135241	3.95455
DG_X	0	0.625	0.375	3
DG_X	0.380383	0.41866	0.200957	2.47619
DG_X	0.285714	0.535714	0.178571	1.75
DG_X	0.246032	0.380952	0.373016	1.77778
DG_X	0.479452	0.406393	0.114155	1.84615
DG_X	0.2	0.4	0.4	1
DG_X	0.415937	0.294118	0.289946	3.2
DG_X	0.386973	0.34818	0.264847	2.8
DG_X	0.462947	0.294682	0.242371	2.93182
DG_X	0.5	0.363636	0.136364	1.33333
DG_X	0.324324	0.297297	0.378378	2.33333
DG_X	0.323777	0.437605	0.238617	2.74419
DG_X	0.438442	0.340347	0.221211	2.504
DG_X	0.448052	0.262338	0.28961	7.19178
DG_X	0.557613	0.211934	0.230453	6.61404
DG_X	0.5	0	0.5	3
DG_X	0.246269	0.343284	0.410448	3.16667
DG_X	0.285714	0	0.714286	7
DG_X	0.371795	0.282051	0.346154	2.92308
DG_X	0.75	0.25	0	3
DG_X	0.375	0.318182	0.306818	2.4
MEC_C	0.333333	0.5	0.166667	3
MEC_C	0.193548	0.0967742	0.709677	1.5
MEC_C	0.285714	0.571429	0.142857	2
MEC_C	0.268908	0.365546	0.365546	2.88235
MEC_C	0.587097	0.109677	0.303226	1.83333
MEC_C	0.568627	0.313725	0.117647	2.5
MEC_C	0.237624	0.471947	0.290429	3.08824
MEC_C	0.342105	0.345865	0.31203	2.22222
MEC_C	0.288382	0.304979	0.406639	2.48
MEC_C	0.210016	0.470113	0.319871	1.57143
MEC_C	0.386364	0.215909	0.397727	4.6
MEC_C	0.315104	0.414062	0.270833	3.25
MEC_C	0.2	0.3	0.5	1
MEC_C	0.444444	0.333333	0.222222	1
MEC_C	0.193548	0.612903	0.193548	2.75
MEC_C	0.121212	0.272727	0.606061	1.33333
MEC_C	0.315789	0.460526	0.223684	3
MEC_C	0.0714286	0.428571	0.5	2.5
MEC_C	0.18797	0.345865	0.466165	2.32
MEC_C	0.384615	0.350962	0.264423	3.5
MEC_C	0.161905	0.409524	0.428571	1.625
MEC_C	0.115732	0.260398	0.62387	1.62791
MEC_C	0.339041	0.212329	0.44863	4.23077
MEC_C	0.323529	0.364379	0.312092	2.86275
MEC_C	0.473214	0.28125	0.245536	2.57895
MEC_C	0.501788	0.313468	0.184744	3.40541
MEC_C	0.299652	0.571429	0.12892	1.30556
MEC_C	0.252324	0.397078	0.350598	2.25
MEC_C	0.262626	0.40404	0.333333	3
MEC_C	0.389831	0.305085	0.305085	4.33333
MEC_C	0.18612	0.485804	0.328076	1.41379
MEC_C	0.6875	0.1875	0.125	2
MEC_C	0.417379	0.38604	0.196581	2.1
MEC_C	0.316929	0.352362	0.330709	1.77273
MEC_C	0.312102	0.356688	0.33121	7
MEC_C	0.23	0.38	0.39	7.85714
MEC_C	0.0909091	0.848485	0.0606061	1.6
MEC_C	0.625	0.125	0.25	2
MEC_C	0.4375	0.296875	0.265625	1.66667
MEC_C	0.242222	0.635556	0.122222	2.61765
MEC_C	0.303272	0.480447	0.216281	2.60656
MEC_C	0.777778	0.111111	0.111111	2.33333
MEC_C	0.578947	0.368421	0.0526316	2
MEC_C	0.341379	0.37931	0.27931	1.74359
MEC_C	0.444444	0.148148	0.407407	3.5
MEC_C	0.236593	0.618297	0.14511	2.43137
MEC_C	0.347561	0.40968	0.242759	2.19672
MEC_C	0.352691	0.422764	0.224545	1
MEC_C	0.415058	0.355212	0.22973	3
MEC_C	0.262145	0.461962	0.275894	1
MEC_C	0.317759	0.418297	0.263943	1.99648
MEC_C	0.2875	0.354167	0.358333	1.44444
MEC_C	0.394472	0.258794	0.346734	3
MEC_C	0.385445	0.277628	0.336927	3.0625
MEC_C	0.320513	0.5	0.179487	1
MEC_C	0.48	0.29	0.23	3.5
MEC_C	0.363112	0.458213	0.178674	4.16667
MEC_C	0.526316	0.368421	0.105263	3
MEC_C	0.363073	0.374845	0.262082	2.35294
MEC_C	0.291005	0.27866	0.430335	3
MEC_C	0.428571	0.214286	0.357143	2
MEC_C	0.345568	0.359893	0.294539	2.63636
MEC_C	0.405451	0.381601	0.212947	2.5
MEC_C	0.521739	0.347826	0.130435	1
MEC_C	0.377778	0.377778	0.244444	2
MEC_C	0.273984	0.360163	0.365854	2.625
MEC_C	0.142857	0.714286	0.142857	1
MEC_C	0.291667	0.6875	0.0208333	2.2
MEC_C	0.38299	0.496208	0.119177	3.1
MEC_C	0.22973	0.324324	0.445946	3.33333
MEC_C	0.343373	0.385542	0.271084	2.25
MEC_C	0.351259	0.449657	0.199085	3.56
MEC_C	0.373967	0.355372	0.270661	3.67742
MEC_C	0.367978	0.328184	0.303839	1.9697
MEC_C	0.262745	0.342484	0.394771	1.82143
MEC_C	0.286957	0.495652	0.217391	3.5
MEC_C	0.346218	0.363866	0.289916	2.28571
MEC_C	0.313506	0.329601	0.356893	2.38235
MEC_C	0.374	0.38	0.246	3.375
MEC_C	0.409836	0.506375	0.0837887	3.05455
MEC_C	0.448276	0.551724	0	3
MEC_C	0.352239	0.346269	0.301493	2.33333
MEC_C	0.417582	0.335165	0.247253	2.5
MEC_C	0.29386	0.337719	0.368421	1.53333
MEC_C	0.288194	0.399306	0.3125	1.76923
MEC_C	0.253012	0.313253	0.433735	2
MEC_C	0.381505	0.34564	0.272855	2.14286
MEC_C	0.344519	0.353468	0.302013	2.03448
MEC_C	0.275591	0.370079	0.354331	2.29167
MEC_C	0.267442	0.337209	0.395349	2.4
MEC_C	0.274286	0.58	0.145714	1.76923
MEC_C	0.324324	0.559033	0.116643	2.375
MEC_C	0.325758	0.515152	0.159091	2
MEC_C	0.277344	0.4375	0.285156	1.69231
MEC_C	0.1375	0.4625	0.4	2.8
MEC_C	0.162437	0.632342	0.205221	2.46875
MEC_C	0.196897	0.403341	0.399761	2.74359
MEC_C	0.0263158	0.368421	0.605263	1.63636
MEC_C	0.20098	0.442402	0.356618	2.48148
MEC_C	0.418785	0.357345	0.22387	2.54286
MEC_C	0.321739	0.415942	0.262319	2.77273
MEC_X	0.341772	0.348101	0.310127	2.57895
MEC_X	0.172414	0.586207	0.241379	1.5
MEC_X	0.279793	0.370466	0.349741	3.5
MEC_X	0.277778	0.37037	0.351852	2
MEC_X	0.285276	0.417178	0.297546	2.4375
MEC_X	0.373684	0.305263	0.321053	1.83636
MEC_X	0.253298	0.455585	0.291117	2.66667
MEC_X	0.810811	0.189189	0	3
MEC_X	0.4	0.352941	0.247059	4.25
MEC_X	0.222222	0.444444	0.333333	1
MEC_X	0.31694	0.409836	0.273224	2.2
MEC_X	0.391304	0.384058	0.224638	3.20833
MEC_X	0.572368	0.190789	0.236842	3.11111
MEC_X	0.198174	0.484018	0.317808	3.77778
MEC_X	0.388889	0.25	0.361111	1.42857
MEC_X	0.571429	0.0952381	0.333333	1.25
MEC_X	0.332579	0.381787	0.285633	2.65517
MEC_X	0.378378	0.389189	0.232432	2.04545
MEC_X	0.0309278	0.721649	0.247423	2.53333
MEC_X	0.0833333	0.833333	0.0833333	4
MEC_X	0.363636	0.494071	0.142292	1.9375
MEC_X	0.426357	0.372093	0.20155	3.33333
MEC_X	0.375	0.625	0	3
MEC_X	0.25	0.75	0	2
MEC_X	0.392857	0.428571	0.178571	5.33333
MEC_X	0.301075	0.376344	0.322581	2.71429
MEC_X	0.304529	0.352421	0.34305	3.28571
MEC_X	0.190476	0.595238	0.214286	1.5
MEC_X	0.218182	0.272727	0.509091	1.33333
MEC_X	0.302412	0.391466	0.306122	2.18605
MEC_X	0.3125	0.4375	0.25	1
MEC_X	0.333333	0.5	0.166667	1
MEC_X	0.6	0.188235	0.211765	1.7
MEC_X	0.352	0.378667	0.269333	2.26087
MEC_X	0.480519	0.301948	0.217532	3.17391
MEC_X	0.0909091	0.727273	0.181818	2.5
MEC_X	0.4064	0.376	0.2176	2.59375
MEC_X	0.329983	0.438861	0.231156	3.33333
MEC_X	0.250936	0.284644	0.464419	2.59375
MEC_X	0.5	0.3	0.2	2
MEC_X	0.3125	0.302083	0.385417	4.25
MEC_X	0.178771	0.410615	0.410615	2.24242
MEC_X	0.397849	0.365591	0.236559	13
MEC_X	0.53009	0.179257	0.290653	2.81818
MEC_X	0.167513	0.395939	0.436548	2.17647
MEC_X	0.411432	0.344221	0.244347	3.45714
MEC_X	0.324324	0.344595	0.331081	4
MEC_X	0.351794	0.299922	0.348284	3.68889
MEC_X	0.0894737	0.778947	0.131579	1.80769
MEC_X	0.289243	0.378486	0.332271	3.28571
MEC_X	0.339286	0.410714	0.25	1.66667
MEC_X	0.392157	0.343137	0.264706	2.25
MEC_X	0.16	0.28	0.56	2
MEC_X	0.293698	0.501784	0.204518	2.06944
MEC_X	0.25	0.46875	0.28125	1.66667
MEC_X	0.39075	0.342903	0.266348	3.5
MEC_X	0.305785	0.404959	0.289256	3
MEC_X	0.353945	0.449893	0.196162	2.44
MEC_X	0.0909091	0.909091	0	3
MEC_X	0.317365	0.407186	0.275449	2.4
MEC_X	0.172702	0.584958	0.24234	2.09375
MEC_X	0.206299	0.316535	0.477165	3.43243
MEC_X	0.251356	0.38698	0.361664	2.57812
MEC_X	0.280702	0.368421	0.350877	3
MEC_X	0.243243	0.378378	0.378378	1.33333
MEC_X	0.25	0.25	0.5	2.6
MEC_X	0.372881	0.271186	0.355932	5
MEC_X	0.22973	0.334152	0.436118	3.51282
MEC_X	0.137615	0.321101	0.541284	2.6
MEC_X	0.0927835	0.391753	0.515464	1.66667
MEC_X	0.269269	0.335335	0.395395	4.26415
MEC_X	0.212766	0.276596	0.510638	1
MEC_X	0.176471	0.558824	0.264706	2.5
MEC_X	0.145251	0.223464	0.631285	3.07692
MEC_X	0.261364	0.284091	0.454545	1.63636
MEC_X	0.118644	0.372881	0.508475	2.46667
MEC_X	0.413934	0.266393	0.319672	4.75
MEC_X	0.410959	0.287671	0.30137	8
MEC_X	0.289389	0.376206	0.334405	1.66667
MEC_X	0.166667	0.666667	0.166667	2
MEC_X	0.17847	0.66289	0.15864	3.1
MEC_X	0.311111	0.542222	0.146667	2.61111
MEC_X	0.241071	0.428571	0.330357	2.13793
MEC_X	0.363636	0.636364	0	5
MEC_X	0.35528	0.552795	0.0919255	3.27083
MEC_X	0.373448	0.396371	0.230181	3.75
MEC_X	0.337887	0.408015	0.254098	3.36585
MEC_X	0.326592	0.369288	0.30412	2.63415
MEC_X	0.379827	0.261623	0.35855	2.27692
MEC_X	0.373494	0.325301	0.301205	1.5
MEC_X	0.384615	0.410256	0.205128	7
MEC_X	0.313131	0.373737	0.313131	3.6
MEC_X	0.237589	0.420804	0.341608	1.83871
MEC_X	0.342105	0.394737	0.263158	2.66667
MEC_X	0.314433	0.412371	0.273196	2.625
MEC_X	0.328244	0.312977	0.358779	3.2
MEC_X	0.428571	0.428571	0.142857	2
MEC_X	0.298755	0.373444	0.327801	3.83333
MEC_X	0.401866	0.46394	0.134194	3.83529
MEC_X	0.266667	0.6	0.133333	2.25
MEC_X	0.315611	0.378959	0.30543	2.71429
MEC_X	0.388377	0.36939	0.242232	4.21212
MEC_X	0.320833	0.358333	0.320833	2.91667
MEC_X	0.336792	0.326415	0.336792	3.6129
MEC_X	0.333333	0.352941	0.313725	2.33333
MEC_X	0.19802	0.425743	0.376238	2.33333
MEC_X	0.398002	0.28393	0.318068	2.98507
MEC_X	0.401408	0.316901	0.28169	3.2
MEC_X	0.335329	0.407186	0.257485	2.66667
MEC_X	0.345361	0.324742	0.324742	1.625
MEC_X	0.5	0.289474	0.210526	2
MEC_X	0.334086	0.363431	0.302483	7
MEC_X	0.384615	0.384615	0.230769	3
MEC_X	0.359375	0.34375	0.296875	5
MEC_X	0.350877	0.327485	0.321637	3.5
MEC_X	0.347107	0.338843	0.31405	4.125
MEC_X	0.357143	0.47619	0.166667	4.57692
MEC_X	0.284884	0.29845	0.416667	2.34483
MEC_X	0.271698	0.366038	0.362264	2.88
MEC_X	0.3	0.4	0.3	4
MEC_X	0.25	0.5	0.25	2.5
MEC_X	0.25	0.678571	0.0714286	4.5
MEC_X	0.330966	0.27983	0.389205	2.16667
MEC_X	0.296875	0.414062	0.289062	7.25
MEC_X	0.363636	0.454545	0.181818	4
MEC_X	0.288889	0.414815	0.296296	4
MEC_X	0.239011	0.381868	0.379121	2.25
MEC_X	0.330357	0.494048	0.175595	2.33333
MEC_X	0.504065	0.276423	0.219512	3.52778
MEC_X	0.426735	0.341902	0.231362	3.26316
MEC_X	0.288636	0.3	0.411364	3.19355
MEC_X	0.301418	0.410757	0.287825	2.27273
MEC_X	0.212598	0.5	0.287402	1.92857
MEC_X	0.318584	0.334071	0.347345	1.36364
MEC_X	0.215116	0.494186	0.290698	2.11111
MEC_X	0.266667	0.2	0.533333	2
MEC_X	0.299078	0.389987	0.310935	3.18182
MEC_X	0.245262	0.496098	0.25864	1.87097
MEC_X	0.421169	0.307607	0.271224	3.56667
MEC_X	0.5	0.25	0.25	4
MEC_X	0.25641	0.410256	0.333333	2
MEC_X	0.34611	0.31865	0.33524	3.17647
MEC_X	0.2	0.4	0.4	1
MEC_X	0.160099	0.640394	0.199507	1.77083
MEC_X	0.181818	0.272727	0.545455	1
MEC_X	0.293458	0.459813	0.246729	3.16129
MEC_X	0.317881	0.324503	0.357616	1.85714
MEC_X	0.302439	0.404878	0.292683	1.81818
MEC_X	0.17938	0.393965	0.426655	2.36486
MEC_X	0.411765	0.294118	0.294118	3
MEC_X	0.285714	0.571429	0.142857	2.66667
MEC_X	0.308333	0.388095	0.303571	2.34211
MEC_X	0.377778	0.266667	0.355556	4
MEC_X	0.286749	0.346791	0.36646	2.36
MEC_X	0.25119	0.432143	0.316667	2.19444
MEC_X	0.447312	0.350538	0.202151	2.76923
MEC_X	0.41806	0.317726	0.264214	3.55556
MEC_X	0.331919	0.390492	0.277589	2.81667
Fig 4c
Row	fig4c_dgc_1	fig4c_dgc_2	fig4c_dgc_3	fig4c_dgx_1	fig4c_dgx_2	fig4c_dgx_3	fig4c_mecc_1	fig4c_mecc_2	fig4c_mecc_3	fig4c_mecx_1	fig4c_mecx_2	fig4c_mecx_3
0.05	0.15847	0.483607	0.357923	0.375907	0.363812	0.260281	0.206707	0.456402	0.336585	0.260079	0.406037	0.333885
0.15	0.176046	0.495671	0.328283	0.397017	0.338976	0.264006	0.248543	0.46118	0.290044	0.290375	0.403657	0.305969
0.25	0.174231	0.516954	0.308816	0.38506	0.352868	0.262072	0.268944	0.468002	0.263055	0.310131	0.416092	0.273777
0.35	0.219975	0.51791	0.262115	0.414244	0.324484	0.261273	0.292492	0.466203	0.241306	0.294519	0.417108	0.288373
0.45	0.263784	0.494414	0.241802	0.427158	0.294514	0.278327	0.308251	0.457613	0.234135	0.324704	0.389002	0.286294
0.55	0.304021	0.457012	0.238967	0.430281	0.309406	0.260314	0.34688	0.416919	0.236201	0.344077	0.378888	0.277035
0.65	0.367124	0.398628	0.234248	0.413728	0.30603	0.280243	0.370873	0.393169	0.235958	0.343774	0.368647	0.287579
0.75	0.370747	0.361844	0.267409	0.444203	0.281884	0.273913	0.393271	0.365068	0.241661	0.363609	0.345113	0.291278
0.85	0.414952	0.310014	0.275034	0.406786	0.287143	0.306071	0.421707	0.315474	0.262819	0.362569	0.346217	0.291215
0.95	0.368311	0.335702	0.295987	0.416947	0.283688	0.299365	0.409475	0.319617	0.270907	0.37673	0.33586	0.287409
Fig 4d
Row	DG_C	DG_X	MEC_C	MEC_X
0.05	0.28482	0.596665	0.422028	0.548478
0.15	0.305765	0.593888	0.551262	0.555204
0.25	0.329647	0.609513	0.486159	0.603564
0.35	0.424747	0.622797	0.601076	0.624102
0.45	0.48488	0.65881	0.617655	0.629644
0.55	0.555214	0.596784	0.615551	0.639335
0.65	0.561254	0.640946	0.638337	0.672829
0.75	0.548275	0.589942	0.61661	0.666123
0.85	0.556426	0.638603	0.638277	0.680753
0.95	0.541543	0.591779	0.624706	0.702147

## Sheet: Figure 5
Fig5a-b	fig5a_normalized_distance_cycle_mean	fig5a_phase_cycle_mean		fig5b_normalized_distance_cycle_mean	fig5b_phase_cycle_mean			Fig5c-d	experiment	fig5_cycle_mean_slopes	fig5_circular_variance_all_spikes	fig5_circular_variance_cycle_mean
	0.0470526	4.48985		0.0785651	5.39427				DG_C	-0.0484855	0.666934	0.660081
	0.0700665	5.16736		0.192137	3.17437				DG_C	0.00114915	0.437541	0.441567
	0.0795762	5.42126		0.29155	1.43526				DG_C	-0.0631877	0.700046	0.714048
	0.0851509	5.58205		0.548339	2.63087				DG_C	-0.019787	0.607841	0.571585
	0.0918733	5.76473		0.700471	1.24531				DG_C	-0.0400921	0.332677	0.302261
	0.0979398	5.946		0.896733	5.92744				DG_C	-0.0273524	0.284434	0.305979
	0.168577	2.86577		0.985858	1.34312				DG_C	-0.0743675	0.921249	0.541454
	0.175799	3.15152		0.00599704	6.00211				DG_C	0.0404552	0.448461	0.499655
	0.179996	3.32381		0.0128288	0.00496617				DG_C	-0.0713568	0.692872	0.667449
	0.185266	3.5355		0.562418	2.25775				DG_C	0.0274042	0.751971	0.581552
	0.2422	0.0781694		0.825348	4.01868				DG_C	-0.0426125	0.472534	0.350868
	0.25928	0.698673		0.993652	3.61338				DG_C	-0.00585631	0.626999	0.593466
	0.265857	0.838167		0.0289057	3.60647				DG_C	0.0172638	0.609531	0.325076
	0.337795	2.7823		0.0702763	2.45677				DG_C	-0.0424355	0.771395	0.673356
	0.499781	1.05213		0.128629	2.41222				DG_C	-0.026021	0.76449	0.418981
	0.506071	1.27307		0.218069	2.47952				DG_C	0.134327	0.734067	0.790616
	0.573437	3.39186		0.318217	3.69334				DG_C	-0.0749505	0.819523	0.556694
	0.579112	3.56502		0.450535	4.31188				DG_C	-0.0575353	0.73853	0.5523
	0.58884	3.86199		0.557194	4.70171				DG_C	-0.0362942	0.871321	0.533009
	0.697294	1.04432		0.673644	4.94612				DG_C	-0.000895704	0.774878	0.528085
	0.700471	1.24531		0.777194	0.433934				DG_C	-0.0518871	0.878156	0.552015
	0.703647	1.47147		0.900087	1.25614				DG_C	-0.052496	0.858346	0.584702
	0.893751	5.71027		0.994009	5.27089				DG_C	-0.0865865	0.873627	0.682803
	0.896471	5.9089		0.00104551	4.56893				DG_C	-0.0695644	0.660884	0.628315
	0.899978	6.15664		0.165212	4.51208				DG_C	0.0276224	0.719215	0.726431
	0.98381	1.24802		0.234651	6.18596				DG_C	-0.0272902	0.900649	0.694734
	0.987906	1.43822		0.243623	0.672767				DG_C	-0.0419766	0.433735	0.389892
	0.00599704	6.00211		0.326371	2.43214				DG_C	-0.0459522	0.636612	0.458899
	0.0128288	0.00496617		0.440391	3.66013				DG_C	-0.0413489	0.384421	0.393423
	0.545231	1.6335		0.567797	4.36831				DG_C	-0.0627793	0.769749	0.563078
	0.552402	1.88733		0.663315	4.57225				DG_C	-0.0776523	0.656947	0.539689
	0.558712	2.11584		0.720254	4.10391				DG_C	-0.0601764	0.577774	0.555584
	0.59111	3.38288		0.768392	3.909				DG_C	-0.0782169	0.863502	0.661988
	0.819878	3.86182		0.85935	3.53951				DG_C	-0.0536477	0.738495	0.644385
	0.830738	4.17555		0.97714	4.49053				DG_C	0.0185714	0.531867	0.711128
	0.990963	3.49736		0.00196585	1.27341				DG_C	-0.0243166	0.54733	0.497912
	0.996341	3.72941		0.0360176	2.96875				DG_C	-0.0369063	0.612707	0.479017
	0.0267473	3.48445		0.151853	5.15079				DG_C	-0.159235	0.480737	0.492163
	0.030152	3.72849		0.247148	2.80906				DG_C	-0.00681985	0.217288	0.222816
	0.0675615	2.10723		0.360008	2.45692				DG_C	-0.015573	0.727773	0.457772
	0.0695802	2.37161		0.385742	1.56945				DG_C	-0.0573442	0.25062	0.387648
	0.0712026	2.57174		0.491827	1.87101				DG_C	-0.0471641	0.775368	0.425546
	0.072615	2.77352		0.61056	4.99666				DG_C	-0.0333239	0.44723	0.3209
	0.107193	0.105637		0.742384	2.95656				DG_C	0.230923	0.587217	0.608742
	0.109244	0.24533		0.814765	3.09946				DG_C	-0.0733659	0.487937	0.527484
	0.111552	0.408285		0.931867	5.74954				DG_C	-0.0564514	0.857062	0.558527
	0.15287	5.56928		0.998666	6.24301				DG_C	-0.0407536	0.896727	0.591678
	0.153654	5.72239		0.999114	0.315952				DG_C	-0.0216737	0.812192	0.706746
	0.195078	0.232045		0.00993913	1.61451				DG_C	-0.0252096	0.156215	0.174248
	0.205275	1.32955		0.0670418	1.80761				DG_C	-0.0153122	0.77146	0.463604
	0.234596	4.06306		0.237641	2.68501				DG_C	-0.0851558	0.89051	0.651821
	0.236754	4.27338		0.32005	2.43385				DG_C	-0.0784083	0.712327	0.618748
	0.305948	2.8543		0.394328	3.15914				DG_C	-0.0744008	0.507533	0.575716
	0.311596	3.25448		0.52846	4.37727				DG_C	-0.0561215	0.701956	0.546323
	0.339815	4.96898		0.645043	4.01979				DG_C	-0.0997097	0.861286	0.7128
	0.438251	3.75254		0.758644	5.78723				DG_C	-0.0687609	0.821955	0.558644
	0.454763	4.48349		0.790897	3.63447				DG_C	-0.0740895	0.687553	0.687017
	0.460088	4.71464		0.885542	5.45894				DG_C	-0.0613316	0.789973	0.68063
	0.557194	4.70171		0.9909	2.03302				DG_C	-0.0557297	0.545087	0.498411
	0.673644	4.94612		0.00222181	5.55725				DG_C	-0.0599048	0.566493	0.552909
	0.775578	0.323555		0.0638507	3.06196				DG_C	-0.117307	0.8621	0.777137
	0.778811	0.544313		0.206753	2.5111				DG_C	-0.045046	0.623797	0.556898
	0.898577	0.983134		0.3565	2.11487				DG_C	-0.0351262	0.767122	0.600075
	0.90002	1.24374		0.466563	4.57634				DG_C	-0.0486299	0.5852	0.474698
	0.901364	1.5507		0.570404	4.24394				DG_C	-0.0742157	0.924781	0.802948
	0.992038	5.03595		0.691084	4.89837				DG_C	-0.239979	0.804976	0.761377
	0.99391	5.25703		0.742321	3.68265				DG_C	-0.0394665	0.755178	0.603338
	0.996079	5.56004		0.828938	4.86939				DG_C	-0.0661133	0.594592	0.548647
	0.000889766	4.35469		0.983902	4.16852				DG_C	-0.0981715	0.842025	0.84114
	0.00120126	4.78316		0.00385709	6.28137				DG_C	-0.0466338	0.577785	0.401652
	0.159611	3.85693		0.0231584	1.30521				DG_C	-0.0535142	0.671924	0.441033
	0.166198	4.62748		0.132417	4.2868				DG_C	-0.0721787	0.689102	0.510878
	0.16951	5.0873		0.168061	0.823039				DG_C	-0.0285804	0.503902	0.448276
	0.234651	6.18596		0.451971	0.232509				DG_C	-0.0574743	0.665178	0.534133
	0.240001	0.353417		0.993109	6.15326				DG_C	-0.163195	0.736259	0.561534
	0.244011	0.706032		0.0220983	5.0037				DG_C	-0.0630851	0.696683	0.496898
	0.246965	0.92997		0.311651	5.77703				DG_C	0.0818442	0.955139	0.693855
	0.310651	0.200531		0.964732	5.57627				DG_C	-0.00560659	0.966069	0.587261
	0.312811	0.453744		0.00117889	4.34485				DG_C	-0.0717572	0.976055	0.608373
	0.314028	0.649609		0.0319566	1.72409				DG_C	-0.0329971	0.882948	0.51667
	0.349465	4.64921		0.121467	2.15718				DG_C	-0.0457771	0.829566	0.666436
	0.366652	6.0941		0.213541	2.72056				DG_C	-0.00130627	0.976256	0.650957
	0.36901	6.27172		0.340276	4.4025				DG_C	-0.0573933	0.36488	0.380993
	0.42226	3.10123		0.481606	2.59857				DG_C	-0.0137867	0.932672	0.612533
	0.485029	5.18223		0.632401	3.00484				DG_X	-0.0527923	0.733747	0.646768
	0.488246	5.30945		0.763292	3.97902				DG_X	-0.0645832	0.785129	0.804026
	0.550188	2.91943		0.895334	5.21904				DG_X	0.134894	0.689033	0.73013
	0.558076	3.53538		0.98173	1.86634				DG_X	0.0202419	0.903854	0.76057
	0.576899	5.41525		0.00806929	5.35258				DG_X	-0.0297471	0.819554	0.632395
	0.578632	5.55279		0.0865564	5.09436				DG_X	0.267881	0.751713	0.836566
	0.62566	2.12198		0.222909	4.25059				DG_X	0.115646	0.777409	0.930352
	0.682096	5.7286		0.239777	4.83193				DG_X	-0.0258975	0.807227	0.714589
	0.68433	5.86241		0.254779	4.87873				DG_X	-0.0301855	0.944912	0.795232
	0.708471	2.42161		0.284125	1.83714				DG_X	-0.0142344	0.90541	0.632399
	0.728547	4.88675		0.315955	2.31399				DG_X	-0.0626551	0.970197	0.76734
	0.730094	5.0147		0.353202	1.90478				DG_X	-0.0328066	0.877157	0.811911
	0.752718	1.75209		0.387962	1.7634				DG_X	-0.00848375	0.643244	0.587108
	0.772157	4.90646		0.449137	2.4716				DG_X	0.132165	0.890905	0.946729
	0.772769	5.06411		0.521432	5.13514				DG_X	-0.278874	0.664552	0.58981
	0.82186	0.000401538		0.532222	1.28806				DG_X	-0.016806	0.963839	0.74037
	0.823632	0.158373		0.57533	5.05471				DG_X	-0.0199701	0.983362	0.768913
	0.872078	5.62463		0.592179	1.27707				DG_X	-0.0411323	0.94125	0.727441
	0.873039	5.76035		0.635435	2.14909				DG_X	-0.0549551	0.822997	0.753138
	0.875307	6.1341		0.670576	2.631				DG_X	-0.024586	0.987699	0.809904
	0.935643	1.06056		0.742783	4.59964				DG_X	-0.320897	0.394874	0.394874
	0.937475	1.25477		0.801876	3.79769				DG_X	0.212711	0.863336	0.707915
	0.957344	3.60232		0.851051	4.56135				DG_X	-0.0293544	0.970941	0.806246
	0.990355	5.54747		0.877981	5.07551				DG_X	0.340269	0.78181	0.757002
	0.991547	5.59138		0.914826	5.28915				DG_X	0.181432	0.548103	0.967109
	0.992955	5.68991		0.963664	3.07788				DG_X	-0.023394	0.557022	0.614299
	0.99671	6.11205		0.974942	3.16952				DG_X	0.188608	0.679041	0.838632
	0.00171021	0.770955		0.993382	0.562349				DG_X	-0.068592	0.682959	0.879833
	0.00196585	1.77586		0.0146753	2.91446				DG_X	0.0452786	0.688715	0.60138
	0.0360176	2.96875		0.0820774	4.2871				DG_X	-0.0448297	0.245048	0.245048
	0.147751	4.69562		0.142004	3.07685				DG_X	0.017985	0.346819	0.286081
	0.150377	4.97903		0.185074	2.30089				DG_X	-0.0300622	0.621529	0.684365
	0.153359	5.3171		0.214367	2.09182				DG_X	-0.195566	0.574004	0.68326
	0.156758	5.60598		0.287681	3.5559				DG_X	-0.00512476	0.377354	0.282154
	0.245299	2.12624		0.345616	5.12438				DG_X	-0.00285068	0.663721	0.815021
	0.245865	2.33994		0.365473	3.41955				DG_X	-0.0239252	0.298022	0.32074
	0.247363	2.88778		0.387386	1.42638				DG_X	-0.0152719	0.8511	0.801857
	0.248139	3.11741		0.412997	2.40451				DG_X	-0.200387	0.735133	0.672431
	0.24957	3.51954		0.445163	2.1471				DG_X	-0.070136	0.792216	0.644295
	0.347374	5.99368		0.476477	5.67989				DG_X	-0.00820271	0.795887	0.615805
	0.349602	0.0431381		0.487488	3.94916				DG_X	-0.0131669	0.628063	0.489527
	0.351736	0.360421		0.519914	3.72819				DG_X	-0.0629018	0.301808	0.255671
	0.353964	0.663565		0.548412	3.66491				DG_X	-0.0164782	0.170763	0.121352
	0.360318	2.5513		0.576375	2.46535				DG_X	-0.0386284	0.635213	0.483275
	0.361708	2.88409		0.679749	6.16462				DG_X	0.0235921	0.271782	0.26652
	0.36353	3.23946		0.701531	5.70886				DG_X	0.0309035	0.72699	0.662572
	0.368749	4.25617		0.722702	3.6992				DG_X	-0.0341454	0.637372	0.457443
	0.370081	4.51948		0.758563	3.66978				DG_X	-0.0286836	0.275283	0.157316
	0.3741	5.19845		0.773181	3.6327				DG_X	-0.0233254	0.727375	0.601622
	0.385742	1.56945		0.790205	2.81141				DG_X	-0.0454959	0.639083	0.599448
	0.445848	0.215439		0.823539	3.95888				DG_X	-0.0567415	0.767804	0.68513
	0.448697	0.339291		0.865467	4.51949				DG_X	-0.0546118	0.577396	0.560163
	0.451388	0.458025		0.930791	5.60694				DG_X	0.275996	0.585103	0.493325
	0.494889	1.97482		0.990307	5.58148				DG_X	-0.0255968	0.835695	0.62964
	0.522996	3.27601		0.0415824	4.00084				DG_X	-0.0350289	0.894182	0.686705
	0.532431	4.04668		0.253877	2.83953				DG_X	-0.0342277	0.762913	0.647371
	0.538151	4.58639		0.308933	2.7891				DG_X	-0.0347602	0.697567	0.582399
	0.589971	2.99219		0.356357	2.00007				DG_X	0.119744	0.958441	0.848706
	0.622834	5.76861		0.450875	1.96017				DG_X	-0.0140609	0.797847	0.584319
	0.630186	5.59773		0.536441	5.81471				DG_X	-0.0439947	0.793485	0.658763
	0.670836	0.600858		0.568954	3.72263				DG_X	0.0220792	0.818142	0.805809
	0.768902	4.09945		0.774325	3.32932				DG_X	-0.0387115	0.63222	0.673179
	0.770438	4.23908		0.801042	0.615242				DG_X	-0.0777174	0.426938	0.583003
	0.788814	0.373311		0.836336	3.10333				DG_X	-0.0336232	0.732538	0.631957
	0.791894	0.739381		0.847725	0.966301				DG_X	0	0.377941	0
	0.846709	5.54973		0.91724	4.20945				DG_X	0.00909337	0.892314	0.860388
	0.848406	5.68756		0.983106	2.99537				DG_X	0.0382785	0.319253	0.212606
	0.929903	5.5867		0.0186955	3.13231				DG_X	-0.0624375	0.903922	0.865322
	0.931653	5.73219		0.145912	3.93157				MEC_C	-0.25775	0.760238	0.687783
	0.934045	5.92615		0.276993	3.91673				MEC_C	0.00683704	0.466103	0.456017
	0.998666	6.24301		0.292987	2.93591				MEC_C	-0.0135083	0.338495	0.375224
	0.999114	0.315952		0.319642	0.459054				MEC_C	-0.0748582	0.880737	0.635426
	0.00993913	1.61451		0.420307	6.14702				MEC_C	-0.00345138	0.404877	0.569262
	0.0620626	1.23821		0.489749	1.61468				MEC_C	0.255272	0.660251	0.70074
	0.064909	1.56339		0.674017	5.00586				MEC_C	-0.0869421	0.725921	0.676834
	0.0673545	1.84342		0.733749	6.05331				MEC_C	-0.0893482	0.976843	0.8079
	0.0693885	2.10086		0.792587	4.22286				MEC_C	-0.0554253	0.887041	0.719299
	0.0709036	2.3123		0.881189	4.191				MEC_C	-0.0632652	0.705145	0.653199
	0.236164	2.56348		0.92331	1.91877				MEC_C	-0.0869848	0.812357	0.752164
	0.239119	2.80653		0.981825	0.315983				MEC_C	-0.0437425	0.871386	0.407663
	0.301226	1.02911		0.0382166	4.90817				MEC_C	-0.0748443	0.797236	0.636603
	0.306396	1.28442		0.365328	4.298				MEC_C	-0.28167	0.844042	0.848677
	0.312886	1.83259		0.462745	4.31951				MEC_C	-0.0318601	0.533767	0.495471
	0.323136	2.69286		0.640323	1.99627				MEC_C	-0.0388542	0.543882	0.453454
	0.325123	2.86151		0.703373	1.11009				MEC_C	-0.0552552	0.785476	0.635945
	0.327803	3.05214		0.755091	3.49315				MEC_C	-0.0168952	0.52998	0.51932
	0.330539	3.2647		0.951155	0.333103				MEC_C	-0.0270051	0.660251	0.58821
	0.333617	3.47892		0.998228	6.27205				MEC_C	-0.0770128	0.888257	0.611091
	0.373104	1.61682		0.0150382	2.9286				MEC_C	-0.0467442	0.661949	0.530528
	0.374752	1.76097		0.200453	5.02547				MEC_C	-0.0426689	0.507375	0.575766
	0.376772	1.92937		0.283294	3.98697				MEC_C	-0.0387401	0.726855	0.719048
	0.403826	3.69984		0.365134	5.59001				MEC_C	-0.0322221	0.963088	0.792577
	0.418668	4.82274		0.406774	3.69068				MEC_C	-0.00790156	0.739855	0.746552
	0.422642	5.18917		0.474837	3.55258				MEC_C	-0.0279064	0.597334	0.404957
	0.508901	3.50538		0.534048	1.31241				MEC_C	0.00607107	0.557339	0.503648
	0.515708	3.80863		0.683086	1.69065				MEC_C	-0.0422142	0.850289	0.744997
	0.553798	5.80341		0.806565	3.26986				MEC_C	0.00848893	0.890198	0.482978
	0.618558	2.5241		0.933218	3.16883				MEC_C	0.0102869	0.847493	0.688914
	0.667925	5.51547		0.987142	5.99778				MEC_C	-0.0118301	0.723395	0.613798
	0.757061	5.58594		0.00815361	4.53312				MEC_C	-0.00581152	0.454389	0.369873
	0.760228	5.98852		0.20079	4.16852				MEC_C	-0.0282246	0.693349	0.401209
	0.781659	2.13633		0.32668	3.61685				MEC_C	-0.026854	0.967296	0.665181
	0.808577	5.13262		0.340016	1.00986				MEC_C	-0.0357112	0.978117	0.683893
	0.884482	5.36045		0.357572	1.94813				MEC_C	-0.044775	0.832163	0.577104
	0.886603	5.55743		0.367695	2.88256				MEC_C	-0.00381461	0.202234	0.241909
	0.990164	1.92968		0.46806	3.36425				MEC_C	-0.196624	0.452571	0.658122
	0.991636	2.13636		0.502298	1.93386				MEC_C	-0.0566755	0.780402	0.560721
	0.00222181	5.55725		0.54809	2.72137				MEC_C	-0.026441	0.506856	0.380088
	0.0583235	2.52136		0.626749	4.26238				MEC_C	-0.0265023	0.73916	0.540496
	0.0637689	3.05616		0.697776	2.83204				MEC_C	-0.00241613	0.442564	0.551537
	0.0717435	3.62144		0.781952	3.46496				MEC_C	0.00662619	0.394118	0.219221
	0.188963	1.04238		0.833219	2.49577				MEC_C	-0.0579955	0.810267	0.544613
	0.197961	1.86211		0.861996	1.70152				MEC_C	-0.04967	0.529027	0.550582
	0.213491	2.98882		0.892903	2.37969				MEC_C	-0.0472993	0.523043	0.513248
	0.228164	4.16191		0.930607	1.17185				MEC_C	-0.0547463	0.847052	0.651507
	0.332563	5.78375		0.966876	2.39991				MEC_C	-0.0161527	0.772447	0.672061
	0.335846	6.10665		0.994282	3.32923				MEC_C	-0.0429976	0.730999	0.541765
	0.339204	0.166418		0.0157814	4.03384				MEC_C	-0.025425	0.794336	0.603111
	0.343009	0.573879		0.101836	4.53209				MEC_C	-0.0127488	0.853343	0.579574
	0.363101	2.79052		0.161663	4.00076				MEC_C	-0.0869516	0.933125	0.815383
	0.366933	3.15736		0.198536	2.64827				MEC_C	-0.0902413	0.784798	0.848229
	0.387189	4.72212		0.268622	2.53237				MEC_C	-0.0816495	0.89335	0.745355
	0.390587	5.00315		0.321327	2.06976				MEC_C	-0.0180729	0.752659	0.481893
	0.451104	3.29321		0.380839	2.04745				MEC_C	-0.0304304	0.78372	0.626176
	0.458071	3.87244		0.501797	0.918401				MEC_C	-0.0180819	0.694889	0.400588
	0.468729	4.75588		0.616604	3.01448				MEC_C	-0.0420287	0.558399	0.379315
	0.475099	5.25192		0.711261	3.09993				MEC_C	-0.0981073	0.89749	0.658111
	0.481148	5.67371		0.817256	2.85976				MEC_C	0.0275679	0.82883	0.800401
	0.546156	3.33394		0.897865	2.12746				MEC_C	0.0876166	0.874078	0.651873
	0.582956	4.61693		0.946912	1.43827				MEC_C	-0.0595697	0.977026	0.596567
	0.588475	4.7939		0.987793	2.00872				MEC_C	-0.0247012	0.797696	0.618324
	0.683561	4.1655		0.0110706	4.11533				MEC_C	-0.0781316	0.789575	0.582079
	0.697881	5.63124		0.101158	4.82405				MEC_C	-0.069432	0.787934	0.531845
	0.728254	3.07388		0.266668	4.16875				MEC_C	-0.0692222	0.867083	0.611984
	0.73193	3.46379		0.311176	3.35363				MEC_C	0.247708	0.639295	0.880769
	0.767808	4.19779		0.336472	3.01659				MEC_C	-0.0470226	0.412127	0.306224
	0.828938	4.86939		0.356767	0.86248				MEC_C	-0.0191917	NaN	NaN
	0.979676	3.86754		0.43001	3.23493				MEC_C	-0.213832	0.692188	0.778153
	0.984161	4.18695		0.496348	4.62812				MEC_C	-0.0417514	0.865826	0.489461
	0.987869	4.41886		0.518088	4.7774				MEC_C	-0.0547599	0.767446	0.547981
	0.00385709	6.28137		0.566222	3.41178				MEC_C	-0.0680943	0.900625	0.656075
	0.0231584	1.30521		0.665457	2.6749				MEC_C	-0.0777747	0.932729	0.614303
	0.132417	4.2868		0.740665	3.3645				MEC_C	-0.0910857	0.849392	0.708643
	0.162844	0.397761		0.825702	3.10957				MEC_C	-0.0377529	0.73545	0.600062
	0.166428	0.680869		0.885119	4.71186				MEC_C	-0.0758097	0.938375	0.637366
	0.169731	0.968266		0.936763	4.56557				MEC_C	-0.0772472	0.933535	0.690599
	0.173615	1.26082		0.994923	6.11602				MEC_C	-0.04139	0.863252	0.5713
	0.451971	0.232509		0.995515	6.2737				MEC_C	-0.0255925	0.544038	0.366535
	0.988675	6.10647		0.0133595	4.00549				MEC_C	0.0171236	0.482332	0.390648
	0.992792	6.15386		0.168911	4.72234				MEC_C	-0.0243988	0.912584	0.768869
	0.997859	6.14425		0.282371	4.62101				MEC_C	-0.0825311	0.864438	0.702653
	0.0220983	5.0037		0.321735	3.58354				MEC_C	-0.0764685	0.860885	0.753386
	0.296639	5.39582		0.372902	4.14145				MEC_C	-0.0591116	0.88435	0.667778
	0.305133	5.61434		0.42218	3.72953				MEC_C	-0.0223918	0.790949	0.624261
	0.317773	5.92985		0.482737	2.76689				MEC_C	-0.083268	0.882169	0.693438
	0.327057	6.14869		0.554962	3.26195				MEC_C	-0.0797945	0.956052	0.662939
	0.954023	5.21685		0.707676	3.06968				MEC_C	-0.0732396	0.863382	0.67196
	0.965825	5.61295		0.834678	5.14296				MEC_C	-0.0745866	0.890355	0.715212
	0.974348	5.87633		0.855211	0.207799				MEC_C	-0.0309387	0.557457	0.416094
	0.00117889	4.34485		0.947768	0.833321				MEC_C	-0.00657996	0.548122	0.438084
	0.0261878	1.09803		0.998736	1.30718				MEC_C	-0.0180556	0.603215	0.394547
	0.0316975	1.69611		0.0301739	5.45131				MEC_C	-0.0660244	0.732204	0.605526
	0.0338796	1.93174		0.0853795	4.58851				MEC_C	0.00135342	0.671963	0.487438
	0.0360616	2.16548		0.143515	3.64317				MEC_C	-0.0545941	0.464574	0.433711
	0.0982298	0.71484		0.270094	2.20301				MEC_C	-0.0602346	0.687956	0.602443
	0.101753	0.90193		0.469538	3.43902				MEC_C	-0.0303041	0.331958	0.349653
	0.105881	1.14225		0.619803	3.5219				MEC_C	-0.0412503	0.714122	0.505144
	0.1336	3.00102		0.776718	3.84772				MEC_C	-0.0628918	0.802205	0.483911
	0.152724	4.98215		0.838004	1.20999				MEC_C	-0.0500717	0.824961	0.589609
	0.193775	1.18535		0.9309	3.39249				MEC_X	-0.0380449	0.865006	0.830432
	0.196457	1.41979		0.987461	0.406194				MEC_X	-0.0250696	0.574345	0.536073
	0.202077	1.86205		0.00878932	4.66418				MEC_X	0.00148902	0.927968	0.696249
	0.207442	2.30368		0.281382	4.34431				MEC_X	0.062393	0.937993	0.775133
	0.216596	2.92642		0.319763	4.16998				MEC_X	0.0116021	0.860784	0.692768
	0.241041	4.5828		0.366075	2.92712				MEC_X	-0.0989477	0.953705	0.898234
	0.243818	4.76362		0.437232	2.05345				MEC_X	-0.0769277	0.761745	0.636676
	0.321251	3.2998		0.538082	2.27953				MEC_X	-0.0289463	0.259173	0.180193
	0.344306	4.63605		0.676415	3.21463				MEC_X	-0.24813	0.939645	0.791992
	0.356226	5.28315		0.758185	1.22814				MEC_X	0.0616919	0.79368	0.471447
	0.481606	2.59857		0.794857	2.19036				MEC_X	-0.005394	0.929608	0.550995
	0.55931	8.94617e-05		0.815375	1.66458				MEC_X	-0.018785	0.798815	0.492002
	0.600361	1.6708		0.895807	1.19188				MEC_X	-0.0288073	0.617136	0.622314
	0.641342	3.64559		0.995098	5.46649				MEC_X	-0.0422279	0.631501	0.462236
	0.64722	4.09992		0.0131445	2.69202				MEC_X	0.197609	0.760295	0.789925
	0.678607	5.82356		0.105061	3.69269				MEC_X	0.0104734	0.53798	0.614405
	0.739812	2.55407		0.163664	3.96129				MEC_X	-0.0375494	0.926856	0.711305
	0.793688	5.40397		0.194242	3.62416				MEC_X	-0.00193867	0.812598	0.773036
	0.893878	5.11426		0.233837	3.27643				MEC_X	-0.030911	0.312328	0.330604
	0.896791	5.32382		0.26067	2.04993				MEC_X	-0.0360115	0.286635	0.21016
	0.977728	1.34671		0.295409	1.94428				MEC_X	-0.0274209	0.670419	0.620102
	0.979039	1.55703		0.317599	2.14627				MEC_X	-0.0103559	0.70593	0.599918
	0.983706	2.05647		0.339249	0.323441				MEC_X	0.158395	0.297665	0.197486
	0.988128	2.48674		0.370583	3.49436				MEC_X	0.0333156	0.365272	0.160195
	0.0055911	4.99817		0.379043	0.134839				MEC_X	-0.0758886	0.769264	0.732952
	0.00723854	5.24217		0.39579	1.12162				MEC_X	-0.0595322	0.882832	0.685617
	0.00839846	5.39633		0.420821	1.14506				MEC_X	-0.0105128	0.956469	0.733397
	0.0110945	5.76814		0.459255	2.43971				MEC_X	-0.0312072	0.551093	0.409913
	0.0865564	5.09436		0.50183	1.69487				MEC_X	-0.101459	0.748121	0.847571
	0.220532	3.75669		0.559147	2.29257				MEC_X	-0.0526031	0.875082	0.731968
	0.225286	4.74449		0.598983	1.57399				MEC_X	-0.0760504	0.783857	0.487442
	0.239103	4.26213		0.677071	6.09741				MEC_X	-0.145709	0.793851	0.493257
	0.239759	4.81306		0.712439	5.89677				MEC_X	0.0104336	0.5351	0.604942
	0.239963	5.02937		0.828231	1.48662				MEC_X	-0.0656378	0.900745	0.750788
	0.240177	5.24607		0.971783	3.84992				MEC_X	-0.0221454	0.730641	0.676729
	0.253454	4.61044		0.0169974	4.98487				MEC_X	-0.00953942	0.427519	0.0334976
	0.254082	4.74744		0.286212	4.05605				MEC_X	-0.00830638	0.766409	0.612392
	0.254879	4.89748		0.446715	4.02736				MEC_X	-0.0470474	0.792331	0.692673
	0.256812	5.23299		0.591972	5.19343				MEC_X	-0.211512	0.793636	0.881174
	0.276771	0.75278		0.663092	2.72003				MEC_X	0.0479622	0.834093	0.467178
	0.277886	0.894516		0.709834	1.94266				MEC_X	-0.0554738	0.878688	0.802893
	0.279424	1.08009		0.751998	2.32835				MEC_X	-0.0277245	0.663582	0.610928
	0.281025	1.33152		0.786516	2.19275				MEC_X	-0.0378907	0.821918	0.37203
	0.291598	3.36415		0.809776	3.32043				MEC_X	-0.0130866	0.640121	0.788019
	0.292856	3.66787		0.832824	3.62744				MEC_X	-0.0216829	0.580998	0.486159
	0.312063	1.65852		0.855165	5.47194				MEC_X	-0.0687774	0.853581	0.794645
	0.315226	2.19906		0.866286	5.43123				MEC_X	-0.0248752	0.936209	0.703421
	0.316467	2.39486		0.883941	5.3266				MEC_X	-0.0387945	0.924422	0.74308
	0.317492	2.54754		0.906251	0.365197				MEC_X	-0.0420206	0.306396	0.32589
	0.318733	2.76617		0.945734	4.92865				MEC_X	-0.0546084	0.88945	0.672147
	0.34991	0.844297		0.977458	4.23257				MEC_X	-0.0750027	0.776453	0.582522
	0.350312	1.00104		0.978766	0.229364				MEC_X	0.0075788	0.841336	0.562501
	0.350887	1.22422		0.998036	5.07029				MEC_X	0.198655	0.652702	0.745282
	0.357124	2.88667		0.0105478	1.52582				MEC_X	-0.0541143	0.699166	0.540387
	0.358876	3.53631		0.144715	3.36936				MEC_X	-0.0598057	0.826342	0.72045
	0.377996	0.78042		0.223063	4.19652				MEC_X	-0.051434	0.885508	0.669147
	0.379805	0.949559		0.361462	5.73172				MEC_X	-0.0387843	0.891236	0.781995
	0.385571	1.48897		0.373191	2.77249				MEC_X	-0.0624592	0.757608	0.632282
	0.389294	1.92038		0.403673	2.98951				MEC_X	-0.00708606	0.151027	0.137296
	0.395364	2.63813		0.527192	4.6889				MEC_X	-0.0144668	0.884516	0.699763
	0.397499	2.84284		0.586575	2.45748				MEC_X	-0.0563739	0.549946	0.502756
	0.441251	1.30686		0.757371	4.63294				MEC_X	-0.0790229	0.746964	0.817317
	0.442496	1.5438		0.881547	4.08053				MEC_X	-0.11197	0.79407	0.816095
	0.444005	1.78277		0.996132	3.73193				MEC_X	-0.30771	0.848042	0.751474
	0.447114	2.20034		0.0196678	5.49121				MEC_X	-0.0511131	0.781593	0.7297
	0.451942	2.84782		0.18609	4.10965				MEC_X	-0.240889	0.772969	0.759898
	0.465588	5.24547		0.40861	3.83674				MEC_X	0.112277	0.889073	0.926299
	0.518292	4.59511		0.53516	2.92217				MEC_X	-0.0850475	0.813965	0.866683
	0.51911	4.74861		0.59194	3.00925				MEC_X	-0.046299	0.563984	0.531422
	0.520233	4.92599		0.67419	2.35599				MEC_X	-0.0446484	0.490953	0.474944
	0.521519	5.15042		0.706908	2.61546				MEC_X	-0.125056	0.836847	0.961865
	0.52779	6.25852		0.72508	3.28138				MEC_X	-0.0575501	0.704255	0.6356
	0.528357	0.139995		0.737991	2.23862				MEC_X	-0.0397063	0.669795	0.583799
	0.533646	1.64773		0.747101	3.46758				MEC_X	0.00796283	0.51464	0.508228
	0.535485	2.06007		0.779919	6.2536				MEC_X	-0.0710363	0.804746	0.809603
	0.571939	4.37854		0.782054	0.988459				MEC_X	-0.0403499	0.532444	0.476737
	0.573029	4.59939		0.805532	2.56539				MEC_X	-0.0940256	0.911697	0.794783
	0.574014	4.77051		0.822268	2.41189				MEC_X	-0.0971071	0.910544	0.630882
	0.576933	5.56375		0.878563	6.23436				MEC_X	-0.0371879	0.953861	0.682911
	0.57822	5.95184		0.886033	2.93619				MEC_X	-0.0235278	0.390588	0.19275
	0.588432	0.768686		0.901667	1.67003				MEC_X	-0.0109233	0.481249	0.401401
	0.589817	0.939978		0.999241	3.46646				MEC_X	-0.0122984	0.609583	0.428994
	0.591311	1.16042		0.0231511	3.48295				MEC_X	-0.0256715	0.828702	0.770409
	0.594592	1.60153		0.175108	1.71706				MEC_X	-0.066275	0.402127	0.455011
	0.596743	1.87103		0.283305	2.94842				MEC_X	-0.0116899	0.468632	0.363567
	0.622442	0.651457		0.388793	2.44115				MEC_X	-0.0251026	0.8034	0.614184
	0.623539	0.799242		0.597625	3.17				MEC_X	-0.0399168	0.824173	0.613762
	0.62528	1.04649		0.70354	2.62978				MEC_X	-0.0441617	0.913927	0.659078
	0.627052	1.26586		0.868797	3.46255				MEC_X	-0.100644	0.878545	NaN
	0.642625	3.15872		0.983562	0.389885				MEC_X	-0.129063	0.923407	0.924783
	0.657647	0.108031		0.0228554	4.92952				MEC_X	-0.0844829	0.78758	0.654972
	0.658272	0.267611		0.219404	5.40995				MEC_X	-0.279116	0.976687	0.970233
	0.65911	0.519857		0.307719	4.22984				MEC_X	0.00238391	0.811117	0.639352
	0.670566	2.62941		0.424877	1.76695				MEC_X	-0.0404563	0.848002	0.740976
	0.674622	3.30259		0.45663	3.08708				MEC_X	-0.0284736	0.830529	0.690669
	0.679992	4.08849		0.470686	1.45767				MEC_X	-0.065161	0.967666	0.740789
	0.687153	5.02712		0.498113	2.58277				MEC_X	-0.0515641	0.404129	0.503438
	0.726465	2.99622		0.518899	3.53509				MEC_X	-0.0560414	0.900436	0.621209
	0.728907	3.30452		0.534529	4.75891				MEC_X	-0.00318057	0.619086	0.381587
	0.758125	5.97912		0.544215	5.40107				MEC_X	-0.0153627	0.500058	0.45731
	0.759673	6.10543		0.550517	4.04293				MEC_X	-0.0699383	0.889793	0.655328
	0.785155	2.02852		0.573321	2.666				MEC_X	-0.0307846	0.850217	0.511106
	0.793437	2.87667		0.583905	2.96412				MEC_X	-0.054452	0.952951	0.740342
	0.79581	3.14666		0.601035	1.43157				MEC_X	-0.061779	0.978744	0.680196
	0.802139	3.826		0.616058	1.68587				MEC_X	-0.113262	0.912081	0.8863
	0.81281	5.19578		0.642631	4.37102				MEC_X	-0.0300547	0.767203	0.628957
	0.816721	5.74539		0.67217	2.93022				MEC_X	-0.110913	0.890493	0.831492
	0.848153	4.02704		0.725579	3.38545				MEC_X	0.0647115	0.87755	0.690079
	0.85395	5.09565		0.750259	4.33183				MEC_X	0.0314842	0.823422	0.585336
	0.877981	5.07551		0.796676	2.2422				MEC_X	-0.105046	NaN	NaN
	0.911706	4.8749		0.901077	6.0979				MEC_X	0.224884	0.77989	0.821075
	0.913059	5.04789		0.930604	3.37064				MEC_X	-0.0335936	0.945233	0.620547
	0.919639	5.95638		0.947801	0.267956				MEC_X	0.0366417	0.807435	0.572828
	0.963189	6.14743		0.983499	1.6372				MEC_X	-0.0369637	0.941438	0.485015
	0.964138	0.00833714		0.996832	0.288468				MEC_X	-0.0451128	0.954522	0.624385
	0.965502	0.260102		0.0113192	4.95878				MEC_X	-0.238034	0.867102	0.788315
	0.989619	6.07894		0.802343	4.5509				MEC_X	-0.0250921	0.664956	0.465555
	0.990967	0.0479668		0.0131595	4.11033				MEC_X	-0.0761982	0.893242	0.825978
	0.993879	0.67878		0.161036	4.83153				MEC_X	-0.0491432	0.890494	0.738828
	0.995082	0.931167		0.183286	1.33143				MEC_X	-0.0524238	0.821289	0.571357
	0.00632657	2.88033		0.255602	3.04726				MEC_X	0.0171688	0.67179	0.514618
	0.0125396	2.84118		0.298548	2.41302				MEC_X	-0.0134646	0.390458	0.233488
	0.0157431	2.9511		0.373424	1.65465				MEC_X	-0.0972357	0.895705	0.946675
	0.0168767	3.02409		0.434481	5.12577				MEC_X	-0.0212535	0.796001	0.525707
	0.0194185	3.2883		0.44683	0.684359				MEC_X	0.08443	0.676631	0.546983
	0.0781347	3.59206		0.480998	2.7847				MEC_X	0.057919	0.878263	0.629393
	0.0791644	3.76511		0.499658	2.60935				MEC_X	-0.0443511	0.804924	0.697102
	0.0801663	3.9379		0.567359	3.50636				MEC_X	-0.0457698	0.638533	0.561668
	0.0851764	4.62952		0.606144	0.727468				MEC_X	-0.00584888	0.676691	0.489597
	0.0868762	4.77767		0.632311	4.40779				MEC_X	-0.0604597	0.792112	0.62546
	0.0894792	5.02451		0.650398	3.41392				MEC_X	0.0202393	0.891718	0.500471
	0.14024	2.8793		0.667463	1.08674				MEC_X	-0.00125272	0.851804	0.66072
	0.142123	3.09229		0.697557	1.70209				MEC_X	-0.00448809	0.696619	0.537034
	0.143402	3.25701		0.739692	3.76547				MEC_X	-0.0326227	0.952074	0.653497
	0.179677	1.47568		0.753011	0.486799				MEC_X	-0.0214408	0.793399	0.538747
	0.180457	1.57592		0.78155	2.43722				MEC_X	0.167351	0.627772	0.573455
	0.181427	1.72753		0.81329	2.30673				MEC_X	-0.126423	0.921163	0.683027
	0.183433	2.02054		0.844964	2.96212				MEC_X	-0.0221715	0.77527	0.483484
	0.191459	3.49959		0.933132	4.12604				MEC_X	-0.0515404	0.838565	0.679644
	0.191988	3.64539		0.978405	3.82989				MEC_X	-0.182156	0.922032	0.763186
	0.207073	0.67215		0.0148789	4.31731				MEC_X	-0.0187077	0.687615	0.603364
	0.208068	0.854018		0.0752914	3.70335				MEC_X	-0.00324668	0.984506	0.661292
	0.209466	1.12704		0.142577	2.22546				MEC_X	-0.00992441	0.46211	0.308888
	0.222287	3.40213		0.311175	4.64495				MEC_X	-0.0273048	0.510654	0.451594
	0.229626	4.39368		0.365344	2.81383				MEC_X	0.0642295	0.806383	0.721283
	0.252088	0.783267		0.492587	2.74294				MEC_X	-0.0506511	0.755445	0.646633
	0.253122	0.909284		0.539767	3.44082				MEC_X	-0.0636493	0.90571	0.799144
	0.255973	1.13992		0.593057	4.29561				MEC_X	-0.0120579	0.913381	0.796273
	0.261057	1.49527		0.667277	4.36481				MEC_X	-0.0131332	0.679199	0.504146
	0.267018	1.91156		0.764689	4.69685				MEC_X	-0.204644	0.713934	0.788279
	0.290062	3.77222		0.817395	4.33671				MEC_X	-0.0109329	0.536418	0.353964
	0.291945	3.96273		0.908886	1.67584				MEC_X	-0.0244832	0.915413	0.552687
	0.29635	4.36564		0.991536	4.37505				MEC_X	-0.1154	0.967921	0.784289
	0.315604	5.66534		0.00791123	4.8547				MEC_X	-0.0184473	0.92497	0.446812
	0.321832	6.15758		0.212528	4.49603				MEC_X	-0.00907328	0.813676	0.526716
	0.323283	0.00878953		0.30021	4.99079				MEC_X	-0.0471457	0.742062	0.695782
	0.341787	3.18757		0.370003	3.13975				MEC_X	-0.0705834	0.831915	0.761141
	0.348489	6.00056		0.479833	2.40362				MEC_X	-0.0471087	0.904687	0.739192
	0.349094	6.18333		0.570709	3.20513
	0.357495	2.52191		0.646939	2.38512
	0.362047	3.07627		0.732272	3.04163
	0.362976	3.16788		0.817183	2.898
	0.369786	4.07265		0.873292	3.59347
	0.370269	4.18534		0.929871	2.68114
	0.380722	0.262719		0.994285	0.168543
	0.382454	0.560774		0.0359646	3.01506
	0.390106	2.03266		0.128562	1.71949
	0.393732	2.83551		0.251447	4.8248
	0.407564	0.390654		0.310045	1.61954
	0.413171	2.50294		0.392692	1.34093
	0.415361	3.50136		0.490759	2.99759
	0.417887	4.29539		0.610305	4.8522
	0.439068	6.10446		0.689295	1.70565
	0.439927	6.21851		0.724049	3.38425
	0.441543	0.124689		0.829131	0.922027
	0.453125	5.41596		0.960182	3.62631
	0.453295	5.55472		0.990364	1.2849
	0.476308	5.61028		0.0106352	3.76117
	0.476645	5.7495		0.0602769	3.56994
	0.48584	3.39279		0.0971978	3.27077
	0.486354	3.63652		0.142995	3.70383
	0.490756	4.81133		0.16082	0.143812
	0.510098	2.1265		0.222775	3.55089
	0.511065	2.32743		0.256389	3.35087
	0.517336	6.24183		0.298936	4.3983
	0.522073	1.10835		0.339905	2.41438
	0.532295	4.12824		0.360931	4.23143
	0.539639	1.56427		0.375849	4.12634
	0.550512	4.64254		0.388484	1.89565
	0.550824	4.7771		0.414202	2.75958
	0.558521	0.391012		0.42202	0.493174
	0.568386	1.67202		0.436239	2.64514
	0.59188	3.62041		0.453812	3.84776
	0.599564	4.23741		0.464908	3.40308
	0.679407	6.09867		0.484863	4.33772
	0.680091	6.23057		0.49608	4.12514
	0.701198	5.62789		0.50799	2.32557
	0.701864	5.78983		0.520286	0.188288
	0.704587	0.176069		0.535777	0.601234
	0.730541	5.38561		0.573491	5.67506
	0.731346	5.51163		0.575166	0.744089
	0.75278	2.67998		0.596213	5.30229
	0.754158	2.90185		0.598467	0.184727
	0.757522	3.46959		0.612565	0.822531
	0.758767	3.77107		0.653711	3.60476
	0.759508	4.12385		0.675439	0.859202
	0.76157	5.15858		0.746625	4.34654
	0.773098	3.54174		0.77513	5.03549
	0.773265	3.72366		0.78351	2.47412
	0.785868	1.1347		0.836091	5.4236
	0.796569	4.48812		0.881806	2.74434
	0.818773	1.89164		0.953291	3.93462
	0.835625	6.02613		0.997055	1.63539
	0.857702	3.51474		0.00789087	4.93928
	0.870689	5.52425		0.119637	4.12217
	0.930791	5.60694		0.164131	4.89969
	0.990307	5.58148		0.171069	0.373684
	0.0244088	3.5165		0.23686	4.24825
	0.0339814	3.7752		0.267013	2.18407
	0.0394107	3.93668		0.329432	4.91706
	0.0475692	4.18151		0.367455	3.90798
	0.0586487	4.59661		0.39058	2.82448
	0.248574	2.26003		0.413606	3.61334
	0.262522	3.41903		0.433345	1.95999
	0.302062	1.80239		0.439448	0.564365
	0.303607	2.00709		0.456843	2.38865
	0.305623	2.28087		0.464792	1.70792
	0.308211	2.67072		0.486706	3.0417
	0.310035	2.97007		0.511951	4.55727
	0.314767	3.80449		0.550386	0.817659
	0.315851	3.99104		0.579918	0.652887
	0.356357	2.00007		0.609959	5.69763
	0.449176	1.83065		0.611094	3.18687
	0.452575	2.08968		0.631071	5.49465
	0.536441	5.81471		0.690302	2.52769
	0.554297	1.76938		0.730027	3.4698
	0.556425	2.03136		0.747476	1.66346
	0.558349	2.29512		0.777023	2.78695
	0.560068	2.50805		0.829089	2.97414
	0.587807	5.44109		0.858509	1.58775
	0.589303	5.67058		0.899201	3.60878
	0.591713	5.98151		0.950552	4.99559
	0.752061	1.0135		0.963711	0.986543
	0.792807	5.64513		0.996794	1.27253
	0.799251	0.355676		0.0114899	3.47126
	0.801292	0.651384		0.0898458	3.66312
	0.802584	0.822984		0.132483	1.59744
	0.833376	2.03852		0.206116	4.52935
	0.833757	2.28911		0.266536	3.02875
	0.834333	2.48428		0.292719	3.00391
	0.835346	2.80141		0.32745	2.64709
	0.836029	3.00249		0.369952	2.65176
	0.842341	6.22648		0.410552	2.29552
	0.845197	0.625012		0.437587	3.23257
	0.848076	1.0137		0.461904	2.97007
	0.849901	1.24315		0.494175	5.40469
	0.914395	3.75933		0.503664	3.84432
	0.91679	4.14528		0.518067	3.92008
	0.918146	4.33892		0.522479	0.0405635
	0.919627	4.58144		0.534768	0.469482
	0.980586	2.66578		0.564615	5.74839
	0.983147	3.00069		0.595507	5.69583
	0.985586	3.31918		0.604096	1.26459
	0.00980055	2.35744		0.657117	1.74341
	0.0146546	2.87496		0.678274	0.769271
	0.0167659	3.01085		0.744268	2.29027
	0.0202393	3.22947		0.794571	3.07885
	0.0253472	3.53232		0.862464	1.53781
	0.0280715	3.67482		0.91498	1.05183
	0.115855	1.6		0.959341	4.23598
	0.136431	3.13066		0.998148	0.648389
	0.138508	3.31756		0.017181	4.05202
	0.141907	3.58516		0.259299	5.21136
	0.147509	4.06973		0.326219	4.49543
	0.157226	4.96831		0.435456	4.218
	0.159369	5.16097		0.479132	5.08392
	0.165459	5.77192		0.529837	5.76201
	0.271301	2.63153		0.554287	2.69281
	0.273111	3.04497		0.595751	2.35689
	0.274349	3.30219		0.661365	3.87507
	0.276309	3.73816		0.706233	4.48517
	0.279914	4.67953		0.742054	4.24957
	0.280761	4.88159		0.773566	3.89224
	0.281667	5.13333		0.795204	3.44874
	0.286152	0.7515		0.818404	2.42335
	0.286611	0.919946		0.85769	3.74044
	0.289899	2.08777		0.891298	1.81018
	0.290456	2.28899		0.940747	2.59185
	0.310774	5.1918		0.995856	5.32264
	0.311844	5.32124		0.00147681	5.80579
	0.319642	0.459054		0.0885241	4.94178
	0.420307	6.14702		0.241844	4.88573
	0.488273	0.647208		0.324214	4.97499
	0.492686	2.58216		0.386509	3.51567
	0.62411	3.8912		0.45341	2.87809
	0.637297	4.61222		0.513502	3.42401
	0.641847	4.87779		0.564393	3.33845
	0.687065	5.06864		0.61581	3.57145
	0.689331	5.3944		0.673301	5.04416
	0.691379	5.65172		0.716155	4.9604
	0.694647	6.06847		0.756462	4.80102
	0.696652	0.0295437		0.783665	3.74851
	0.731746	5.90089		0.814847	3.09653
	0.733684	6.04884		0.849358	3.00181
	0.735815	6.19631		0.878874	2.13902
	0.768221	2.41863		0.901779	2.34821
	0.779736	3.48497		0.910061	0.688132
	0.812024	5.27655		0.950282	3.34628
	0.813942	5.32895		0.970294	5.43628
	0.859556	2.30623		0.989495	5.88014
	0.877572	3.86599		0.998958	0.302267
	0.879928	4.08089		0.00311588	3.68195
	0.888149	4.79898		0.0465736	2.49477
	0.900052	5.92656		0.0630285	1.2295
	0.907245	0.362534		0.149588	2.64921
	0.909389	0.554255		0.279018	4.03294
	0.932049	2.64835		0.515789	1.96202
	0.948923	4.09655		0.657173	2.19059
	0.980835	0.255374		0.785578	0.356819
	0.982813	0.376591		0.873359	0.597408
	0.0356434	4.76495		0.990906	1.2729
	0.0402286	5.05138		0.0256501	3.31995
	0.362493	4.04182		0.125101	3.31123
	0.367804	4.55418		0.236294	4.66253
	0.452437	3.6911		0.305423	3.83085
	0.456584	3.99948		0.385074	4.04597
	0.460443	4.21222		0.426471	1.16524
	0.463987	4.37738		0.529207	2.68867
	0.470348	4.70625		0.589021	2.86117
	0.474527	4.94005		0.650299	2.78175
	0.639106	1.88501		0.709934	3.23514
	0.641541	2.10753		0.747127	2.21444
	0.700386	0.505984		0.812365	3.28384
	0.701834	0.729339		0.861016	0.209587
	0.702633	0.927361		0.946764	0.637046
	0.708134	2.27561		0.994669	0.450592
	0.745481	2.3034		0.0136113	4.65419
	0.74709	2.51171		0.100015	2.49336
	0.759629	4.04032		0.362676	4.85514
	0.760944	4.20253		0.409535	1.90227
	0.762686	4.41124		0.483912	2.74926
	0.951155	0.333103		0.562068	3.19262
	0.998228	6.27205		0.629346	3.6556
	0.0150382	2.9286		0.652129	2.26483
	0.200453	5.02547		0.680447	1.0339
	0.283294	3.98697		0.715784	1.35076
	0.362796	5.32048		0.751848	1.51307
	0.364401	5.50427		0.848648	6.04806
	0.366111	5.70434		0.85432	0.959032
	0.367227	5.84212		0.921817	3.95832
	0.393799	2.34154		0.963635	2.31633
	0.395766	2.4753		0.998849	1.0917
	0.398539	2.68913		0.00246204	2.24257
	0.404439	3.16927		0.0891611	3.20792
	0.406207	3.31234		0.256173	2.09326
	0.406799	3.70731		0.348225	0.749441
	0.429075	5.92009		0.627596	2.53152
	0.434353	6.22869		0.738741	1.42317
	0.436678	0.0999608		0.85893	4.70211
	0.471682	3.15037		0.983569	0.41289
	0.474068	3.45563		0.02726	4.65426
	0.475818	3.67628		0.917547	4.84074
	0.483335	4.34231		0.0132524	4.28677
	0.510319	6.19918		0.152524	4.81745
	0.511658	0.04523		0.282499	1.92874
	0.513287	0.211965		0.357725	3.17892
	0.593302	3.69358		0.408879	1.21401
	0.654385	0.152247		0.45926	0.200056
	0.6575	0.30267		0.582979	0.540202
	0.701684	2.93633		0.736239	4.74482
	0.707993	3.35374		0.764326	2.50566
	0.754759	0.107759		0.81545	2.53134
	0.820621	4.1703		0.85412	0.455863
	0.84023	5.53718		0.878319	2.40263
	0.916543	0.336114		0.905138	4.49241
	0.917058	0.467926		0.911789	1.0641
	0.918086	0.773788		0.917447	1.50417
	0.941641	4.56895		0.936381	5.42753
	0.942848	4.73393		0.971199	3.76631
	0.946327	5.48128		0.998143	2.87955
	0.946932	5.61566		0.0306086	1.68836
	0.986027	5.86736		0.11541	3.79443
	0.988258	6.1282		0.156101	3.37504
	0.00428538	4.01502		0.170747	3.45912
	0.0067945	4.36143		0.200564	0.494613
	0.00860665	4.59035		0.287289	4.23993
	0.00993091	4.77236		0.547708	1.79104
	0.0111506	4.93074		0.683481	2.43604
	0.196207	3.6602		0.802968	3.11334
	0.199888	4.09884		0.980764	1.46033
	0.203062	4.34392
	0.205924	4.59009
	0.32668	3.61685
	0.338973	0.4743
	0.33962	0.798847
	0.339953	0.974677
	0.340628	1.35312
	0.340916	1.47984
	0.353738	0.355225
	0.354105	0.535764
	0.354586	0.741607
	0.35513	0.972959
	0.358668	3.36289
	0.358775	3.56355
	0.359353	4.03781
	0.363894	1.89291
	0.365785	2.48231
	0.368476	3.0462
	0.369707	3.27266
	0.370863	3.537
	0.43523	0.89167
	0.437423	1.06631
	0.440347	1.29223
	0.442896	1.47349
	0.444628	1.63035
	0.489023	5.70512
	0.489725	5.83925
	0.490779	6.05006
	0.491754	6.24178
	0.492963	0.207474
	0.504415	2.35384
	0.505161	2.50616
	0.506021	2.67776
	0.530267	0.449776
	0.531223	0.598604
	0.532965	0.854431
	0.550263	2.95699
	0.55247	3.19838
	0.555762	3.55071
	0.568762	5.03752
	0.570313	5.21614
	0.607427	2.48612
	0.614583	3.21989
	0.620751	3.84053
	0.622977	4.07053
	0.643211	5.09915
	0.651395	3.9358
	0.679859	0.735567
	0.6862	1.53897
	0.691556	2.17702
	0.709154	4.01601
	0.726994	5.67487
	0.781952	3.46496
	0.817815	0.206272
	0.818734	0.313597
	0.824353	1.07185
	0.84989	5.31756
	0.853008	5.81711
	0.858319	0.738842
	0.864955	2.66419
	0.891688	2.04981
	0.892365	2.22802
	0.893077	2.42865
	0.895142	2.78661
	0.930607	1.17185
	0.965102	2.08426
	0.966304	2.31352
	0.967516	2.49671
	0.968646	2.70231
	0.987106	1.59045
	0.990728	2.39647
	0.995237	3.58169
	0.995742	3.72894
	0.997301	4.24736
	0.99782	4.42136
	0.0157814	4.03384
	0.0763745	2.11923
	0.104546	4.74026
	0.107995	5.00743
	0.111999	5.3248
	0.114216	5.52126
	0.153557	3.00145
	0.155038	3.17856
	0.157933	3.53199
	0.160092	3.80957
	0.16505	4.41303
	0.167129	4.68866
	0.172349	5.36187
	0.193818	1.81286
	0.194826	1.99912
	0.212655	4.11802
	0.26528	2.0922
	0.267778	2.42038
	0.272914	3.08788
	0.321021	1.90086
	0.321318	2.06516
	0.321643	2.22757
	0.360789	0.77971
	0.365062	1.04194
	0.367911	1.21803
	0.371401	1.43981
	0.377099	1.79809
	0.438534	6.17732
	0.443022	0.294114
	0.47313	3.26062
	0.474794	3.46837
	0.476833	3.72787
	0.480723	4.29952
	0.490419	6.00218
	0.493453	0.0484071
	0.495339	0.274248
	0.517664	2.21404
	0.525949	2.70757
	0.52968	2.87957
	0.535484	3.11414
	0.548225	3.61588
	0.554576	3.96011
	0.584285	6.14535
	0.588251	0.294307
	0.61735	3.07507
	0.653329	5.68463
	0.669818	0.514066
	0.685042	1.69913
	0.689202	1.93222
	0.704464	2.75843
	0.756143	5.61257
	0.759048	5.77377
	0.789896	1.31766
	0.801805	1.99291
	0.839497	3.98928
	0.841909	4.16754
	0.865215	6.06019
	0.866938	6.2029
	0.876404	0.63479
	0.879769	0.830871
	0.936589	5.74799
	0.937747	5.9484
	0.946196	1.27032
	0.947629	1.60623
	0.984307	1.64071
	0.986241	1.85344
	0.988633	2.09273
	0.991993	2.46419
	0.00948024	3.99612
	0.012661	4.23453
	0.0994441	4.70358
	0.102871	4.94452
	0.266668	4.16875
	0.295849	0.728531
	0.312474	3.66432
	0.313632	3.94057
	0.314622	4.12574
	0.315759	4.3115
	0.336028	2.90268
	0.336917	3.1305
	0.355489	0.529572
	0.356264	0.721304
	0.35704	0.938951
	0.358276	1.23657
	0.405796	1.50125
	0.407468	1.6252
	0.409378	1.76535
	0.412718	1.974
	0.450578	5.16955
	0.45192	5.30447
	0.453722	5.50828
	0.481714	2.39684
	0.49152	3.92522
	0.493903	4.27603
	0.495838	4.55581
	0.497807	4.83492
	0.505607	6.07944
	0.505944	6.23924
	0.512423	2.96925
	0.513494	3.29775
	0.52196	5.66466
	0.523548	5.88555
	0.525135	6.10679
	0.549826	2.30558
	0.559922	2.97924
	0.564027	3.27034
	0.574222	3.93846
	0.582501	4.51051
	0.623119	0.382479
	0.625286	0.511818
	0.671437	3.09451
	0.677141	3.54621
	0.680477	3.81152
	0.700208	5.23806
	0.740665	3.3645
	0.779128	0.401917
	0.828751	3.28581
	0.833969	3.58593
	0.847825	5.27138
	0.864531	1.94692
	0.892668	6.01691
	0.893619	6.16945
	0.912405	2.01814
	0.951468	5.75874
	0.953453	5.91955
	0.994923	6.11602
	0.995515	6.2737
	0.0110113	3.83084
	0.0157078	4.18015
	0.160783	4.08
	0.164246	4.34844
	0.168628	4.70043
	0.173929	5.11124
	0.176969	5.33298
	0.282371	4.62101
	0.31885	2.94143
	0.32048	3.29787
	0.321685	3.57249
	0.325925	4.50544
	0.358859	2.5459
	0.361812	2.86668
	0.364956	3.21256
	0.370814	3.87433
	0.376247	4.60924
	0.377477	4.79188
	0.381801	5.38908
	0.384923	5.77599
	0.412893	2.75548
	0.415258	2.99881
	0.417077	3.19214
	0.420443	3.55248
	0.432182	4.79106
	0.434208	5.01707
	0.466506	1.55682
	0.468169	1.67568
	0.470397	1.82745
	0.474296	2.08162
	0.494014	4.02861
	0.516945	6.07339
	0.531926	1.3516
	0.536555	1.74833
	0.549906	2.87654
	0.553587	3.15506
	0.558177	3.51181
	0.566481	4.12847
	0.572287	4.59662
	0.575853	4.83289
	0.661576	6.07245
	0.664021	0.0147404
	0.667725	0.324976
	0.703464	2.80625
	0.749805	5.7709
	0.752452	5.94429
	0.755565	6.14219
	0.810241	3.4084
	0.846491	5.92162
	0.84918	6.09273
	0.855211	0.207799
	0.946172	0.656707
	0.947699	0.826559
	0.949433	0.996971
	0.998497	1.21186
	0.998974	1.40251
	0.0192593	4.75295
	0.0266821	5.16668
	0.0311375	5.52986
	0.0339868	5.74817
	0.0377169	6.02308
	0.0704766	2.65225
	0.0738782	3.11015
	0.0817024	4.02394
	0.0844942	4.38585
	0.0907912	5.82741
	0.092128	5.98846
	0.0939619	6.17245
	0.138587	3.43184
	0.143059	3.62203
	0.1489	3.89264
	0.242192	1.26778
	0.247119	1.45178
	0.251983	1.60132
	0.287371	2.77975
	0.2932	2.9844
	0.298797	3.16986
	0.41024	0.86113
	0.414552	1.06421
	0.418247	1.22269
	0.482648	3.96225
	0.486701	4.12867
	0.496202	4.4869
	0.531458	5.88825
	0.536152	6.10796
	0.54161	0.0692027
	0.656033	5.02865
	0.666545	5.46757
	0.776718	3.84772
	0.824046	0.161894
	0.82669	0.345721
	0.848344	2.08355
	0.850324	2.24696
	0.907452	1.57279
	0.934145	3.66414
	0.938472	3.95074
	0.944843	4.32047
	0.98453	0.202039
	0.986517	0.329019
	0.99085	0.683322
	0.00206562	4.31591
	0.00899463	4.67481
	0.0153077	5.01308
	0.275836	3.73787
	0.281264	4.331
	0.287566	4.98299
	0.315129	3.22573
	0.316512	3.504
	0.319855	4.18888
	0.325029	4.8899
	0.32655	5.11049
	0.343346	0.943219
	0.344917	1.14897
	0.346946	1.38124
	0.350408	1.63995
	0.369474	3.23091
	0.373123	3.57151
	0.377912	3.99126
	0.390425	5.06685
	0.394481	5.38104
	0.408857	0.142087
	0.440229	2.28074
	0.459158	3.68938
	0.499348	0.390092
	0.504611	0.675787
	0.512876	1.06208
	0.516875	1.25121
	0.539427	2.35203
	0.558008	3.2874
	0.562249	3.47894
	0.566931	3.67228
	0.575323	4.04473
	0.646414	1.38637
	0.648806	1.561
	0.654247	1.95144
	0.664216	2.6124
	0.692906	4.05395
	0.716168	5.20788
	0.718754	5.31683
	0.74824	0.518697
	0.750557	0.685136
	0.753705	0.896287
	0.767502	1.93058
	0.770505	2.18103
	0.794576	2.09144
	0.795138	2.28929
	0.814956	1.47576
	0.815793	1.8534
	0.895807	1.19188
	0.994242	5.25358
	0.995953	5.6794
	0.0131445	2.69202
	0.102331	3.36977
	0.104049	3.58446
	0.10528	3.71606
	0.108586	4.0841
	0.162674	3.74183
	0.164653	4.18074
	0.191813	2.86301
	0.193075	3.26634
	0.19706	3.97446
	0.200856	4.38109
	0.223882	1.06691
	0.224481	1.22402
	0.229034	2.56511
	0.230246	2.74979
	0.23402	3.30327
	0.248866	5.89274
	0.250313	6.1768
	0.251339	0.125466
	0.254237	0.791024
	0.257221	1.47606
	0.258752	1.72806
	0.285802	6.02767
	0.287778	0.0202846
	0.288529	0.203455
	0.293317	1.35307
	0.310422	6.17199
	0.311112	0.0735485
	0.311749	0.235992
	0.33695	6.13962
	0.337911	0.0510595
	0.338993	0.269617
	0.340843	0.658156
	0.364431	1.88963
	0.365175	2.07644
	0.366121	2.28692
	0.367307	2.56864
	0.377671	5.99599
	0.378175	6.19427
	0.379043	0.134839
	0.395606	0.917331
	0.395771	1.10105
	0.395993	1.3376
	0.420821	1.14506
	0.44708	0.444406
	0.448078	0.513454
	0.448788	0.537087
	0.450315	0.595145
	0.45157	0.713399
	0.457974	2.10698
	0.463235	3.76877
	0.464048	4.56123
	0.464311	4.84308
	0.46496	5.03135
	0.4665	5.47969
	0.467321	5.71601
	0.489344	0.23395
	0.490496	0.382401
	0.491903	0.571234
	0.517903	3.46234
	0.520452	3.77939
	0.546645	0.34205
	0.547941	0.539516
	0.549383	0.781832
	0.550825	1.02555
	0.570141	4.02044
	0.571391	4.29763
	0.574755	4.97419
	0.589893	0.640639
	0.591102	0.722478
	0.592595	0.853828
	0.594657	1.02781
	0.621385	4.99885
	0.677071	6.09741
	0.678648	6.25209
	0.726641	5.725
	0.727521	5.85654
	0.761812	3.83306
	0.795837	1.51608
	0.797256	1.74436
	0.830874	1.45542
	0.851028	4.04533
	0.855036	4.69175
	0.858048	5.13904
	0.860836	5.58634
	0.927717	3.81659
	0.928742	3.98195
	0.968014	5.37374
	0.968355	5.53076
	0.968788	5.73032
	0.969591	6.12282
	0.974123	1.63689
	0.990111	5.46345
	0.990626	5.62327
	0.991577	5.85282
	0.99487	0.128533
	0.0169974	4.98487
	0.280602	3.60497
	0.283259	3.83052
	0.289164	4.28158
	0.292176	4.5067
	0.44306	3.61204
	0.446144	3.96855
	0.448132	4.16666
	0.4499	4.34131
	0.590016	4.90527
	0.591873	5.17937
	0.593872	5.48664
	0.650269	1.19268
	0.652471	1.45253
	0.658686	2.19874
	0.660462	2.40265
	0.662112	2.60604
	0.666021	3.06056
	0.688917	5.92642
	0.690095	6.11043
	0.69433	0.410367
	0.69676	0.733496
	0.698156	0.900663
	0.732153	4.60909
	0.732987	4.75879
	0.743079	0.22716
	0.744086	0.385062
	0.747982	1.3986
	0.748695	1.5779
	0.750034	1.93505
	0.751201	2.17909
	0.764888	5.14798
	0.765566	5.27315
	0.780272	0.885345
	0.780972	0.992532
	0.788652	3.36901
	0.789952	3.56259
	0.801354	0.378584
	0.801835	0.532037
	0.803332	1.03269
	0.805116	1.71649
	0.819964	6.11801
	0.820353	6.25971
	0.820818	0.119921
	0.821572	0.369269
	0.835924	4.55851
	0.836396	4.71846
	0.837001	4.90149
	0.854813	5.17495
	0.855037	5.36041
	0.855277	5.56924
	0.855534	5.80082
	0.866162	5.25943
	0.866279	5.42154
	0.866416	5.62987
	0.883475	5.03903
	0.883757	5.20431
	0.884076	5.41677
	0.884455	5.65215
	0.905258	0.196376
	0.906003	0.322814
	0.907492	0.577112
	0.933667	1.26077
	0.951479	5.96774
	0.952566	6.12938
	0.953534	6.27334
	0.974328	0.589509
	0.978419	5.91841
	0.97857	6.18404
	0.978671	0.0646181
	0.97897	0.39411
	0.997578	4.69966
	0.997874	4.96565
	0.998173	5.15952
	0.998581	5.45109
	0.00929052	1.2993
	0.0117995	1.75233
	0.140291	2.56966
	0.142027	2.88474
	0.144316	3.29505
	0.145605	3.53513
	0.147779	3.79842
	0.150646	4.156
	0.218878	3.69286
	0.221215	3.91127
	0.222642	4.13048
	0.224569	4.43268
	0.227174	4.84627
	0.360777	5.5178
	0.362147	5.94563
	0.363899	0.179049
	0.376399	3.82518
	0.3778	4.28191
	0.398987	2.31111
	0.402286	2.78886
	0.405147	3.20284
	0.410745	3.61243
	0.52436	4.43112
	0.526009	4.58754
	0.531324	5.03294
	0.562602	1.21312
	0.564719	1.35397
	0.567825	1.53305
	0.580249	2.15016
	0.595022	3.02612
	0.64383	5.4481
	0.719442	2.67624
	0.724663	2.94426
	0.77535	5.62782
	0.777957	5.78246
	0.783662	6.14499
	0.878651	3.81115
	0.881614	4.0868
	0.884376	4.32801
	0.995548	3.59098
	0.996716	3.87287
	0.0196678	5.49121
	0.175256	3.43665
	0.1805	3.76814
	0.185601	4.07865
	0.192283	4.50254
	0.196946	4.77188
	0.401843	3.33023
	0.404891	3.56397
	0.408366	3.81846
	0.41111	4.02408
	0.416841	4.45093
	0.512367	0.607929
	0.537101	3.11667
	0.539023	3.30676
	0.541053	3.52076
	0.54632	4.06931
	0.579833	1.58289
	0.587837	2.51299
	0.595345	3.42114
	0.597029	3.61791
	0.599019	3.9128
	0.668077	1.32533
	0.671763	1.95088
	0.672982	2.14747
	0.677752	3.09984
	0.678684	3.30382
	0.697177	0.434001
	0.698697	0.648644
	0.700181	0.863712
	0.707582	2.87205
	0.708526	3.2279
	0.713106	5.07507
	0.713698	5.269
	0.71926	0.767175
	0.719806	0.990649
	0.730415	5.60012
	0.730832	5.76706
	0.73775	2.05943
	0.738232	2.41781
	0.745649	1.75263
	0.745884	1.94674
	0.746144	2.19634
	0.747531	4.67443
	0.74834	4.92513
	0.749855	5.28692
	0.779919	6.2536
	0.780328	0.16583
	0.783246	1.81109
	0.800814	1.53133
	0.801747	1.72917
	0.803325	2.08142
	0.805385	2.52607
	0.806245	2.75701
	0.807015	2.94902
	0.807978	3.19934
	0.810002	3.74195
	0.822268	2.41189
	0.878563	6.23436
	0.879346	0.252866
	0.893013	5.61952
	0.895788	0.0183233
	0.896563	0.18132
	0.897758	0.412726
	0.901902	1.83797
	0.902212	2.05895
	0.902503	2.2568
	0.905551	2.97305
	0.908717	3.50774
	0.998988	3.27251
	0.999199	3.4327
	0.999534	3.7076
	0.0170899	3.1887
	0.0292124	3.7772
	0.165711	1.30586
	0.169543	1.47194
	0.177115	1.80546
	0.188063	2.3401
	0.267045	1.02953
	0.269986	1.37615
	0.271534	1.56073
	0.275365	2.02082
	0.277803	2.29609
	0.289663	3.70368
	0.301036	4.61584
	0.303925	4.83514
	0.306935	5.05288
	0.350024	1.38158
	0.353486	1.52629
	0.409483	2.89743
	0.41723	3.07204
	0.429327	3.37526
	0.574115	2.16243
	0.6039	3.57713
	0.606879	3.77284
	0.666462	0.500237
	0.668936	0.605659
	0.727405	4.04793
	0.757963	5.63464
	0.772905	0.16613
	0.776671	0.384706
	0.784562	0.801386
	0.790839	1.1479
	0.810398	2.20786
	0.927198	5.60009
	0.929728	5.84565
	0.932259	6.06181
	0.934861	0.0458322
	0.97928	6.25421
	0.981717	0.228268
	0.985481	0.551502
	0.988485	0.779474
	0.0134711	4.40182
	0.024477	5.02071
	0.0294336	5.35515
	0.216625	4.95256
	0.222105	5.86733
	0.302239	3.56987
	0.305565	3.96242
	0.307984	4.26268
	0.310478	4.56296
	0.31233	4.79377
	0.415239	0.119573
	0.42235	1.23109
	0.42373	1.53846
	0.425153	1.82186
	0.437714	4.13857
	0.451235	1.23332
	0.456569	3.07069
	0.457368	3.39834
	0.45817	3.75645
	0.458529	3.91542
	0.465346	1.10365
	0.465694	1.25314
	0.466918	1.78487
	0.486918	0.0917717
	0.489184	0.702444
	0.491707	1.17092
	0.499274	3.0179
	0.501308	4.00684
	0.501582	4.16192
	0.512563	1.1283
	0.513207	1.3192
	0.514496	1.73816
	0.514972	1.9037
	0.523902	6.04505
	0.524114	6.1861
	0.524327	0.0452852
	0.53086	3.18476
	0.535199	5.11903
	0.53539	5.2795
	0.535603	5.46321
	0.543959	5.04009
	0.544079	5.2134
	0.544608	5.94082
	0.546081	0.951391
	0.546572	1.24321
	0.552022	5.1056
	0.55241	5.39325
	0.552775	5.65188
	0.553219	5.96736
	0.568572	0.491239
	0.569008	0.644796
	0.574522	3.35033
	0.574866	3.54591
	0.575254	3.76478
	0.576049	4.1752
	0.583185	2.63132
	0.583422	2.74421
	0.58376	2.89177
	0.5868	3.63492
	0.598452	0.546614
	0.59899	0.706574
	0.599588	0.889623
	0.600826	1.34821
	0.601459	1.60066
	0.604994	3.49028
	0.614738	0.50927
	0.614979	1.36803
	0.616893	1.93205
	0.617355	2.09309
	0.619595	2.74211
	0.633862	1.39302
	0.633941	1.57738
	0.647672	5.51598
	0.648533	5.67189
	0.649348	5.82724
	0.65121	6.18098
	0.663028	1.86264
	0.666642	2.2829
	0.66806	2.4496
	0.678589	3.8003
	0.681774	4.24082
	0.705244	0.586923
	0.706318	0.702139
	0.733498	6.05673
	0.733625	6.2068
	0.744045	3.23179
	0.745359	3.45783
	0.754715	5.153
	0.756558	5.50428
	0.772253	1.89952
	0.773244	2.1696
	0.802716	2.2553
	0.808706	2.81632
	0.814599	3.37624
	0.838252	5.50771
	0.901077	6.0979
	0.902592	0.00529149
	0.91385	1.3332
	0.943744	5.95667
	0.944691	6.08437
	0.947801	0.267956
	0.981413	1.0402
	0.982202	1.25552
	0.983322	1.58181
	0.984389	1.93953
	0.985516	2.44262
	0.996549	0.185348
	0.997116	0.391587
	0.0113192	4.95878
	0.528443	0.0129741
	0.8692	5.44125
	0.881789	5.61641
	0.893307	5.79674
	0.905401	5.98123
	0.006551	3.64579
	0.00936912	3.8454
	0.0151181	4.24723
	0.02098	4.71569
	0.150978	3.8344
	0.156106	4.33038
	0.166723	5.50306
	0.168082	5.6781
	0.181885	1.16953
	0.184688	1.49334
	0.250191	2.37047
	0.252696	2.67806
	0.253788	2.82053
	0.256549	3.16564
	0.259714	3.55111
	0.2614	3.71391
	0.292774	1.69679
	0.29447	1.91765
	0.296247	2.13987
	0.300446	2.63824
	0.302465	2.88987
	0.304888	3.19355
	0.333328	1.05419
	0.347583	3.04409
	0.349075	3.36005
	0.371038	1.23167
	0.37277	1.54774
	0.374467	1.82536
	0.381648	3.00031
	0.397445	5.3726
	0.398967	5.63634
	0.400727	5.95077
	0.433787	5.0301
	0.435175	5.22144
	0.444038	0.280584
	0.445192	0.442592
	0.448289	0.9031
	0.449733	1.10899
	0.474521	0.77357
	0.475263	0.996072
	0.484034	3.83271
	0.484638	4.04731
	0.485377	4.28975
	0.492218	0.289332
	0.501055	3.05502
	0.502694	3.43566
	0.503741	3.62466
	0.564836	2.07197
	0.56585	2.66834
	0.571535	5.79826
	0.606144	0.727468
	0.62715	2.66349
	0.632238	4.36786
	0.632773	4.65737
	0.633429	5.02624
	0.634245	5.29005
	0.639487	0.32871
	0.640652	0.620412
	0.642053	0.911997
	0.651879	4.4293
	0.652218	4.72335
	0.652617	5.07087
	0.652907	5.33803
	0.653519	5.87189
	0.667052	0.684496
	0.667256	0.880689
	0.667509	1.13345
	0.668033	1.66927
	0.691959	0.233893
	0.693202	0.546525
	0.69431	0.832013
	0.699403	2.12156
	0.700795	2.41081
	0.702319	2.69656
	0.703755	2.97977
	0.729777	1.21821
	0.730644	1.39494
	0.732682	1.88106
	0.745073	4.87577
	0.747687	5.46524
	0.74862	5.69094
	0.749916	6.00238
	0.753011	0.486799
	0.778627	1.18619
	0.778914	1.36511
	0.779868	1.89579
	0.782018	2.58771
	0.785363	3.6092
	0.786365	3.86113
	0.802427	0.297336
	0.803095	0.429457
	0.805704	0.88859
	0.806588	1.0447
	0.8093	1.54559
	0.813611	2.36796
	0.817249	3.25608
	0.827102	5.78405
	0.827965	5.99912
	0.831742	0.673656
	0.833333	1.05674
	0.844376	2.88554
	0.855232	4.28333
	0.869702	5.64526
	0.905003	1.54234
	0.944734	5.34523
	0.945924	5.50322
	0.957213	0.570627
	0.958407	0.723728
	0.990345	5.77231
	0.991344	5.93595
	0.99325	6.21797
	0.00940859	3.59994
	0.0168015	4.55534
	0.0187507	4.79922
	0.066755	3.0375
	0.0704007	3.32293
	0.0739902	3.60497
	0.0794547	4.01206
	0.0862546	4.51811
	0.142577	2.22546
	0.311175	4.64495
	0.354793	1.96966
	0.358571	2.26632
	0.363036	2.63475
	0.368404	3.02991
	0.373387	3.33445
	0.37876	3.66483
	0.478235	1.1019
	0.47998	1.24267
	0.481592	1.42158
	0.48328	1.63718
	0.493136	2.81666
	0.501747	4.12877
	0.504508	4.81586
	0.50519	4.98623
	0.518985	1.05598
	0.520019	1.20997
	0.522848	1.62379
	0.552695	4.73494
	0.554263	4.93558
	0.555417	5.08939
	0.556858	5.35099
	0.588181	3.49962
	0.591391	4.02108
	0.593959	4.44421
	0.599032	5.21749
	0.630362	2.50571
	0.634668	2.86888
	0.642783	3.5794
	0.696534	5.27084
	0.698824	5.4052
	0.708341	5.95544
	0.745001	2.47143
	0.775139	5.7153
	0.777073	5.90703
	0.794868	1.87461
	0.812979	3.78149
	0.829096	5.74787
	0.830532	5.9107
	0.908232	1.62863
	0.90954	1.72305
	0.989552	4.08422
	0.990705	4.24259
	0.992028	4.45344
	0.993859	4.74242
	0.000926998	4.39999
	0.00664137	4.77967
	0.0100541	4.9813
	0.0140224	5.23264
	0.181147	2.61335
	0.214689	4.62013
	0.219672	4.91557
	0.222555	5.09852
	0.225404	5.28212
	0.298738	4.87353
	0.301801	5.10805
	0.355017	2.46289
	0.361788	2.7587
	0.364874	2.91381
	0.368793	3.08635
	0.374364	3.33224
	0.394875	4.24901
	0.452377	0.879526
	0.484001	2.7065
	0.486619	2.90441
	0.489695	3.12777
	0.551103	1.24448
	0.553254	1.47818
	0.570063	3.16463
	0.574191	3.4235
	0.577308	3.60415
	0.615618	6.28174
	0.618019	0.173858
	0.620767	0.37382
	0.632164	1.21693
	0.640064	1.80532
	0.647261	2.41231
	0.650274	2.67754
	0.653399	2.94165
	0.677115	4.78941
	0.679087	4.97701
	0.702964	1.09964
	0.709523	1.56753
	0.712789	1.8019
	0.764393	5.28334
	0.76699	5.45088
	0.78217	0.0549234
	0.80516	1.8375
	0.807739	2.05472
	0.812563	2.48957
	0.827447	4.22921
	0.828408	4.39824
	0.832974	5.19375
	0.85113	0.894412
	0.852004	1.10678
	0.889136	5.16172
	0.890796	5.25601
	0.892562	5.3604
	0.928182	2.55576
	0.93156	2.80652
	0.994285	0.168543
	0.0138183	1.88393
	0.0203063	2.21877
	0.0281299	2.60096
	0.034109	2.91078
	0.0463295	3.5975
	0.0504315	3.80847
	0.0550462	4.06407
	0.127732	1.59967
	0.129392	1.83931
	0.182296	0.881575
	0.224917	3.63745
	0.280177	6.17175
	0.282769	0.0191096
	0.286414	0.192285
	0.29014	0.371177
	0.326358	2.8679
	0.378149	0.265869
	0.379805	0.391884
	0.383255	0.643849
	0.386773	0.896587
	0.400625	1.96097
	0.430652	3.90049
	0.467758	0.630209
	0.469128	0.785551
	0.505174	4.35101
	0.506938	4.53434
	0.508978	4.71777
	0.606696	4.50137
	0.608662	4.69498
	0.611246	4.94224
	0.614617	5.26974
	0.688208	1.2854
	0.690383	2.12591
	0.721915	2.98695
	0.723655	3.31895
	0.726351	3.80351
	0.829131	0.922027
	0.957244	3.00207
	0.959976	3.57658
	0.961153	3.85986
	0.962179	4.08531
	0.988527	1.06465
	0.992201	1.50516
	0.00865783	3.64925
	0.0126698	3.87309
	0.0576517	3.11415
	0.0607323	3.649
	0.0624468	3.94981
	0.0825193	1.3126
	0.0842424	1.53337
	0.0854015	1.67269
	0.0869992	1.89002
	0.0968671	3.21915
	0.0990286	3.55648
	0.100435	3.75741
	0.101636	3.93988
	0.116979	6.04292
	0.118161	6.2003
	0.119379	0.0754794
	0.137903	2.87779
	0.157339	5.85105
	0.158896	6.1153
	0.160071	0.0238366
	0.161569	0.263788
	0.211567	1.27498
	0.212717	1.49882
	0.226056	4.26731
	0.227246	4.54535
	0.236424	6.13116
	0.239407	0.358628
	0.243667	1.05215
	0.272008	5.86677
	0.273506	6.10051
	0.275589	0.154882
	0.301838	4.92951
	0.304061	5.32641
	0.305714	5.64556
	0.30731	5.93895
	0.32663	4.71129
	0.329655	5.46795
	0.332507	0.0556399
	0.33326	0.29851
	0.33936	2.23119
	0.340022	2.45372
	0.348872	4.97874
	0.350642	5.53369
	0.351454	5.78233
	0.360688	4.1182
	0.361174	4.34467
	0.375566	4.01207
	0.376132	4.2406
	0.382121	0.136583
	0.384653	0.896134
	0.385359	1.0804
	0.386238	1.31055
	0.40601	6.03083
	0.406602	6.21724
	0.407181	0.0981851
	0.40847	0.559545
	0.41209	1.85896
	0.412474	2.00469
	0.419452	5.77043
	0.420196	6.07105
	0.420892	0.0449405
	0.42202	0.493174
	0.432736	0.634163
	0.43308	0.809909
	0.433615	1.08565
	0.434444	1.58669
	0.444138	5.73756
	0.44452	5.92267
	0.444977	6.15145
	0.445957	0.272574
	0.455716	5.33144
	0.456164	5.62044
	0.45654	5.86815
	0.45735	0.0877586
	0.45806	0.411679
	0.458715	0.714962
	0.469451	5.0821
	0.469663	5.29083
	0.469866	5.49881
	0.4714	0.284749
	0.485376	4.87253
	0.485514	5.00365
	0.48572	5.24612
	0.488308	0.0521603
	0.489114	0.28531
	0.50018	5.95379
	0.500657	6.14408
	0.501617	0.188194
	0.505536	1.29273
	0.506929	1.73956
	0.519618	6.13328
	0.520041	0.0758408
	0.520532	0.300735
	0.535476	0.486723
	0.536078	0.715746
	0.573255	5.52514
	0.573703	5.82498
	0.574725	0.383956
	0.575081	0.675717
	0.575725	1.16451
	0.596022	4.78467
	0.596605	5.8199
	0.598467	0.184727
	0.611746	0.470956
	0.612241	0.617833
	0.612597	0.893548
	0.612782	1.32636
	0.642846	0.370634
	0.645766	1.30994
	0.658985	4.57648
	0.660989	4.89018
	0.662556	5.14735
	0.66405	5.37607
	0.672711	0.441499
	0.678167	1.2769
	0.746625	4.34654
	0.77513	5.03549
	0.780466	1.16733
	0.781122	1.49801
	0.781937	1.93714
	0.785025	2.75591
	0.786169	2.97361
	0.793593	4.49071
	0.811305	2.51785
	0.815738	3.35454
	0.828148	5.69077
	0.856281	4.89329
	0.857623	5.10855
	0.859398	5.38211
	0.881806	2.74434
	0.9275	3.82122
	0.92861	4.07093
	0.963511	3.84756
	0.964112	4.09378
	0.964889	4.3688
	0.997055	1.63539
	0.00515787	3.96529
	0.00728177	4.67718
	0.0079948	4.984
	0.00884077	5.34301
	0.00975924	5.72937
	0.118766	3.96612
	0.120509	4.27822
	0.160219	4.05515
	0.161228	4.26719
	0.16329	4.714
	0.165417	5.18338
	0.166405	5.39443
	0.167924	5.79248
	0.171069	0.373684
	0.214225	0.905076
	0.24069	4.85034
	0.241685	5.04313
	0.242572	5.23709
	0.243525	5.45634
	0.254916	2.64763
	0.256396	2.96469
	0.25755	3.20399
	0.258829	3.47218
	0.274588	1.00747
	0.276338	1.51148
	0.278245	2.0761
	0.280022	2.57915
	0.327334	4.56353
	0.329007	4.84438
	0.330086	5.02897
	0.3313	5.23405
	0.357856	2.2828
	0.361225	2.91495
	0.362803	3.16364
	0.364286	3.39685
	0.368657	4.10199
	0.378337	5.81703
	0.379493	6.0598
	0.380775	0.0947624
	0.382097	0.414736
	0.390833	2.90218
	0.399262	5.33811
	0.399632	5.46695
	0.402057	0.113873
	0.419041	5.26921
	0.419714	5.43063
	0.424045	0.0790705
	0.427607	0.276086
	0.42823	0.304788
	0.42902	0.406873
	0.433616	2.06823
	0.437776	4.86255
	0.437965	5.02502
	0.439112	0.046725
	0.43934	0.400788
	0.439557	0.727942
	0.453045	0.893142
	0.453702	1.12622
	0.454373	1.38435
	0.456217	2.1024
	0.456885	2.40797
	0.463227	6.24863
	0.463305	0.111264
	0.463411	0.330213
	0.464058	1.03452
	0.464281	1.22895
	0.475543	5.89967
	0.477726	0.423174
	0.478644	0.777058
	0.4794	1.05521
	0.480431	1.33353
	0.491779	4.65795
	0.492445	4.8571
	0.494148	5.40261
	0.495077	5.69859
	0.506722	3.16215
	0.507556	3.4094
	0.508784	3.76581
	0.516446	5.49223
	0.517136	5.61904
	0.518241	5.85084
	0.549939	0.577865
	0.550459	0.856898
	0.55076	1.04278
	0.576806	0.25855
	0.577584	0.348337
	0.580095	0.672215
	0.581002	0.792454
	0.585205	1.40225
	0.609463	5.4234
	0.610456	5.97187
	0.610881	6.2092
	0.611306	0.164549
	0.630187	5.2807
	0.631085	5.49811
	0.63194	5.71474
	0.678236	0.376279
	0.679775	0.653844
	0.683421	1.33213
	0.684555	1.55709
	0.686129	1.83129
	0.702031	4.59483
	0.703005	4.7667
	0.704349	5.01208
	0.715106	0.568427
	0.716071	0.740142
	0.717061	0.936079
	0.722678	2.03841
	0.727857	3.04059
	0.731788	3.84463
	0.736033	4.74234
	0.737364	5.03244
	0.738572	5.34592
	0.739834	5.6828
	0.741559	6.16211
	0.746757	1.44178
	0.748195	1.88513
	0.761115	6.2243
	0.761745	0.106721
	0.764004	0.599987
	0.789684	4.70203
	0.791566	4.88523
	0.806403	6.2192
	0.80833	0.0885625
	0.810747	0.346296
	0.846076	5.687
	0.846698	5.88731
	0.853866	0.800961
	0.86284	2.37454
	0.898649	3.52271
	0.899753	3.69484
	0.948305	4.63445
	0.948936	4.72872
	0.954417	5.63334
	0.962489	0.799385
	0.964934	1.1737
	0.996395	1.16732
	0.997193	1.37773
	0.0114899	3.47126
	0.0770221	2.72779
	0.0881963	3.54269
	0.0905242	3.71265
	0.0930338	3.93194
	0.0974181	4.39829
	0.132483	1.59744
	0.196724	3.6613
	0.212909	5.39739
	0.256478	1.51798
	0.259083	1.88932
	0.2638	2.6056
	0.268248	3.37414
	0.270048	3.74504
	0.271053	3.93008
	0.272138	4.14165
	0.289691	2.13707
	0.290721	2.44342
	0.291489	2.647
	0.293147	3.12794
	0.294316	3.48001
	0.297971	4.22688
	0.31091	0.315934
	0.311919	0.49994
	0.313199	0.705803
	0.315498	1.02248
	0.344826	5.11279
	0.345646	5.25517
[truncated: 565 more rows]

## Sheet: Figure 6
Fig6d-h	Row	DG_C	DG_X	MEC_C	MEC_X		Fig6d-h	fig6_experiments	fig6_separation	fig6_lag
	Both	0.736842	0.571429	0.842105	0.178571			DG_C	-25	-10
	One	0.263158	0.285714	0.157895	0.5			DG_C	-14	-25
	Neither	0	0.142857	0	0.321429			DG_C	31	25
								DG_C	-1	0
								DG_C	-7	15
Figd-h regressions	fig6_regression_x	fig6_regression_y_DG_C	fig6_regression_y_DG_X	fig6_regression_y_MEC_C	fig6_regression_y_MEC_X			DG_C	-3	0
	-50	-45.9691	15.3648	-37.3412	-44.1343			DG_C	-11	-20
	50	44.9388	-7.21733	37.8867	53.982			DG_C	-7	0
								DG_C	-13	0
								DG_C	-5	-20
								DG_C	-9	-15
								DG_C	-12	-25
								DG_C	-2	-40
								DG_C	-5	15
								DG_C	-23	-30
								DG_C	-18	5
								DG_C	4	-15
								DG_C	14	15
								DG_C	15	25
								DG_C	16	15
								DG_C	-1	0
								DG_C	3	0
								DG_C	-7	0
								DG_C	21	15
								DG_C	18	25
								DG_C	-8	-30
								DG_C	11	30
								DG_C	18	5
								DG_C	1	-10
								DG_C	3	20
								DG_X	24	-25
								DG_X	-16	-10
								DG_X	8	20
								DG_X	-3	10
								DG_X	-11	5
								DG_X	9	-25
								DG_X	-10	30
								DG_X	-31	-5
								DG_X	6	5
								DG_X	11	-10
								DG_X	-12	35
								DG_X	-1	20
								DG_X	5	-15
								DG_X	30	20
								MEC_C	-11	-30
								MEC_C	-25	-10
								MEC_C	-36	-20
								MEC_C	-27	-10
								MEC_C	-4	-20
								MEC_C	-23	-45
								MEC_C	-4	-15
								MEC_C	-17	-10
								MEC_C	4	10
								MEC_C	16	30
								MEC_C	9	25
								MEC_C	-6	0
								MEC_C	1	-15
								MEC_C	-27	10
								MEC_C	20	10
								MEC_C	-1	-20
								MEC_C	15	15
								MEC_C	23	20
								MEC_C	13	20
								MEC_X	-19	-45
								MEC_X	-2	-5
								MEC_X	-4	-5
								MEC_X	-31	-15
								MEC_X	-29	-20
								MEC_X	3	0
								MEC_X	-4	-20
								MEC_X	3	-10
								MEC_X	-16	-35
								MEC_X	-7	20
								MEC_X	-15	-20
								MEC_X	-21	-30
								MEC_X	-3	-15
								MEC_X	25	40
								MEC_X	2	0
								MEC_X	-18	55
								MEC_X	8	45
								MEC_X	47	50
								MEC_X	21	35
								MEC_X	-2	35
								MEC_X	34	15
								MEC_X	5	0
								MEC_X	4	25
								MEC_X	16	45
								MEC_X	-4	-20
								MEC_X	3	0
								MEC_X	1	5

## Sheet: Figure 7
Figure 7d
Control Slopes
	0	1	2	3	4	5	6	7	8	9	10	11	12	13	14	15	16	17	18	19	20	21	22	23	24	25	26	27	28	29	30	31	32	33	34	35	36	37	38	39	40	41	42	43	44	45	46	47	48
0	-0.5679	-0.5122	-0.5112	-0.6316	-0.5191	-0.5881	-0.4444	-0.4832	-0.5469	-0.4717	-0.544	-0.4651	-0.4938	-0.5675	-0.5584	-0.5356	-0.571	-0.4792	-0.4533	-0.5901	-0.656	-0.6621	-0.6397	-0.5466	-0.5488	-0.61	-0.6297	-0.5711	-0.5652	-0.5043	-0.5477	-0.6856	-0.4878	-0.4613	-0.5119	-0.5825	-0.4158	-0.6184	-0.5771	-0.5647	-0.6017	-0.6083	-0.4165	-0.4849	-0.4687	-0.4668	-0.651	-0.6334	-0.5027
1	-0.525	-0.4669	-0.5737	-0.5018	-0.5499	-0.5965	-0.5043	-0.6238	-0.5304	-0.6044	-0.4618	-0.6742	-0.5571	-0.5085	-0.6036	-0.5956	-0.5747	-0.5376	-0.5669	-0.6042	-0.6562	-0.5713	-0.733	-0.4871	-0.5342	-0.491	-0.6154	-0.5281	-0.5206	-0.5892	-0.5915	-0.4611	-0.6399	-0.4196	-0.5761	-0.586	-0.6409	-0.5432	-0.678	-0.6001	-0.5765	-0.5079	-0.4756	-0.5715	-0.4925	-0.5414	-0.5819	-0.4988	-0.4923
2	-0.7856	-0.5638	-0.4627	-0.5797	-0.5845	-0.4723	-0.4834	-0.5048	-0.5528	-0.5762	-0.5257	-0.5035	-0.6373	-0.5812	-0.5901	-0.4283	-0.588	-0.6403	-0.5395	-0.6479	-0.5953	-0.5528	-0.5639	-0.6011	-0.4625	-0.6157	-0.5923	-0.4747	-0.5142	-0.6317	-0.5988	-0.6006	-0.7172	-0.6052	-0.5614	-0.6127	-0.5623	-0.4906	-0.5509	-0.5365	-0.5863	-0.7127	-0.5545	-0.6127	-0.5326	-0.5276	-0.5444	-0.5221	-0.6472
3	-0.5962	-0.6245	-0.5798	-0.4987	-0.5544	-0.5114	-0.6351	-0.5441	-0.53	-0.5861	-0.6389	-0.6367	-0.6497	-0.6999	-0.5929	-0.5453	-0.5128	-0.5168	-0.5891	-0.5895	-0.5672	-0.5942	-0.6252	-0.6281	-0.6714	-0.5368	-0.5893	-0.5239	-0.6631	-0.597	-0.6014	-0.6594	-0.5078	-0.5771	-0.7262	-0.5526	-0.476	-0.5884	-0.6567	-0.52	-0.6525	-0.5979	-0.5746	-0.6053	-0.6049	-0.4744	-0.5304	-0.7181	-0.5167
4	-0.5212	-0.5941	-0.4947	-0.5043	-0.5933	-0.5843	-0.6472	-0.6715	-0.7037	-0.5862	-0.5529	-0.5979	-0.6631	-0.5987	-0.7209	-0.3943	-0.5538	-0.6493	-0.6945	-0.6596	-0.6017	-0.6414	-0.5514	-0.613	-0.5555	-0.6837	-0.6828	-0.5659	-0.6671	-0.5582	-0.6523	-0.6817	-0.5899	-0.6171	-0.6558	-0.5966	-0.635	-0.6322	-0.7461	-0.6602	-0.5617	-0.5061	-0.6548	-0.6483	-0.5108	-0.6271	-0.6333	-0.5838	-0.5611
5	-0.6652	-0.4061	-0.6178	-0.5886	-0.723	-0.6187	-0.7039	-0.586	-0.5959	-0.5789	-0.5754	-0.6276	-0.6382	-0.604	-0.6537	-0.5298	-0.6296	-0.5834	-0.7739	-0.5568	-0.6477	-0.7606	-0.5855	-0.7411	-0.6082	-0.6385	-0.6443	-0.6139	-0.6269	-0.6592	-0.6082	-0.7504	-0.5511	-0.7418	-0.693	-0.6479	-0.5461	-0.6933	-0.6236	-0.6124	-0.6124	-0.5233	-0.7401	-0.6529	-0.5256	-0.7108	-0.7258	-0.6168	-0.6475
6	-0.5498	-0.5737	-0.4777	-0.631	-0.5682	-0.6098	-0.6662	-0.2752	-0.6004	-0.7066	-0.539	-0.5457	-0.7133	-0.599	-0.5697	-0.6284	-0.6992	-0.6786	-0.7512	-0.717	-0.7287	-0.5325	-0.6359	-0.6579	-0.6578	-0.7863	-0.7704	-0.5846	-0.6301	-0.6812	-0.7165	-0.5918	-0.633	-0.6439	-0.6816	-0.5752	-0.7464	-0.5972	-0.6898	-0.6958	-0.6759	-0.8144	-0.6919	-0.7012	-0.6032	-0.5533	-0.63	-0.5129	-0.3995
7	-0.5712	-0.4918	-0.7883	-0.5186	-0.6489	-0.6678	-0.6042	-0.5419	-0.7113	-0.609	-0.526	-0.726	-0.6945	-0.6237	-0.6689	-0.74	-0.5505	-0.6562	-0.7418	-0.722	-0.6468	-0.6941	-0.7267	-0.7701	-0.6679	-0.7449	-0.6383	-0.6559	-0.5815	-0.6751	-0.7347	-0.5442	-0.6097	-0.55	-0.6627	-0.6024	-0.7622	-0.708	-0.692	-0.6165	-0.702	-0.6407	-0.6614	-0.8137	-0.6774	-0.6264	-0.6756	-0.686	-0.7934
8	-0.6606	-0.5846	-0.4909	-0.5189	-0.6273	-0.4634	-0.7748	-0.5949	-0.6813	-0.6963	-0.6558	-0.6024	-0.6261	-0.7255	-0.7577	-0.6056	-0.6618	-0.7716	-0.7369	-0.6892	-0.6587	-0.7167	-0.6646	-0.6866	-0.7577	-0.6128	-0.831	-0.7882	-0.7128	-0.7082	-0.7902	-0.7431	-0.7834	-0.7265	-0.7186	-0.6807	-0.6991	-0.7201	-0.7654	-0.8022	-0.7233	-0.4925	-0.7983	-0.71	-0.6751	-0.6338	-0.606	-0.7242	-0.6773
9	-0.5896	-0.6615	-0.6177	-0.7011	-0.1675	-0.4303	-0.8039	-0.6513	-0.76	-0.6008	-0.6956	-0.6451	-0.8112	-0.6404	-0.7651	-0.68	-0.7348	-0.6508	-0.5931	-0.7056	-0.7579	-0.6641	-0.7621	-0.7374	-0.695	-0.702	-0.6914	-0.81	-0.8043	-0.7265	-0.8152	-0.7911	-0.8131	-0.7234	-0.6741	-0.8949	-0.6937	-0.7566	-0.5955	-0.8158	-0.7191	-0.678	-0.7418	-0.5875	-0.7641	-0.6133	-0.6615	-0.7776	-0.6537
10	-0.5599	-0.5255	-0.5657	-0.6394	-0.4812	-0.7453	-0.668	-0.6938	-0.6088	-0.6366	-0.7126	-0.6032	-0.6314	-0.7045	-0.7005	-0.8917	-0.7734	-0.85	-0.7599	-0.6879	-0.7973	0.4259	-0.7848	-0.6751	-0.8761	-0.7169	-0.7276	-0.7819	-0.8016	-0.8017	-0.7619	-0.8515	-0.7723	-0.7921	-0.7776	-0.7204	0.5833	-0.8612	-0.8394	-0.8631	-0.7874	-0.7962	-0.7558	-0.6419	-0.7536	-0.8031	-0.7657	-0.7814	-0.7223
11	-0.5421	-0.5347	-0.588	-0.3461	-0.5647	-0.6763	-0.6696	0.0868	-0.7252	-0.6014	-0.5984	-0.715	-0.5553	-0.6798	0.2865	-0.7531	-0.7188	0.5536	-0.7308	-0.7039	-0.7318	-0.7565	-0.7614	-0.7854	-0.8258	-0.8484	-0.8499	-0.9396	-0.8643	-0.7367	-0.8364	-0.8199	-0.6859	-0.9083	-0.797	-0.8857	-0.7984	-0.7533	-0.8104	-0.8095	-0.8354	-0.7823	-0.5555	-0.5593	-0.7228	-0.7726	-0.7066	-0.7007	-0.6288
12	-0.438	-0.5179	-0.1194	-0.6886	-0.7438	-0.5838	-0.7554	-0.7502	-0.566	-0.8284	-0.7843	-0.7803	-0.8085	-0.7306	-0.793	-0.9293	-0.8599	-0.7673	-0.6374	-0.773	-0.7777	-0.7474	-0.8296	-0.8253	-0.7867	-0.7428	-0.7588	-0.8407	-0.8167	-0.835	-0.9278	-0.8052	-0.8624	-0.8258	-0.8866	-0.763	-0.7733	-0.7567	-0.8031	-0.6604	-0.8851	-0.8445	-0.7555	-0.8754	-0.7485	-0.7239	-0.6192	-0.6699	-0.8168
13	-0.6561	-0.7412	0.2396	-0.5171	-0.5095	0.2941	-0.5657	-0.7511	-0.6676	-0.6734	-0.7322	-0.7536	0.377	-0.6863	0.3552	-0.8275	-0.9417	0.359	-0.6949	-0.8398	-0.7733	-0.8308	-0.96	-0.8641	-0.8692	-0.8468	-0.8167	-0.8972	-0.8666	-0.9335	-0.8548	-0.8944	0.4742	-0.8565	-0.8508	-0.8054	-0.7103	-0.981	-0.8088	-0.8872	-0.8402	-0.6974	-0.6961	-0.6921	-0.7935	-0.7645	-0.6526	-0.777	-0.7779
14	0.2211	-0.6426	-0.2452	-0.504	-0.6687	0.2027	0.0861	-0.8338	-0.6531	-0.9038	-0.8844	-0.7588	-0.6656	-0.6935	-0.5551	-0.8609	-0.789	-0.7848	-0.8033	-0.9106	-0.8231	-0.9199	-0.7081	0.6039	0.4846	-0.9392	-0.8097	-0.8637	-0.8819	-0.8393	-0.7952	-0.8954	-0.9275	-0.8198	-0.923	-0.8132	-0.8624	-0.8916	-0.7669	-0.8256	-0.794	-0.774	-0.7788	0.4852	-0.9639	-0.8777	-0.8776	-0.8355	-0.7599
15	-0.6364	-0.0353	-0.5922	-0.1908	0.3662	-0.0402	0.2651	-0.6319	0.1919	-0.6591	-0.8372	0.2605	-0.7336	-0.8121	-0.6286	-0.7967	-0.8946	-0.8172	0.3635	-0.7706	-0.7914	-0.8484	-0.8767	0.422	0.4798	-0.852	-0.8654	-0.8837	0.4052	-0.8304	-0.8551	-0.9757	-0.8607	-0.8467	-0.9083	-0.7439	-0.8612	0.4074	-0.9104	-0.7898	-0.827	-0.748	-0.9065	-0.6327	-0.7396	-0.6242	-0.7849	-0.8076	-0.6934
16	0.1611	-0.4583	-0.5123	0.0718	-0.8241	0.3207	-0.6886	0.2874	0.061	0.205	-0.816	0.3114	0.2703	0.3157	0.2397	0.2487	-0.8047	0.4014	-0.8061	-0.7828	0.4182	-0.7654	0.3734	-0.7913	0.3809	-0.8066	0.4294	-0.868	-0.9169	-0.887	0.3857	-0.819	-0.8981	0.4633	0.4732	-0.9835	0.5069	-0.8406	-0.8151	-0.8613	-0.8338	-0.714	0.4092	-0.8344	-0.8521	-0.7074	-0.8379	-0.9116	-0.7645
17	0.0753	-0.0477	-0.0182	-0.6597	0.2023	0.0166	0.2475	-0.7956	-0.7454	0.2837	-0.6814	0.1185	0.2527	0.3122	-0.8403	0.34	0.3285	0.3206	-0.7955	0.384	0.4918	0.3691	0.3256	0.2932	0.36	-1.0179	0.3647	0.4211	-0.9712	0.2901	0.3839	-0.8055	-0.9411	0.3543	-0.7884	0.417	0.4157	0.3832	-0.8129	-0.8637	-0.9245	-0.9479	-1.0046	-0.8104	0.4561	-0.6841	-0.8864	-1.002	-0.856
18	0.0175	0.0494	0.1038	0.1163	-0.0441	0.3152	0.2721	-0.8425	0.0757	0.189	0.2076	0.3216	0.157	0.1645	-0.819	0.2651	0.3389	0.2744	0.2906	0.3852	0.3883	-0.8232	0.3255	0.4589	0.395	0.4573	-1.0023	0.3649	0.3315	0.3703	0.3897	0.3149	0.3709	0.471	0.3991	0.4153	0.386	0.4009	-0.8938	0.3773	-0.8714	0.3604	-0.9268	-0.8792	-0.6957	0.4045	-0.7744	-0.6915	-0.8049
19	-0.1611	0.0849	-0.2209	0.1359	0.2629	0.2974	0.14	0.0635	-0.7385	0.1831	0.155	0.3222	0.1736	0.2009	0.2834	0.3418	-0.8691	0.2993	0.3018	0.3088	0.3775	0.3775	0.2416	-0.9135	0.3585	0.2949	0.375	-0.927	-0.9619	0.3322	0.4081	0.2733	0.3467	0.3247	0.4759	0.2699	-1.044	0.3578	0.2731	0.4175	0.3277	0.2606	0.2972	0.3989	0.2734	0.2874	0.3223	-0.8494	0.2655
20	0.1868	0.0771	0.2296	0.1402	0.0731	0.1783	0.2667	0.1971	0.1551	0.2108	0.3135	0.3269	0.251	-0.7512	0.274	0.2769	0.2378	0.3432	0.3336	0.2762	0.2485	0.3276	0.3331	0.3058	0.3008	0.339	0.3505	0.3841	0.3707	0.3459	0.322	0.3788	0.3618	0.3489	0.3869	0.3421	0.4049	0.3029	-0.9881	0.4412	0.4185	0.393	0.361	0.3049	-0.7003	-0.8286	0.3369	0.3384	-0.8695
21	0.0107	0.0468	0.1647	0.0385	0.2474	0.0526	-0.4315	0.1807	0.0341	0.3108	0.2045	0.2049	0.241	-0.7316	0.249	0.2939	0.2973	0.3308	0.2812	-0.9859	0.361	0.3497	0.3108	0.3499	0.2842	0.3869	0.3603	0.3645	0.3311	0.2854	0.3466	0.3704	0.2694	0.2991	0.3894	0.4243	0.3841	0.3191	0.3102	0.3594	0.3857	0.2659	0.3775	0.3997	0.3722	0.247	0.2951	0.2684	-0.9369
22	0.0291	0.06	0.0979	0.1445	0.2331	0.1954	0.0374	0.1543	0.2622	0.2632	0.2166	0.1799	0.3831	0.2201	0.1833	0.2011	0.2382	0.3442	0.1701	0.296	0.2102	0.3478	0.3805	0.2361	0.2668	0.3161	0.3842	0.3268	0.3442	0.3892	0.3506	0.2073	0.3363	0.3612	0.2425	0.3593	0.3076	0.3523	0.3024	0.3263	0.3352	0.2691	0.2631	0.3263	0.2461	0.247	0.3689	0.1878	0.2337
23	0.0249	0.0389	0.094	0.1494	0.0285	0.0567	0.151	0.1204	0.1787	0.1893	0.1917	0.2972	0.2414	0.2246	0.2239	0.2752	0.2456	0.2238	0.3102	0.253	0.2372	0.2399	0.3715	0.2289	0.3415	0.2719	0.3213	0.3596	0.3435	0.3554	0.3103	0.3129	0.3025	0.3223	0.3195	0.2869	0.4324	0.2727	0.2992	0.2699	0.2417	0.268	0.287	0.3146	0.3025	0.3459	0.2492	0.3186	0.2535
24	0.1063	0.0155	0.1131	0.1777	0.1712	0.074	0.1638	0.2039	0.1828	0.1743	0.1998	0.2537	0.291	0.2123	0.1593	0.2487	0.2231	0.2908	0.2053	0.2831	0.2597	0.2968	0.3293	0.321	0.2945	0.3078	0.2749	0.3367	0.206	0.3056	0.2961	0.3169	0.3609	0.3361	0.2962	0.3471	0.2942	0.3339	0.3096	0.2283	0.3646	0.3053	0.341	0.2838	0.2795	0.2195	0.2876	0.2687	0.296
25	0.1122	0.1608	0.1386	0.1178	0.1918	0.2266	0.2399	0.1578	0.2484	0.1255	0.2313	0.1448	0.2942	0.1618	0.207	0.3055	0.2882	0.2435	0.1956	0.2285	0.2566	0.2477	0.3292	0.2409	0.3436	0.3537	0.2398	0.2288	0.3593	0.3154	0.2978	0.2639	0.2041	0.335	0.3056	0.3995	0.2856	0.2456	0.3022	0.2529	0.1541	0.3642	0.2399	0.2632	0.3185	0.2145	0.2511	0.1422	0.1486
26	0.1087	0.1753	-0.0119	0.158	0.0956	0.163	0.1296	0.19	0.1941	0.1745	0.205	0.2109	0.2176	0.1715	0.2676	0.1786	0.2208	0.2198	0.2414	0.2569	0.283	0.2223	0.3371	0.2663	0.3148	0.2068	0.2501	0.2879	0.3014	0.3116	0.3066	0.4025	0.2887	0.3246	0.3344	0.333	0.3025	0.2304	0.3118	0.3379	0.2857	0.1795	0.2715	0.2633	0.205	0.3094	0.2284	0.1705	0.2638
27	0.0311	0.1301	0.1327	0.1956	0.1233	0.1618	0.2612	0.2019	0.1658	0.0961	0.1394	0.2574	0.2255	0.2368	0.2105	0.2185	0.2463	0.1757	0.2348	0.2254	0.2487	0.2711	0.2883	0.2289	0.2778	0.2793	0.2757	0.3462	0.2612	0.3275	0.3182	0.2919	0.2428	0.3051	0.2602	0.3198	0.2853	0.2497	0.27	0.2738	0.2611	0.2612	0.2205	0.2453	0.2634	0.2766	0.1415	0.1787	0.2247
28	0.1457	0.0238	0.1663	0.1013	0.1771	0.1785	0.1823	0.0712	0.2707	0.2063	0.1398	0.1501	0.182	0.1797	0.2398	0.2276	0.1461	0.2083	0.1896	0.1822	0.204	0.2295	0.2074	0.2466	0.3018	0.2513	0.2531	0.3008	0.2549	0.2574	0.2822	0.3319	0.299	0.2579	0.2624	0.3348	0.2695	0.3055	0.2923	0.303	0.1858	0.2578	0.2537	0.2348	0.2239	0.2878	0.2282	0.2016	0.1886
29	0.0081	-0.0069	0.0345	0.0231	0.0998	0.1871	0.1315	0.1401	0.2196	0.2311	0.1417	0.0961	0.1526	0.1287	0.2118	0.1759	0.2661	0.1636	0.1413	0.2119	0.1823	0.2299	0.21	0.2864	0.2307	0.2729	0.3026	0.1699	0.2192	0.2808	0.2608	0.2513	0.238	0.2696	0.2693	0.2068	0.2775	0.2122	0.2176	0.2622	0.2104	0.2578	0.1353	0.2232	0.2515	0.2532	0.189	0.1828	0.2051
30	0.0371	0.0534	0.0355	0.1422	0.1121	0.1025	0.162	0.1632	0.197	0.1977	0.1442	0.1998	0.2353	0.2425	0.2262	0.1912	0.2219	0.197	0.2405	0.1799	0.2901	0.24	0.2031	0.2891	0.2508	0.2133	0.2135	0.2716	0.2164	0.1968	0.2798	0.2846	0.2581	0.2	0.241	0.2644	0.2479	0.2343	0.2445	0.2418	0.2119	0.2512	0.2269	0.2014	0.1571	0.1617	0.2212	0.1807	0.17
31	0.1279	0.0839	0.0603	0.0453	0.0439	0.0498	0.1815	0.1279	0.1703	0.1907	0.0583	0.1827	0.1606	0.1622	0.2402	0.2313	0.2033	0.2017	0.1974	0.2571	0.2383	0.2437	0.1612	0.2418	0.1553	0.258	0.2426	0.2885	0.2292	0.258	0.303	0.2757	0.2202	0.2013	0.2525	0.2872	0.193	0.2857	0.2699	0.22	0.2073	0.1897	0.2232	0.2088	0.1835	0.1817	0.1714	0.2527	0.1809
32	0.0458	0.0992	0.1365	0.0781	0.1203	0.1812	0.198	0.1219	0.1543	0.1643	0.1578	0.173	0.179	0.17	0.1383	0.1963	0.1875	0.1398	0.1423	0.23	0.1824	0.2717	0.1899	0.1567	0.2189	0.229	0.1983	0.2644	0.252	0.2385	0.2464	0.1893	0.2449	0.2534	0.2304	0.1849	0.2141	0.1927	0.2127	0.2853	0.2318	0.1843	0.1943	0.1393	0.214	0.1199	0.1027	0.1185	0.181
33	0.0162	0.1022	0.0306	0.0511	0.0445	0.1394	0.1392	0.0855	0.1229	0.1368	0.1365	0.1753	0.1799	0.2112	0.1307	0.1758	0.1472	0.2548	0.1595	0.2117	0.2056	0.1978	0.1861	0.3029	0.2192	0.2373	0.2094	0.282	0.2268	0.2728	0.2163	0.2558	0.1689	0.2441	0.2373	0.2385	0.2537	0.227	0.2807	0.2353	0.2574	0.1998	0.2453	0.2144	0.179	0.1259	0.1616	0.1807	0.2021
34	0.1026	0.0723	0.0284	0.0596	0.1045	0.1375	0.0235	0.1488	0.1176	0.0827	0.1757	0.1879	0.1447	0.1719	0.1451	0.2317	0.1422	0.2369	0.1872	0.2264	0.176	0.1913	0.1836	0.2132	0.2079	0.2243	0.2112	0.2309	0.2167	0.2142	0.1937	0.1942	0.2036	0.2642	0.1936	0.223	0.1637	0.2331	0.1944	0.2249	0.2067	0.2423	0.1849	0.1967	0.2118	0.1445	0.1124	0.1569	0.1064
35	0.1197	0.069	0.0748	0.0084	0.1145	0.0416	0.1665	0.0646	0.0939	0.1376	0.1436	0.1324	0.1525	0.2202	0.1722	0.1932	0.1501	0.1722	0.2078	0.1942	0.1882	0.2167	0.1707	0.2227	0.2072	0.2108	0.1549	0.2225	0.1885	0.2284	0.1959	0.193	0.2504	0.2089	0.2239	0.1909	0.2128	0.1319	0.196	0.2372	0.19	0.1791	0.2395	0.2271	0.1277	0.2323	0.1401	0.1659	0.1986
36	0.1259	0.046	0.0626	0.0756	0.0846	0.0785	0.1264	0.154	0.0911	0.2021	0.1409	0.1145	0.1045	0.1256	0.1414	0.1337	0.1374	0.2291	0.2163	0.2034	0.2079	0.237	0.1588	0.2046	0.1865	0.2215	0.1771	0.178	0.1975	0.23	0.252	0.1922	0.2302	0.2389	0.198	0.2083	0.1599	0.182	0.1494	0.2386	0.1837	0.1474	0.1462	0.1452	0.1676	0.1222	0.1378	0.1627	0.1222
37	0.0331	0.043	0.1632	0.0451	0.1059	0.1146	0.0879	0.1231	0.0925	0.1432	0.1516	0.1481	0.1373	0.0974	0.176	0.0934	0.144	0.185	0.1368	0.1902	0.2251	0.1562	0.2284	0.2164	0.1897	0.15	0.2051	0.21	0.2679	0.2388	0.2007	0.1697	0.2366	0.194	0.2338	0.2059	0.193	0.2372	0.1222	0.2136	0.1952	0.139	0.1706	0.1765	0.1566	0.1345	0.1449	0.1318	0.1091
38	0.0673	0.017	0.0486	0.0876	0.1124	0.1296	0.107	0.1011	0.127	0.0826	0.143	0.1576	0.1952	0.1928	0.1716	0.1464	0.1569	0.2285	0.1453	0.171	0.1809	0.1852	0.183	0.1421	0.209	0.1741	0.1987	0.1944	0.2379	0.2375	0.1583	0.1774	0.1833	0.2516	0.183	0.1579	0.2283	0.1683	0.2171	0.2173	0.1532	0.1802	0.1674	0.1943	0.1356	0.1381	0.1844	0.1792	0.1169
39	0.0256	0.074	0.0661	0.0947	0.08	0.1057	0.1024	0.155	0.0835	0.1089	0.1749	0.1148	0.1344	0.1214	0.1535	0.2082	0.1362	0.1998	0.1714	0.1839	0.1828	0.1252	0.1527	0.1776	0.2111	0.19	0.2074	0.1974	0.1732	0.214	0.1451	0.1964	0.2406	0.2508	0.2073	0.2148	0.1897	0.1988	0.1823	0.1838	0.1776	0.2086	0.1799	0.1516	0.1497	0.0936	0.1016	0.1692	0.0986
40	0.0284	0.1134	0.0719	0.0578	0.0533	0.0845	0.0649	0.1493	0.1206	0.1423	0.127	0.1265	0.1389	0.1166	0.1848	0.1366	0.1532	0.144	0.1678	0.1683	0.1881	0.1805	0.1695	0.1777	0.1597	0.1915	0.2371	0.1955	0.1856	0.1499	0.1532	0.2033	0.1483	0.1782	0.1515	0.1545	0.146	0.2117	0.1697	0.2069	0.1054	0.1896	0.1476	0.1716	0.137	0.1303	0.152	0.0786	0.193
41	0.0913	0.0762	0.0713	0.1153	0.0889	0.0256	0.0769	0.1034	0.0652	0.1365	0.0646	0.1384	0.1566	0.1004	0.1197	0.1353	0.121	0.1754	0.1832	0.1539	0.1898	0.1981	0.1715	0.18	0.1615	0.1831	0.2113	0.1408	0.1561	0.2267	0.1602	0.1964	0.2497	0.1964	0.195	0.1519	0.1674	0.1851	0.1289	0.1804	0.1944	0.1412	0.1596	0.1681	0.1984	0.1376	0.1036	0.1179	0.0915
42	0.0844	0.1022	0.0503	0.0211	0.0981	0.0868	0.1033	0.142	0.1024	0.1587	0.1005	0.1577	0.1101	0.1155	0.1747	0.1337	0.141	0.1533	0.1543	0.1727	0.1628	0.1522	0.1946	0.1843	0.1799	0.1909	0.1918	0.1828	0.2001	0.1356	0.1833	0.1615	0.198	0.1742	0.1779	0.2298	0.1464	0.2114	0.1718	0.2157	0.1487	0.1459	0.163	0.1767	0.1603	0.1434	0.088	0.1347	0.1002
43	0.0326	0.0866	0.1104	0.0899	0.0695	0.0838	0.1481	0.086	0.0948	0.0599	0.0906	0.1374	0.1524	0.1853	0.1919	0.1168	0.1305	0.1772	0.1416	0.2152	0.1677	0.2518	0.1628	0.2053	0.1925	0.1519	0.2228	0.2131	0.1558	0.1951	0.1953	0.179	0.1618	0.1579	0.2173	0.1896	0.1954	0.1641	0.1624	0.1432	0.1822	0.1427	0.1747	0.17	0.1861	0.1507	0.1252	0.1583	0.1716
44	0.0387	0.0661	0.0827	0.0685	0.1404	0.064	0.1331	0.0831	0.1399	0.0868	0.0871	0.1369	0.1346	0.1635	0.1201	0.1125	0.139	0.1619	0.149	0.161	0.1784	0.1137	0.1925	0.1631	0.1831	0.1807	0.1458	0.1287	0.2319	0.1478	0.2072	0.1958	0.1828	0.1752	0.1828	0.2097	0.1751	0.1346	0.1487	0.1487	0.1393	0.1147	0.1784	0.1055	0.159	0.105	0.0922	0.1318	0.0968
45	0.0253	0.006	0.0481	0.067	0.086	0.1165	0.0757	0.1098	0.0957	0.0712	0.1218	0.1082	0.1387	0.1438	0.1283	0.1613	0.1322	0.1487	0.1294	0.211	0.2012	0.1926	0.1445	0.1665	0.1659	0.1862	0.1527	0.1558	0.1583	0.14	0.1534	0.1477	0.2007	0.1656	0.1504	0.1862	0.219	0.1691	0.1911	0.1619	0.1296	0.1511	0.106	0.1007	0.1171	0.0892	0.109	0.148	0.1197
46	0.0586	0.0586	0.1083	0.0045	0.0472	0.0743	0.1149	0.0813	0.0967	0.1026	0.1161	0.1434	0.1123	0.1302	0.0934	0.1042	0.1171	0.1519	0.1474	0.1643	0.1496	0.1722	0.1295	0.1472	0.1356	0.1712	0.1765	0.1542	0.1405	0.1884	0.1611	0.1713	0.155	0.1771	0.1576	0.1426	0.1486	0.0881	0.1475	0.1288	0.1367	0.1159	0.1414	0.1563	0.1121	0.1272	0.1244	0.1378	0.0962
47	0.0736	0.1104	0.0228	0.0713	0.0648	0.0755	0.0501	0.0915	0.064	0.1085	0.1426	0.1455	0.1139	0.1279	0.1207	0.1511	0.1418	0.1548	0.1598	0.154	0.1232	0.1031	0.1373	0.1356	0.1714	0.1404	0.1331	0.1837	0.1923	0.1657	0.172	0.1724	0.1732	0.2066	0.1611	0.1249	0.1426	0.1732	0.161	0.1264	0.1807	0.1181	0.1416	0.1197	0.1003	0.1543	0.1049	0.1413	0.1192
48	0.0448	0.0159	-0.0477	0.1005	0.0766	0.0733	0.079	0.0716	0.0874	0.124	0.129	0.1036	0.1157	0.0929	0.1203	0.1059	0.1318	0.1607	0.1289	0.1431	0.1189	0.1476	0.1267	0.1972	0.1277	0.1763	0.1497	0.1734	0.1512	0.1583	0.1561	0.1583	0.1547	0.1823	0.1379	0.1475	0.1643	0.1485	0.1037	0.1439	0.1281	0.1849	0.1543	0.1449	0.1559	0.1707	0.1273	0.105	0.0695
49	0.0237	0.069	0.0797	0.0968	0.0837	0.0821	0.1155	0.1366	0.0614	0.1127	0.1325	0.0924	0.1116	0.1282	0.1421	0.128	0.1312	0.1446	0.164	0.1553	0.1669	0.1489	0.151	0.1932	0.1549	0.1916	0.1292	0.1578	0.1639	0.1981	0.1487	0.1727	0.1866	0.1633	0.1378	0.1403	0.0942	0.1329	0.12	0.1529	0.1369	0.159	0.1688	0.1125	0.1375	0.121	0.125	0.0878	0.0998
50	0.0584	0.0445	0.0645	0.082	0.0919	0.0866	0.0561	0.0911	0.1119	0.134	0.088	0.1097	0.1046	0.1063	0.1073	0.1262	0.1127	0.1106	0.1223	0.1608	0.1632	0.1395	0.1061	0.1591	0.1707	0.162	0.1463	0.1517	0.1403	0.1435	0.1525	0.1426	0.1385	0.1462	0.1755	0.1623	0.1403	0.1887	0.1604	0.145	0.1258	0.0888	0.143	0.1027	0.1258	0.1009	0.0991	0.1229	0.0738
Control r2
	0	1	2	3	4	5	6	7	8	9	10	11	12	13	14	15	16	17	18	19	20	21	22	23	24	25	26	27	28	29	30	31	32	33	34	35	36	37	38	39	40	41	42	43	44	45	46	47	48
0	0.1235	0.0432	0.0958	0.0957	0.0308	0.0365	0.0404	0.0523	0.1054	0.052	0.1173	0.0322	0.047	0.0758	0.0686	0.088	0.059	0.0548	0.0531	0.0811	0.0947	0.1405	0.1044	0.1165	0.1182	0.0595	0.0304	0.0722	0.0982	0.0626	0.0649	0.0631	0.0498	0.085	0.0819	0.0825	0.0481	0.0423	0.0792	0.0939	0.0815	0.1157	0.0519	0.0866	0.0662	0.0461	0.0638	0.0537	0.0804
1	0.0936	0.0685	0.0831	0.0979	0.0437	0.0937	0.1305	0.0816	0.0716	0.1191	0.077	0.071	0.0426	0.0784	0.0473	0.0976	0.0177	0.0833	0.0753	0.051	0.0826	0.1105	0.0733	0.1228	0.089	0.051	0.0853	0.0382	0.0733	0.0538	0.075	0.0533	0.0416	0.0708	0.0479	0.0752	0.0678	0.0794	0.1075	0.0838	0.0619	0.0781	0.0651	0.0796	0.0314	0.0113	0.1264	0.1036	0.0969
2	0.0448	0.0237	0.0305	0.0619	0.0504	0.0355	0.0299	0.0516	0.0449	0.0534	0.0783	0.0634	0.096	0.1017	0.084	0.053	0.1113	0.0731	0.0741	0.0804	0.0736	0.0767	0.1166	0.0885	0.0507	0.1131	0.1192	0.0755	0.0545	0.0693	0.1221	0.1492	0.1197	0.0547	0.0976	0.1028	0.0489	0.0686	0.073	0.1125	0.0668	0.0643	0.0669	0.1377	0.1462	0.0996	0.1122	0.1642	0.0404
3	0.0787	0.0785	0.0683	0.055	0.0758	0.0606	0.0711	0.0321	0.0943	0.0611	0.0592	0.0969	0.1292	0.0848	0.0362	0.0708	0.0358	0.0325	0.0472	0.1031	0.0869	0.0893	0.0622	0.0206	0.1112	0.0316	0.122	0.0865	0.0178	0.0728	0.0388	0.127	0.0864	0.1056	0.1132	0.0924	0.0521	0.1195	0.1034	0.0686	0.1003	0.1192	0.0642	0.0935	0.1024	0.054	0.1018	0.0913	0.1358
4	0.0493	0.0681	0.0853	0.0224	0.0929	0.0424	0.026	0.0304	0.0152	0.1135	0.0619	0.0339	0.0121	0.0756	0.0415	0.0544	0.0433	0.0576	0.0209	0.0511	0.106	0.0785	0.0195	0.0929	0.1272	0.0632	0.0101	0.0314	0.0562	0.0565	0.1343	0.0302	0.0934	0.1116	0.1095	0.0672	0.0729	0.0775	0.0866	0.0718	0.0541	0.0853	0.0822	0.051	0.118	0.0808	0.0644	0.0584	0.0979
5	0.0649	0.0181	0.0353	0.0533	0.0265	0.0995	0.1066	0.0582	0.0734	0.0362	0.0263	0.032	0.0063	0.0517	0.0674	0.0673	0.0591	0.103	0.0332	0.0219	0.1104	0.0167	0.0416	0.0211	0.0826	0.0296	0.0699	0.0878	0.0801	0.0333	0.0448	0.0552	0.0678	0.0978	0.0792	0.0749	0.0413	0.1182	0.0634	0.0352	0.1262	0.0809	0.0906	0.0935	0.0838	0.1036	0.0847	0.062	0.0761
6	0.0303	0.0508	0.0206	0.0782	0.0117	0.0381	0.0228	0.0094	0.0334	0.0871	0.0406	0.0949	0.0553	0.1012	0.0564	0.0678	0.0587	0.0267	0.0457	0.0304	0.02	0.0586	0.0333	0.1127	0.0337	0.0002	0.0118	0.0495	0.0395	0.0723	0.0517	0.0168	0.1085	0.0877	0.0993	0.098	0.0707	0.1496	0.0698	0.0481	0.098	0.0045	0.0173	0.1751	0.0756	0.0837	0.0874	0.0553	0.0513
7	0.0838	0.0296	0.0129	0.031	0.0072	0.0057	0.0055	0.0322	0.0274	0.0669	0.0633	0.0542	0.0101	0.052	0.0288	0.0192	0.0127	0.0003	0.0202	0.0357	0.0418	0.0165	0.0001	0.0004	0.0497	0.031	0.0694	0.0604	0.0653	0	0.0067	0.0491	0.096	0.1087	0.0832	0.0829	0.0454	0.0723	0.0231	0.0371	0.0474	0.0978	0.1087	0.0898	0.1064	0.0507	0.0825	0.1488	0.0712
8	0.0188	0.0105	0.0193	0.042	0.0298	0.0056	0.0146	0.0118	0.0281	0.0617	0.0692	0.0073	0.0084	0.0089	0.002	0.0332	0.002	0.0049	0	0.0015	0.0016	0.0279	0.0276	0.0736	0.0942	0.0282	0.0422	0.0967	0.039	0.0509	0.0077	0.0381	0.0003	0.0117	0.0994	0.0671	0.0194	0.1072	0.1	0.0246	0.0371	0.0996	0.0755	0.0245	0.0595	0.0691	0.092	0.0414	0.0255
9	0.038	0.0017	0.0171	0.0123	0.0011	0.003	0.0012	0.0522	0.048	0.0178	0.0205	0.0031	0	0.0211	0.0069	0.0054	0.0002	0.0095	0.0337	0.0036	0.0022	0.0043	0.0015	0.0006	0.0069	0.0764	0.1851	0.0009	0.0008	0.0402	0.0517	0.0001	0.0419	0.027	0.0307	0.0052	0.0059	0.0785	0.0753	0.0001	0.0782	0.0042	0.111	0.0965	0.0217	0.0704	0.0442	0.0084	0.0438
10	0.0159	0.0011	0.0107	0.0033	0.0137	0.0004	0.0076	0.0091	0.0001	0.0296	0.0003	0.0146	0.0287	0.0003	0.0036	0.0079	0	0.0016	0.0115	0.0044	0.012	0.0132	0.0255	0.009	0.0056	0.0192	0.0245	0.0166	0.0066	0.0001	0.0015	0.0135	0.0001	0.0337	0.0833	0.0988	0.0823	0.0682	0.0005	0.0097	0.0468	0.0734	0.0314	0.045	0.1199	0.0715	0.016	0.071	0.0011
11	0.0223	0.0186	0.0032	0.0089	0.0097	0	0.0216	0.0005	0.0004	0.0008	0.0215	0.0059	0.0124	0.0207	0.0028	0.0002	0.0126	0.0278	0	0.0368	0.0019	0.0152	0.0505	0.0996	0.0028	0.0401	0.0148	0.0152	0.0441	0.001	0.0886	0.0508	0.073	0.1279	0.0048	0.0701	0.0076	0.0226	0.0375	0.1159	0.0254	0.0058	0.0068	0.0751	0.0428	0.0741	0.0379	0.0768	0.0224
12	0.0226	0.0109	0.0021	0.0265	0.0005	0.0085	0	0.0002	0.0156	0	0.0189	0.0062	0.0017	0.0025	0.0041	0.0069	0.0002	0.0083	0.0007	0	0.0017	0.0156	0.0306	0.0015	0.0019	0.0229	0.0003	0	0.0037	0.046	0.0717	0.0789	0.0492	0.0691	0.1178	0.0928	0.0025	0.0089	0.1013	0.0065	0.093	0.0087	0.0108	0.0044	0.014	0.058	0.0683	0.0429	0.0458
13	0.0001	0.0006	0.0024	0.0009	0.0116	0.0036	0.0136	0.0068	0.0012	0.0059	0.0062	0.0034	0.0038	0.0011	0.0171	0.0002	0.0004	0.0264	0.0017	0.0107	0.0021	0.0169	0.0035	0.0129	0.0131	0.0084	0.0285	0.0564	0.0331	0.0542	0.0002	0.0173	0.0847	0.0618	0.0665	0.044	0.0454	0.0263	0.0319	0.1389	0.0578	0.0035	0.0113	0.0124	0.0001	0.0128	0.005	0.0311	0.0074
14	0.005	0.0003	0.0056	0.0064	0.0056	0.0013	0.0009	0.0331	0.0065	0.0074	0.0018	0.0089	0.0009	0.0056	0.0008	0.002	0.0011	0.0003	0.0033	0.0025	0.006	0.0351	0.0123	0.0106	0.0676	0.0387	0.0323	0.0006	0.0426	0.0544	0.0002	0.0816	0.0308	0.1345	0.0989	0.1092	0.0605	0.0635	0.0609	0.0442	0.0084	0.0023	0.0259	0.0124	0.0034	0.1011	0.036	0.0069	0.0004
15	0.0053	0.0001	0.0021	0.0057	0.0154	0.0002	0.0018	0.0019	0.0079	0.0009	0.0018	0.0077	0.0068	0.0054	0.0303	0.0028	0.0006	0.0002	0.0402	0.0017	0.0045	0.0003	0.034	0.0938	0.1233	0.0305	0.0524	0	0.1119	0.0436	0.0557	0.0558	0.0443	0.0957	0.1177	0.0004	0.0473	0.0755	0.0525	0.0846	0.0076	0.0201	0.0197	0.0924	0.0049	0.0218	0.0018	0.0706	0.0024
16	0.0033	0.0235	0.0114	0.0007	0.0013	0.0255	0.0042	0.0352	0.0005	0.0154	0.0009	0.0102	0.0137	0.0305	0.0112	0.0391	0.0082	0.0724	0.0038	0.0032	0.0421	0	0.1037	0.0017	0.1096	0.0156	0.1331	0.0433	0.0581	0.107	0.0939	0.0757	0.0001	0.0718	0.1439	0.0135	0.1523	0.0812	0.068	0.0055	0.0564	0.0573	0.0484	0.0001	0.0045	0.0048	0.0629	0.0061	0.0044
17	0.0004	0.0002	0	0.0005	0.009	0	0.015	0.0018	0.0011	0.024	0.0002	0.001	0.0125	0.0238	0.0002	0.0184	0.0114	0.0424	0.0134	0.0885	0.1997	0.1146	0.1288	0.0704	0.0906	0.0113	0.0706	0.0826	0.0018	0.0733	0.1005	0.1136	0.0521	0.0934	0.016	0.0974	0.1128	0.0989	0.0135	0.0947	0.0961	0.0047	0.0338	0.0299	0.0231	0.0006	0.0343	0.0117	0.0356
18	0	0.0011	0.0014	0.0056	0.0003	0.0611	0.0114	0.0031	0.001	0.0204	0.0183	0.0638	0.0087	0.0226	0	0.037	0.0362	0.0693	0.013	0.0472	0.1052	0.0398	0.0281	0.144	0.0694	0.1236	0.0076	0.0853	0.068	0.1025	0.0642	0.0878	0.0853	0.1669	0.0992	0.1257	0.1218	0.1047	0.0594	0.1135	0.0655	0.0332	0.0189	0.026	0.0025	0.0549	0.0169	0.0001	0.0104
19	0.0031	0.0007	0.0006	0.0049	0.0172	0.0139	0.0039	0.0008	0.0002	0.0053	0.0053	0.0382	0.0114	0.0095	0.0371	0.0642	0.0163	0.0588	0.0737	0.0264	0.0848	0.0941	0.035	0.0014	0.1103	0.0772	0.0844	0.0884	0.0389	0.1137	0.1338	0.0791	0.0912	0.1013	0.1567	0.0493	0.0086	0.0694	0.0709	0.0519	0.0412	0.0144	0.0304	0.0554	0.0297	0.0223	0.0102	0.001	0.0081
20	0.0246	0.001	0.0139	0.0085	0.0022	0.0092	0.0492	0.0189	0.0074	0.0187	0.0805	0.0536	0.038	0.0025	0.0343	0.0614	0.0188	0.0805	0.1037	0.0696	0.0693	0.0752	0.0729	0.0833	0.0626	0.1176	0.1127	0.126	0.1005	0.0889	0.135	0.1803	0.0767	0.1064	0.1273	0.1002	0.1445	0.0967	0.07	0.1026	0.0759	0.1108	0.054	0.0514	0.0034	0.0029	0.0586	0.049	0.0556
21	0.0001	0.0006	0.0127	0.0005	0.004	0.0011	0.0141	0.0241	0.0006	0.0193	0.0549	0.0043	0.0662	0.0003	0.0677	0.0438	0.0747	0.0888	0.0449	0.0472	0.1281	0.1309	0.0561	0.1192	0.0891	0.1137	0.1194	0.1408	0.0841	0.0807	0.1148	0.1386	0.077	0.0753	0.1472	0.1172	0.1044	0.106	0.0599	0.1017	0.0413	0.0342	0.0657	0.0702	0.0484	0.0096	0.0492	0.0215	0.0027
22	0.0005	0.0013	0.0097	0.0095	0.0229	0.0233	0.001	0.0157	0.0193	0.0453	0.0258	0.0185	0.0943	0.0279	0.0235	0.0134	0.045	0.1357	0.0213	0.0938	0.0344	0.0283	0.106	0.0601	0.0805	0.0769	0.1811	0.0669	0.0728	0.1388	0.114	0.0654	0.116	0.1469	0.044	0.1346	0.1256	0.1688	0.0467	0.124	0.0885	0.0483	0.0502	0.0393	0.0393	0.0187	0.037	0.0161	0.0097
23	0.0006	0.0009	0.0019	0.0157	0.0005	0.0024	0.0177	0.0044	0.0292	0.0224	0.0209	0.075	0.0102	0.0428	0.0284	0.0557	0.0222	0.0554	0.0816	0.0718	0.0799	0.063	0.1021	0.0484	0.0911	0.0666	0.1256	0.1353	0.1207	0.1214	0.1419	0.1042	0.0994	0.1195	0.0742	0.0737	0.1745	0.0967	0.0772	0.0857	0.0478	0.0576	0.0236	0.0531	0.0686	0.0324	0.0273	0.028	0.0238
24	0.0057	0.0001	0.013	0.0264	0.0311	0.0016	0.0198	0.0289	0.0198	0.0131	0.0206	0.0436	0.0575	0.0251	0.0384	0.0592	0.0569	0.062	0.0492	0.0691	0.0552	0.1003	0.1626	0.1223	0.1124	0.1212	0.132	0.1024	0.0516	0.1279	0.1246	0.1225	0.1934	0.17	0.1242	0.14	0.0601	0.1181	0.095	0.038	0.1077	0.0519	0.0819	0.0694	0.0731	0.025	0.0538	0.0446	0.1165
25	0.0159	0.0207	0.0217	0.0106	0.0144	0.0444	0.0591	0.0231	0.0475	0.0132	0.0282	0.0126	0.0493	0.0334	0.0562	0.1053	0.0996	0.0655	0.0274	0.0939	0.1001	0.0845	0.1562	0.0839	0.1235	0.1282	0.1022	0.0743	0.1512	0.1389	0.1394	0.1099	0.0582	0.1324	0.1129	0.112	0.0758	0.0905	0.13	0.0699	0.0148	0.0858	0.067	0.0877	0.0622	0.0289	0.0419	0.0119	0.0227
26	0.0089	0.0039	0.0001	0.0175	0.0064	0.0291	0.0112	0.0353	0.0381	0.0336	0.0434	0.0417	0.0464	0.0349	0.074	0.0375	0.0725	0.0518	0.0633	0.0906	0.1109	0.0849	0.0809	0.0897	0.1782	0.0491	0.0789	0.0772	0.1129	0.1265	0.1432	0.141	0.1062	0.1629	0.1287	0.1034	0.1046	0.0565	0.1043	0.1203	0.1171	0.0326	0.081	0.0566	0.0492	0.0717	0.0295	0.022	0.0445
27	0.0007	0.0145	0.0111	0.0242	0.0146	0.0346	0.0889	0.0448	0.0187	0.0158	0.0167	0.0619	0.0494	0.0683	0.0437	0.0642	0.096	0.0446	0.0826	0.08	0.1091	0.0844	0.095	0.0858	0.1102	0.1191	0.1429	0.1698	0.0951	0.129	0.1735	0.1068	0.0986	0.0939	0.1001	0.1489	0.1229	0.0741	0.1075	0.0653	0.0866	0.0789	0.0404	0.0707	0.099	0.0691	0.0138	0.0305	0.0243
28	0.0248	0.0007	0.0318	0.0131	0.0341	0.021	0.0229	0.0067	0.0883	0.0295	0.0203	0.029	0.0394	0.0511	0.1093	0.0671	0.0282	0.0657	0.0463	0.0515	0.0599	0.1021	0.0851	0.068	0.1573	0.1292	0.0867	0.1513	0.0979	0.0964	0.1485	0.1552	0.1326	0.1158	0.1054	0.158	0.1257	0.1499	0.1106	0.1485	0.0436	0.0945	0.0659	0.0406	0.0622	0.0672	0.0661	0.0292	0.0264
29	0.0001	0.0001	0.0014	0.0003	0.0157	0.0492	0.0103	0.0213	0.0725	0.0679	0.032	0.0127	0.0401	0.0199	0.0718	0.0562	0.0989	0.0409	0.0357	0.0525	0.0397	0.0767	0.0879	0.1156	0.1259	0.1364	0.1412	0.0608	0.0873	0.1221	0.0967	0.1005	0.0941	0.1401	0.1335	0.0682	0.1169	0.0934	0.0868	0.1201	0.0443	0.0631	0.0367	0.0593	0.1114	0.1143	0.0225	0.0255	0.0481
30	0.0018	0.0061	0.0022	0.0367	0.0146	0.0128	0.0349	0.0242	0.0432	0.0398	0.0157	0.0676	0.0641	0.086	0.0821	0.0475	0.0948	0.0413	0.0965	0.0625	0.1392	0.1204	0.0725	0.1328	0.0956	0.0785	0.1143	0.1254	0.0998	0.0547	0.1535	0.1518	0.1009	0.0905	0.1022	0.0999	0.1375	0.0938	0.1086	0.0597	0.0828	0.0919	0.0763	0.061	0.0436	0.0385	0.0589	0.0445	0.0236
31	0.0314	0.0084	0.0054	0.0015	0.0026	0.0038	0.0402	0.0239	0.0495	0.0452	0.0049	0.0582	0.0453	0.0443	0.0775	0.0798	0.0637	0.0899	0.0578	0.1202	0.1012	0.0925	0.0455	0.1248	0.0574	0.0932	0.1248	0.1525	0.1023	0.1358	0.159	0.1818	0.1187	0.0858	0.1032	0.1844	0.0708	0.169	0.1608	0.1193	0.0651	0.0747	0.0861	0.0691	0.068	0.0488	0.0352	0.0923	0.0444
32	0.0038	0.0153	0.0285	0.0122	0.0303	0.0675	0.0336	0.0326	0.028	0.0488	0.0305	0.0389	0.0592	0.0416	0.0376	0.0327	0.059	0.0428	0.0321	0.1118	0.0619	0.1249	0.0555	0.0647	0.116	0.1209	0.082	0.125	0.1428	0.1187	0.1115	0.09	0.1174	0.1551	0.1455	0.0832	0.0957	0.0705	0.0986	0.1165	0.1119	0.0631	0.081	0.0218	0.084	0.0161	0.0193	0.0166	0.0245
33	0.0004	0.022	0.0017	0.0027	0.0023	0.0295	0.0236	0.0121	0.0249	0.0362	0.0365	0.0515	0.0694	0.0812	0.0386	0.0681	0.047	0.1362	0.064	0.1033	0.1136	0.0876	0.0792	0.1216	0.1468	0.1119	0.0904	0.1531	0.1056	0.17	0.1072	0.1307	0.0717	0.159	0.1117	0.1457	0.1518	0.0996	0.1861	0.1167	0.1078	0.0754	0.1308	0.0818	0.0502	0.0314	0.039	0.037	0.0644
34	0.0231	0.0056	0.0012	0.0059	0.0274	0.0337	0.001	0.0491	0.0269	0.016	0.049	0.0947	0.0542	0.0685	0.0504	0.1425	0.0458	0.1235	0.0634	0.1003	0.0703	0.0816	0.0824	0.0999	0.1202	0.115	0.1099	0.1296	0.113	0.1081	0.1057	0.1008	0.117	0.1764	0.0887	0.0826	0.0678	0.1243	0.1003	0.1338	0.1031	0.1297	0.0815	0.0559	0.1013	0.0345	0.0337	0.0442	0.0167
35	0.0289	0.009	0.0095	0.0001	0.0224	0.0038	0.0521	0.0067	0.0206	0.0334	0.0355	0.0368	0.0604	0.109	0.0692	0.0919	0.0546	0.0815	0.091	0.0982	0.077	0.1067	0.0645	0.1035	0.1216	0.1037	0.0756	0.1204	0.0946	0.1439	0.1191	0.0982	0.1703	0.0999	0.1528	0.102	0.1198	0.0474	0.0958	0.0919	0.0852	0.066	0.1472	0.0976	0.0323	0.0932	0.0424	0.0704	0.0687
36	0.0379	0.006	0.0071	0.0111	0.0145	0.0133	0.0368	0.0679	0.0178	0.0738	0.0329	0.0286	0.0322	0.0418	0.0442	0.0448	0.048	0.1436	0.0999	0.1414	0.1013	0.1072	0.0608	0.0728	0.0926	0.1168	0.0903	0.1017	0.0981	0.1384	0.1957	0.1242	0.1332	0.1504	0.1119	0.093	0.0714	0.0734	0.0647	0.1342	0.0948	0.0636	0.0534	0.0664	0.0532	0.0366	0.0454	0.0605	0.0347
37	0.0025	0.0043	0.0523	0.005	0.0256	0.031	0.0191	0.0385	0.0188	0.0381	0.06	0.0536	0.0402	0.0222	0.0872	0.0216	0.0593	0.0989	0.0664	0.0806	0.1311	0.0745	0.1233	0.1184	0.1279	0.0602	0.1193	0.142	0.19	0.1796	0.1431	0.081	0.1389	0.1274	0.1321	0.1179	0.1029	0.179	0.046	0.1113	0.0999	0.0694	0.0676	0.0967	0.0673	0.0406	0.0563	0.0316	0.0307
38	0.012	0.0006	0.0057	0.0204	0.0182	0.0411	0.0324	0.0213	0.0405	0.0128	0.067	0.0649	0.09	0.095	0.0921	0.0492	0.0837	0.1351	0.0609	0.0961	0.0915	0.0941	0.1002	0.0602	0.1276	0.0884	0.1258	0.1174	0.1545	0.1912	0.0884	0.0647	0.0808	0.1669	0.0858	0.066	0.1359	0.0944	0.1105	0.1451	0.0718	0.0797	0.0864	0.1224	0.0492	0.0543	0.1003	0.0786	0.0423
39	0.0017	0.0138	0.0128	0.0218	0.0215	0.0287	0.0383	0.0588	0.0151	0.0293	0.0809	0.0418	0.0537	0.0418	0.0757	0.1045	0.0559	0.1136	0.0848	0.1098	0.1009	0.0503	0.067	0.0875	0.1268	0.105	0.1159	0.1055	0.1012	0.1514	0.0771	0.1295	0.1761	0.202	0.1153	0.1488	0.116	0.1071	0.102	0.1009	0.0913	0.0968	0.075	0.0802	0.047	0.0209	0.0264	0.0735	0.0223
40	0.002	0.0354	0.0152	0.0089	0.0086	0.0218	0.0109	0.0621	0.0524	0.0526	0.039	0.0401	0.0642	0.0385	0.0968	0.0637	0.0665	0.0513	0.0763	0.0716	0.1204	0.1082	0.0962	0.0838	0.0849	0.1246	0.1832	0.1377	0.1103	0.073	0.0786	0.1286	0.0725	0.1001	0.0705	0.0851	0.0657	0.1385	0.0828	0.1113	0.0332	0.1019	0.0488	0.1042	0.0447	0.053	0.0558	0.0186	0.0732
41	0.0289	0.018	0.0117	0.0458	0.0288	0.0021	0.012	0.0286	0.0157	0.0461	0.0125	0.0457	0.0681	0.0387	0.0492	0.0624	0.0413	0.1142	0.1328	0.0693	0.1169	0.13	0.0951	0.1214	0.0902	0.1084	0.1573	0.0664	0.0828	0.1769	0.0905	0.1446	0.2304	0.1326	0.1049	0.0877	0.1149	0.1127	0.0472	0.0981	0.1232	0.066	0.0708	0.0861	0.1066	0.0528	0.03	0.0507	0.0253
42	0.0216	0.0332	0.0079	0.0016	0.0381	0.0238	0.0317	0.05	0.0397	0.0655	0.0321	0.0783	0.0401	0.0434	0.08	0.065	0.067	0.0773	0.0823	0.0951	0.0816	0.1026	0.1602	0.1277	0.1159	0.1311	0.1592	0.1295	0.133	0.0676	0.1179	0.101	0.1221	0.0996	0.1041	0.1357	0.0804	0.125	0.1188	0.1512	0.0827	0.0545	0.0907	0.1142	0.0558	0.0533	0.0267	0.0547	0.0252
43	0.0036	0.0248	0.0439	0.0329	0.0139	0.019	0.079	0.0221	0.0368	0.0141	0.0263	0.0447	0.056	0.118	0.0982	0.0441	0.0667	0.1118	0.0681	0.14	0.104	0.2213	0.083	0.1521	0.1352	0.0883	0.1441	0.1859	0.1014	0.1169	0.1516	0.1213	0.1005	0.0913	0.1744	0.1094	0.149	0.1084	0.0876	0.0611	0.1056	0.0685	0.1083	0.0945	0.0967	0.0757	0.0601	0.0605	0.0727
44	0.0071	0.013	0.0196	0.0152	0.0647	0.0126	0.0658	0.0291	0.0708	0.0277	0.0295	0.072	0.0591	0.0915	0.0557	0.0467	0.083	0.0933	0.0817	0.0941	0.11	0.0498	0.1411	0.1031	0.1215	0.1216	0.0861	0.0713	0.1696	0.0893	0.1561	0.1463	0.122	0.1132	0.1156	0.1772	0.1177	0.0661	0.0746	0.0695	0.0794	0.0501	0.1024	0.0437	0.0963	0.0361	0.0274	0.0611	0.0306
45	0.0023	0.0001	0.0089	0.0139	0.0266	0.052	0.0216	0.0409	0.0337	0.0192	0.0507	0.0507	0.0679	0.0809	0.0598	0.1109	0.0562	0.0892	0.054	0.131	0.143	0.1169	0.0628	0.1086	0.1147	0.1445	0.1147	0.1086	0.0949	0.0743	0.1037	0.0897	0.1524	0.1025	0.0732	0.126	0.1761	0.1045	0.1393	0.1137	0.059	0.0836	0.0454	0.0457	0.0611	0.025	0.0386	0.0703	0.0756
46	0.0165	0.0124	0.0486	0.0001	0.0082	0.016	0.0374	0.0222	0.0378	0.0415	0.048	0.0635	0.0427	0.0606	0.0349	0.041	0.0479	0.0887	0.0858	0.1106	0.0839	0.1386	0.0792	0.1013	0.0783	0.133	0.1422	0.1011	0.0908	0.1566	0.1091	0.1271	0.1056	0.1169	0.0949	0.0706	0.0782	0.0326	0.1071	0.0612	0.0883	0.0614	0.0893	0.0792	0.0482	0.0547	0.053	0.0688	0.0293
47	0.0167	0.053	0.0026	0.0282	0.0157	0.0184	0.0101	0.0331	0.0191	0.0449	0.0795	0.0661	0.0621	0.0577	0.0612	0.0803	0.087	0.0812	0.0956	0.1025	0.0635	0.0494	0.0891	0.0809	0.1346	0.0827	0.0844	0.1581	0.1504	0.1159	0.1171	0.1318	0.1415	0.1841	0.0913	0.0615	0.0805	0.1222	0.1239	0.0754	0.1184	0.0635	0.0837	0.0439	0.0452	0.0822	0.0563	0.0778	0.0516
48	0.008	0.0013	0.0077	0.0487	0.0272	0.0239	0.0304	0.0229	0.0322	0.0675	0.0676	0.0366	0.0489	0.0413	0.0578	0.0507	0.0796	0.1099	0.0728	0.0963	0.0735	0.0945	0.0776	0.1335	0.0653	0.1303	0.1026	0.1203	0.1041	0.1113	0.1118	0.1244	0.1151	0.1376	0.079	0.0891	0.113	0.1076	0.0439	0.0813	0.0642	0.1339	0.1104	0.0908	0.0899	0.1156	0.0726	0.0389	0.0202
49	0.0023	0.0197	0.0235	0.0324	0.0241	0.0273	0.049	0.0874	0.0163	0.0595	0.0612	0.0337	0.0591	0.0774	0.0785	0.082	0.0811	0.0951	0.1128	0.0921	0.111	0.0947	0.1121	0.156	0.1192	0.1645	0.085	0.1219	0.1246	0.1607	0.1008	0.1271	0.1342	0.1342	0.095	0.1015	0.0443	0.0985	0.0673	0.0999	0.0729	0.114	0.1267	0.0643	0.0847	0.0664	0.0705	0.0316	0.0403
50	0.0159	0.0079	0.0206	0.0269	0.0397	0.0377	0.0123	0.0361	0.0531	0.0766	0.0343	0.0528	0.0462	0.052	0.0556	0.0705	0.0565	0.0666	0.0757	0.1071	0.1141	0.0867	0.0521	0.1267	0.1277	0.1335	0.1168	0.1098	0.0908	0.0982	0.1252	0.1027	0.0961	0.0989	0.1322	0.1092	0.1106	0.1643	0.1134	0.0887	0.0728	0.0342	0.0917	0.0524	0.0602	0.046	0.0388	0.0585	0.0284
Control Phi_0
	0	1	2	3	4	5	6	7	8	9	10	11	12	13	14	15	16	17	18	19	20	21	22	23	24	25	26	27	28	29	30	31	32	33	34	35	36	37	38	39	40	41	42	43	44	45	46	47	48
0	2.6226	1.6827	3.1641	3.2748	2.9756	3.4961	2.1604	2.2236	2.5387	2.0191	2.6678	2.0311	2.4593	3.3654	2.4108	2.0553	3.4565	1.6834	1.7442	2.5134	3.3158	3.2698	3.0313	2.4422	2.3118	2.6594	3.2419	2.6421	2.7977	2.6281	3.2149	2.7967	2.1284	2.2032	1.6948	2.7061	3.4774	2.3637	2.9853	2.5689	2.7054	2.7718	2.047	2.5022	1.8519	2.7174	2.3158	3.5167	1.8828
1	2.3316	2.8673	2.2783	1.9879	2.3507	2.8231	2.4632	3.044	2.7842	2.3016	2.5876	2.2001	3.4916	2.711	2.8975	2.7534	2.6567	2.2175	2.8283	1.5049	2.9217	2.6739	3.1856	2.4458	2.9702	3.0527	2.4047	2.4302	2.3266	2.2896	3.2905	2.6531	2.6518	1.6629	2.9106	2.8418	3.2946	2.9094	3.5332	2.8722	2.6028	2.7371	2.6608	2.3609	4.0339	3.375	2.8373	5.7566	2.6075
2	2.8944	2.9346	2.4008	2.4458	2.8065	2.0147	1.8581	2.7023	2.9711	2.5008	2.7252	3.191	2.6278	2.5268	2.7508	2.3466	2.7718	2.476	1.7084	3.1501	2.2511	3.1374	2.4318	2.9747	2.9828	2.9414	2.5448	2.3188	1.62	3.4771	2.5858	2.3762	2.7821	3.2392	2.558	2.7548	2.8759	2.2503	2.8947	2.6996	3.4068	3.3379	2.7261	3.2579	2.4987	2.7586	3.4521	2.5174	2.775
3	2.9629	2.7914	2.3124	2.8235	2.2487	2.7053	2.6786	2.651	2.4934	2.6589	2.8679	3.2247	3.1394	3.128	2.2323	3.1229	2.5274	2.0634	2.6411	2.8917	2.1334	3.4554	2.8187	2.548	3.5097	1.2732	2.5646	2.6599	3.0319	2.9047	2.6965	2.8095	2.0714	2.5436	3.0657	2.8044	3.863	2.578	2.7991	2.3776	2.3744	2.5768	2.6551	3.1727	2.7489	1.5861	2.2999	2.9114	2.3596
4	2.2524	2.9334	2.5041	2.8421	2.8416	2.2679	2.728	3.3851	3.0742	2.8826	2.606	2.1909	2.7991	3.1537	3.2105	2.4474	2.7393	2.3293	3.6848	2.9736	2.8167	2.7544	2.4566	2.4293	2.5771	2.7117	2.7839	2.9442	2.5242	2.6185	2.6119	3.2469	2.3921	3.2219	3.1398	2.4987	3.2079	3.1515	3.0832	2.7683	3.0606	2.5328	3.1081	2.5293	2.2723	3.0487	3.6804	2.6692	3.0876
5	3.1295	3.2496	2.9696	2.9936	3.4783	3.0102	2.8095	3.1521	2.968	2.4937	2.1783	2.5392	2.6184	2.9785	2.7511	2.2208	2.9776	3.1818	2.9325	2.7217	3.0014	3.1916	2.7084	3.2366	2.7731	3.0577	3.2086	3.2026	2.6728	3.515	3.1617	3.1432	1.8479	3.3598	3.5974	3.283	2.7541	3.2882	3.3414	3.2888	2.3523	3.0004	2.786	3.348	1.8706	2.7265	3.0524	2.3775	2.5232
6	2.793	2.9853	3.1092	3.0257	2.5495	3.0371	2.9345	2.779	3.0475	3.3649	2.8518	2.5688	3.0635	2.2316	2.2227	3.0559	3.1561	2.9566	2.989	3.3946	2.9955	2.862	3.2642	3.1329	2.5931	3.0834	3.3494	3.1828	3.0126	3.0513	3.2975	2.6695	2.9946	2.8247	2.8434	2.623	3.0829	2.3491	3.1598	3.6685	2.9371	3.0811	2.8816	2.7799	2.6302	2.8601	2.9941	2.1479	1.9737
7	2.7908	2.796	3.348	2.5487	2.6973	2.5844	2.5075	2.8404	3.0161	3.1456	2.7377	2.7102	2.6761	2.8456	2.8062	3.3687	2.3234	2.7856	2.7697	3.0501	3.7404	2.6332	2.8802	2.635	2.9145	2.8965	3.1771	2.907	2.3753	2.5073	3.3072	2.0669	2.6988	3.3389	2.9857	2.6533	3.1461	3.1454	3.6014	2.6133	3.5215	2.4986	2.9792	3.0118	2.4947	2.5291	3.041	2.896	2.9756
8	3.1215	3.0394	2.6531	2.7148	3.1237	2.3724	3.0086	2.3582	3.044	2.8503	2.9387	3.1605	2.7939	2.9855	2.6573	2.6011	2.9396	3.1593	3.1759	2.9308	3.0791	3.1397	2.9184	2.7307	2.9488	2.7869	3.4196	3.6424	3.3165	2.8659	3.1019	2.8515	3.364	3.2723	3.6806	4.314	3.3311	2.9496	3.017	2.9227	3.6822	1.7648	2.7491	3.0881	3.0957	2.9033	3.2774	2.9356	3.4828
9	2.522	2.4697	2.7859	3.1301	2.9445	2.9197	3.2929	2.7818	2.9733	2.7181	3.0503	3.1951	3.4075	3.1412	3.0883	2.9926	2.7526	2.6441	2.9229	3.1915	3.2241	2.2414	2.4947	3.183	2.7278	3.0808	2.3659	3.1744	3.2358	3.2593	3.2328	3.8828	3.6557	2.4933	2.7007	3.2778	3.2	3.2475	2.823	3.3799	2.7932	2.807	2.4848	2.7599	3.407	2.4264	2.4688	4.0084	3.1813
10	2.6201	2.4957	2.9443	3.218	2.8721	2.9348	2.9868	2.8282	2.8798	2.5759	2.6893	3.1639	2.8512	2.9737	2.6325	3.3244	2.7116	3.5483	3.0647	3.1055	3.2218	3.0686	3.179	2.8598	3.2281	3.0018	3.3056	2.8892	2.6465	3.6062	2.9702	2.9684	2.8215	3.3159	3.017	2.998	2.3423	3.667	3.3603	3.66	4.0834	2.988	3.6398	3.1044	3.5874	3.4564	2.6028	3.328	2.8626
11	3.0608	2.7406	2.7867	2.5106	2.3038	2.689	3.238	2.7578	2.8758	2.4836	2.6588	3.0215	3.6529	3.1265	2.8392	3.1243	3.1419	2.7271	2.6407	3.052	2.9601	2.6871	3.2659	2.9167	3.0676	3.1973	3.3253	3.262	2.9931	3.3435	3.4028	2.9021	3.1599	3.17	2.8689	3.8195	3.3723	2.7493	3.8044	3.198	4.0521	3.1855	2.5608	2.6159	3.2595	3.2886	2.7318	3.1276	4.9015
12	3.0173	2.988	2.6259	2.5473	2.8767	2.5425	3.4229	3.3636	3.0282	3.0777	2.7709	2.6059	2.9869	2.9577	3.378	3.2447	2.8822	3.2525	2.946	3.3529	3.2272	2.6615	3.2694	3.2903	3.6127	3.0737	3.38	2.8776	3.0176	3.2574	3.5231	3.3325	3.4828	2.8423	3.0946	2.893	3.9057	3.008	3.6017	3.7286	3.6169	3.9236	3.4302	3.6853	3.0925	3.3089	2.7875	3.6435	3.3313
13	2.7425	2.943	2.6657	2.3786	3.1177	3.0014	3.0649	3.2214	2.8141	2.9321	3.0358	3.3527	2.3469	2.7622	2.8678	2.9338	2.906	3.0615	3.1328	3.2899	3.2171	3.5833	3.8802	3.1731	3.264	3.2484	3.4482	3.079	2.9875	3.3697	2.7948	3.0975	3.1372	3.4341	3.0999	3.0159	2.6036	3.6547	3.4066	3.3627	3.4042	2.8993	2.5065	3.2255	3.542	3.8295	3.2705	3.8275	3.6013
14	2.8718	2.9858	3.012	3.1306	2.8975	2.8407	2.8936	3.125	2.9534	3.4583	3.1585	3.0794	2.5156	3.164	2.8893	3.0381	2.8713	3.0384	3.3551	3.3584	3.3512	2.9896	2.9848	2.7253	2.932	3.1106	3.3038	3.7516	2.9135	3.4016	3.1981	3.2533	3.3075	3.2286	3.2844	2.9945	3.1745	3.5144	3.2545	3.4558	3.5491	4.3689	3.3255	2.9803	3.5601	3.5264	4.2577	3.5002	4.1717
15	2.9436	2.9945	3.0073	2.6948	2.6479	3.1098	3	2.6379	2.6484	2.5885	3.3562	2.8098	3.1269	3.1881	2.9635	3.3425	3.3767	2.9709	2.977	3.0968	3.2694	3.366	3.2706	3.1724	3.2583	3.0238	3.4584	3.3549	3.7417	3.3983	3.1159	3.811	3.2314	3.34	3.6292	2.8674	3.3751	3.1553	3.8141	3.3025	3.973	2.7783	3.7703	2.2037	3.4591	2.6374	3.8134	3.3034	3.2681
16	2.6192	2.901	3.1494	3.1077	3.0248	2.8759	3.1826	2.7017	2.9913	3.278	3.1737	2.7795	3.288	3.1617	3.043	2.8826	2.8152	2.9633	2.9626	3.3692	3.9266	3.089	3.2149	3.0286	3.1231	3.3882	3.0205	3.1626	3.5422	3.0982	3.8699	3.0583	3.4685	3.0442	3.307	3.8929	3.0784	3.1667	3.1116	3.6435	3.3031	3.0902	3.7494	3.7868	4.078	5.1805	3.727	4.1756	3.9285
17	3.0697	2.6864	3.0051	2.7236	3.0204	3.1456	3.2055	2.9859	3.0929	2.9866	3.2931	3.2038	3.4873	2.7192	3.2577	3.0839	3.3827	3.2718	3.2623	2.8235	3.1277	3.479	2.7792	3.5637	3.4904	3.444	3.1408	3.2674	3.5791	3.7644	3.1557	2.8325	3.7334	3.5112	3.4977	3.5796	3.5425	3.6905	3.2122	3.8197	3.8921	3.6844	4.4441	3.407	3.8794	3.1591	3.5037	3.8876	3.7729
18	3.0705	2.744	2.9244	2.895	2.9039	2.97	2.7308	3.3072	3.4021	3.0612	3.1458	3.113	3.2789	2.8836	3.259	3.264	3.0929	3.3364	3.0566	3.1912	3.3234	2.9653	3.471	3.0383	3.361	3.4709	3.8814	3.3836	3.0693	3.5189	3.1669	3.7237	3.2539	3.3023	3.6189	3.6779	3.722	3.3494	4.4203	3.6756	3.0474	3.5216	3.531	3.5735	2.9399	3.0711	3.234	3.4423	3.5939
19	2.7485	2.7944	2.9247	2.8153	3.1655	2.9809	3.1961	3.0837	2.9307	3.3838	2.9021	2.963	3.025	3.1418	3.3777	3.1074	3.2292	2.7894	2.9267	2.9879	3.4143	2.873	3.6066	3.5304	3.2919	3.3525	3.3177	3.4621	3.3915	3.6284	3.2174	3.2134	3.6551	3.6386	3.2237	3.8142	3.9012	3.8158	3.8269	3.4629	3.7741	3.8861	4.1936	3.9024	4.2327	3.8227	3.4784	3.4885	3.8458
20	2.9907	2.8984	2.9369	2.8245	3.0607	3.2376	3.2492	3.0385	3.0904	3.5196	2.8483	2.8348	2.8955	3.0319	3.363	3.1286	3.4646	3.2045	2.9557	3.4015	3.7435	3.4164	3.6387	3.517	3.4345	3.1755	3.2418	3.4876	3.3695	3.4601	3.6338	3.3437	3.1775	3.5195	4.0814	3.8992	3.5162	3.384	3.7475	3.6207	3.4786	3.5366	3.5527	3.8013	3.5032	4.0413	3.8769	4.18	3.4116
21	2.8931	2.8666	2.8313	2.9776	2.9346	3.1792	3.0228	2.762	3.0514	2.7367	3.0722	3.0606	2.8836	3.0943	3.1676	3.3906	3.3065	3.3187	3.3539	3.3529	3.3602	3.1918	3.2088	3.0486	3.4456	2.9478	3.534	3.5601	3.8978	3.4261	3.4013	3.538	3.8785	3.5445	3.2441	3.5234	3.9276	4.2206	3.4927	3.504	3.3923	4.1404	3.7136	3.2903	3.49	4.2285	3.7076	4.0995	3.6872
22	2.9001	2.904	2.5355	2.9157	2.9401	3.0002	2.8165	2.881	2.7318	3.0104	3.5126	3.091	3.0634	3.1771	3.2806	3.1707	3.3652	2.8281	3.1047	3.1811	3.3441	3.0865	3.2525	3.4254	3.9094	3.3975	3.2861	3.7673	3.864	3.5933	3.4928	3.8373	3.3189	3.4439	3.9428	3.3647	3.7371	3.5945	4.2327	3.7552	3.9361	3.7037	4.2971	3.6576	4.0214	3.7977	3.3533	4.0877	4.5209
23	2.6989	3.1301	3.0947	3.1362	3.3538	3.192	2.8999	3.1277	3.3296	3.2954	2.8501	3.0737	3.1912	3.1144	3.2215	3.1351	2.9926	3.1042	3.1341	3.2196	3.3513	3.411	3.2535	3.6844	3.3297	2.9781	3.5309	3.4545	3.2747	3.4704	3.3899	3.5735	3.8782	3.4401	3.8941	4.373	2.9233	4.2464	3.8111	3.7881	4.8873	3.9351	4.0139	3.8112	3.9225	3.7936	3.6639	3.5439	3.8473
24	2.9885	3.0117	2.768	3.0653	3.1585	3.1618	3.0963	2.8629	3.0574	3.2568	3.2336	3.385	2.9229	3.3317	3.2198	3.1578	3.3121	3.1059	3.1532	3.3984	3.3284	3.4512	3.4126	3.3555	3.4602	3.1613	3.3335	3.5293	3.7891	3.6407	3.4688	3.4998	3.3268	3.8432	3.84	3.7356	4.3004	3.6373	3.4569	3.8813	3.468	4.0151	3.7192	3.7591	3.7139	3.8991	3.8478	3.7887	3.9993
25	2.7372	2.9642	2.8755	3.2085	3.2096	2.5899	3.0181	3.178	3.0132	3.1353	3.3005	3.1645	3.1536	3.1767	3.1296	3.2029	3.1074	3.4509	3.579	3.5923	3.5611	3.3172	3.3801	3.7314	3.0805	3.2239	3.6637	3.6207	3.3014	3.6298	3.5951	3.5597	3.9565	3.6777	3.6513	3.3696	3.7813	3.8174	3.8013	3.9192	4.1224	3.3453	3.9143	3.7836	3.8888	3.814	3.8564	4.2786	4.4211
26	2.728	3.019	2.9432	3.0956	2.7278	2.8237	3.2015	3.0425	3.0228	2.867	3.0143	2.8215	3.0372	3.2602	3.357	3.2928	3.3125	3.3439	3.451	3.1392	3.3916	3.2308	3.4545	3.4812	3.5336	3.5883	3.8023	3.6855	3.6907	3.4721	3.4842	3.4386	3.9327	3.475	3.5423	3.7564	3.7102	4.121	3.5943	3.6614	3.8711	4.3679	3.9348	3.7184	4.3607	3.9166	4.066	4.0416	4.0369
27	2.7889	3.1494	3.107	2.9824	3.0366	3.0576	2.8911	3.1083	3.1141	2.9139	3.0764	3.0054	3.1497	3.0848	3.1809	3.3297	3.3267	3.3762	3.4535	3.4072	3.3122	3.3851	3.0743	3.3838	3.4343	3.5796	3.4778	3.3514	3.7823	3.5728	3.6292	3.6411	3.5487	3.9043	3.6336	3.4665	3.8276	4.3986	4.0208	3.9088	3.493	3.8569	3.8823	4.3503	3.7166	3.8037	4.4035	4.6792	3.8989
28	3.0146	3.1768	2.792	3.164	2.8424	3.0889	3.0061	3.2593	2.9602	3.3332	3.0572	3.2505	3.3672	3.2894	3.0689	3.3357	3.2552	3.5086	3.4919	3.1036	3.2404	3.4321	3.3831	3.3637	3.4017	3.4399	3.4658	3.9349	3.6521	3.8779	3.813	3.5818	3.6236	3.978	3.6305	3.9099	3.7096	3.9474	3.7889	3.9136	4.1501	4.0625	4.317	4.4467	3.9367	4.193	4.0326	3.8976	3.7852
29	3.0589	2.9602	2.8727	3.0618	3.0743	3.164	3.2258	3.275	2.9375	3.1207	3.392	3.3249	3.075	3.5043	3.1867	3.3922	3.3055	3.3248	3.3144	3.5836	3.4207	3.7464	3.3047	3.2238	3.2889	3.2038	3.7061	3.8538	3.4243	3.5984	3.3966	3.8709	3.7026	3.8527	3.7368	4.1044	3.5177	4.0317	4.0412	3.8824	3.9344	3.6526	4.3004	4.0576	4.2584	3.821	3.761	4.0253	4.2517
30	2.9405	2.9681	3.0656	2.7766	2.9552	3.1131	2.9545	3.5066	2.9932	3.1392	3.338	3.4988	3.0779	2.9336	3.1946	3.3176	3.4185	3.5575	3.2044	3.333	3.3533	3.4141	3.6628	3.3631	3.4059	3.5355	3.2828	3.6271	3.9181	4.139	3.5935	3.5622	3.7001	3.7625	3.6602	3.8554	4.0533	4.2328	3.7203	3.6449	4.0308	3.9668	4.1715	4.038	4.2415	4.1904	3.8197	4.4029	4.0414
31	2.7956	2.8959	3.0974	3.1127	3.1104	3.3206	2.8268	3.0512	3.1133	3.277	3.2879	3.1604	3.3132	3.4196	3.3975	3.2457	3.4832	3.2032	3.3321	3.3858	3.3904	3.5092	3.7338	3.6041	3.7976	3.6355	3.4436	3.5654	3.9427	3.8159	3.6491	3.6321	3.7821	3.888	4.0712	3.5446	4.159	3.837	3.8791	3.9504	4.1443	4.2366	3.9578	4.0332	4.4072	4.2897	4.2076	4.2507	4.2209
32	2.9126	3.0102	2.8967	2.9791	3.151	3.0341	3.0473	3.0801	3.2829	3.1396	3.0802	3.0857	3.1894	3.1321	3.3717	3.2763	3.3576	3.704	3.7665	3.3489	3.5443	3.6778	3.4609	3.6179	3.3953	3.3664	3.5196	3.5853	3.3775	3.6134	3.778	3.7456	3.7486	3.6541	3.7726	3.8997	4.2142	4.0722	3.6163	3.8213	4.0935	3.9937	3.9831	4.1089	4.2174	4.0255	4.4882	4.4244	4.2527
33	2.9319	2.7449	2.7702	3.1303	3.0787	3.1375	3.1361	3.152	3.1235	3.0731	3.2926	3.1636	3.2108	3.2645	3.2264	3.4475	3.3762	3.1495	3.4949	3.4936	3.3119	3.3416	3.4603	3.7101	3.6593	3.4905	3.6766	3.7169	3.7682	3.488	3.5596	3.7323	3.9835	3.9278	3.8144	3.844	3.6993	4.039	3.8613	4.2255	3.7549	4.405	4.0229	3.8021	4.052	4.6205	4.4129	4.4539	4.0903
34	2.9204	2.9899	3.0265	2.9846	3.0146	3.1075	3.2596	3.0561	3.2263	3.1172	3.1032	3.0289	3.1837	3.3707	3.2131	3.337	3.3306	3.2756	3.3882	3.3735	3.5733	3.6367	3.4652	3.4237	3.4225	3.6423	3.5816	3.8221	3.606	3.8362	3.7944	3.6939	3.6094	3.9256	4.0814	3.8371	4.2032	4.1934	4.2403	4.0101	3.8553	4.1562	3.9676	4.1296	4.1845	4.3439	4.5901	4.1435	4.3345
35	2.8404	3.1413	2.9747	3.0359	2.8413	3.043	2.9027	3.3066	3.1732	3.129	3.5164	3.499	3.2341	3.3297	3.2739	3.4225	3.442	3.3876	3.4599	3.4884	3.5218	3.1539	3.415	3.7243	3.5538	3.5088	3.7484	3.7495	3.8671	3.9163	3.7768	3.7821	3.6011	3.7454	3.7308	4.0629	3.8255	4.1929	4.0216	3.8446	4.101	4.272	3.8946	4.2157	4.2658	4.0534	4.2038	4.4402	4.1851
36	2.824	3.0248	3.2113	3.115	3.0655	3.1319	3.2934	3.1141	3.166	3.1883	3.1761	3.3243	3.268	3.2889	3.5703	3.3241	3.1958	3.3032	3.4472	3.3248	3.4983	3.4657	3.4628	3.8368	3.6753	3.5873	3.6768	3.865	3.8796	3.7421	3.6718	3.9833	3.8507	3.7775	4.0587	3.9456	4.1623	3.8406	3.9074	3.8495	4.1235	4.2159	4.4205	4.2515	4.1751	4.1999	4.2038	4.5164	4.6102
37	3.0611	3.2879	3.1016	3.0147	3.0423	3.2149	3.165	3.1879	3.226	3.0721	2.9683	3.2686	3.3903	3.409	3.3213	3.4657	3.3307	3.4594	3.3943	3.5095	3.5438	3.7501	3.4689	3.6158	3.6427	3.8738	3.8484	3.5326	3.6816	3.5755	3.9838	3.8759	4.0331	3.9421	3.7773	3.9691	4.0215	3.8834	4.4719	3.8647	4.0514	4.2442	4.4479	4.1988	4.2865	4.2613	4.3652	4.398	4.5382
38	2.9152	3.0242	3.0032	3.0324	3.1317	2.9566	3.2075	3.1562	3.2145	3.2254	3.2108	3.2109	3.1658	3.2556	3.3833	3.4117	3.2839	3.3991	3.5325	3.4093	3.2882	3.7627	3.6167	3.768	3.6076	3.8068	3.5389	3.6446	3.7331	3.7068	3.5503	4.0187	3.9727	3.811	4.252	4.0834	3.5987	4.0476	3.8227	4.0525	4.0251	4.0511	4.0667	4.0853	4.2216	4.4852	4.1624	4.2622	4.572
39	2.9917	3.0105	3.0285	3.1542	3.164	2.9003	3.3133	3.086	3.2526	3.3285	3.0705	3.3304	3.2386	3.4759	3.3026	3.2609	3.2939	3.3352	3.4624	3.4362	3.5761	3.5119	3.5458	3.6081	3.6957	3.5221	3.6116	3.5419	3.5629	3.7095	3.9769	3.8062	3.8147	3.7206	3.9372	3.9373	3.8513	3.8837	4.035	4.0581	4.1382	4.072	4.0009	4.243	4.3676	4.2893	4.6225	4.4356	4.2832
40	2.9414	3.0141	3.0691	2.959	3.0097	3.1324	3.0889	3.2014	3.2204	3.211	3.2476	3.1877	3.3781	3.3872	3.173	3.5129	3.3234	3.2525	3.5077	3.4954	3.5373	3.5875	3.4211	3.624	3.4352	3.8084	3.5728	3.73	3.7369	3.6459	3.9071	3.7731	4.0667	3.8982	3.9963	4.0316	4.0721	4.0878	4.2081	3.8468	4.3249	3.9438	3.9957	4.2727	4.449	4.3276	4.5257	4.5025	4.4622
41	2.9896	3.1853	3.1199	3.0185	3.0121	3.1174	3.4502	3.1594	3.267	3.2004	3.2683	3.2739	3.1111	3.5774	3.3903	3.4279	3.5598	3.3678	3.3352	3.6293	3.2804	3.3903	3.5304	3.6189	3.5652	3.3835	3.6454	3.8518	3.7891	3.7448	4.0265	4.0074	3.731	3.8301	3.9892	4.0288	4.1117	4.0971	4.4818	4.1645	4.2082	4.3773	4.2482	4.137	4.12	4.4448	4.586	4.5727	4.6416
42	2.9123	2.8984	3.1064	3.0331	2.881	3.067	3.287	3.1068	3.1695	3.1599	3.3573	3.1131	3.3369	3.2649	3.2853	3.347	3.653	3.4974	3.5411	3.6388	3.4636	3.4372	3.2199	3.7255	3.5847	3.7397	3.6638	3.7192	3.6394	3.9288	3.7943	4.083	3.859	3.8964	4.0305	3.5987	4.1	4.0179	4.0486	4.0141	4.1629	3.8717	4.1871	4.1692	4.2891	4.2911	4.6203	4.3923	4.2704
43	2.8035	3.0097	2.9417	3.1325	3.1102	3.1835	3.072	3.066	3.1773	3.2551	3.2952	3.3745	3.4763	3.4065	3.3463	3.581	3.5484	3.4646	3.5139	3.4687	3.4873	3.2786	3.6398	3.6402	3.6381	3.7293	3.6122	3.7986	4.0102	3.7543	3.7985	3.7314	3.8963	3.9976	3.9296	3.9066	4.1052	4.0156	4.131	4.1242	4.024	4.3388	4.4443	4.2266	4.3174	4.2602	4.7113	4.449	4.2705
44	2.9013	3.0715	3.1384	3.1175	3.0212	3.1809	3.1502	3.2564	3.2166	3.3213	3.3657	3.2654	3.2706	3.3631	3.2357	3.5302	3.4065	3.4253	3.3358	3.4946	3.4819	3.5926	3.5512	3.5751	3.4579	3.5426	3.7652	3.7708	3.5929	3.867	3.7195	3.9841	3.8876	3.9158	3.9934	3.5964	4.0872	4.1697	4.0927	4.2361	4.189	3.9391	4.1335	4.2918	4.2078	4.772	4.484	4.338	4.7876
45	3.0613	3.1581	3.2103	3.0596	3.0654	3.233	3.303	3.1322	3.301	3.2471	3.3283	3.5378	3.1368	3.5017	3.4197	3.4423	3.5497	3.3647	3.3383	3.5433	3.5268	3.4566	3.5264	3.5675	3.8179	3.6849	3.7093	3.7472	3.8452	3.8342	3.8879	3.9112	3.9095	3.892	4.0318	3.998	3.898	3.989	3.9402	4.1187	4.2634	4.2895	4.3987	4.6362	4.3965	4.7467	4.5655	4.321	4.4519
46	3.0501	3.0543	3.0107	3.2838	3.0168	3.1742	2.9028	3.1095	3.1767	3.3046	3.3565	3.4409	3.2058	3.4636	3.4157	3.4075	3.5349	3.4353	3.5018	3.609	3.5932	3.5196	3.5433	3.7494	3.6822	3.6918	3.7042	3.8202	3.8073	3.7685	3.8113	3.9188	3.8851	4.0256	4.0989	4.2497	3.8706	4.3029	4.1005	4.2808	4.2064	4.1552	4.5627	4.3357	4.4925	4.3671	4.4823	4.6193	4.3227
47	3.0399	2.9706	3.2843	2.9969	3.1141	3.3374	3.1973	3.1402	3.1958	3.3016	3.1917	3.0307	3.2354	3.406	3.5852	3.5392	3.4428	3.4107	3.6121	3.3961	3.6481	3.4577	3.6031	3.6659	3.5596	3.8065	3.9194	3.7059	3.669	3.8508	3.7831	3.829	3.9438	3.8759	3.8752	4.0929	4.1739	4.04	4.1563	4.1789	4.1471	4.1353	4.1931	4.2355	4.5369	4.3246	4.4043	4.269	4.3411
48	2.9619	3.0728	3.2696	3.1362	3.0488	3.2598	3.1579	3.3151	3.2448	3.1906	3.0383	3.4838	3.3351	3.323	3.5366	3.456	3.3244	3.336	3.5196	3.5736	3.4709	3.6466	3.6321	3.4111	3.7278	3.6084	3.8391	3.8384	3.7713	3.8071	3.8688	3.8543	3.8876	4.0088	3.9237	4.1022	4.0325	4.0844	4.1621	4.0679	4.3147	4.1636	4.4114	4.3944	4.1001	4.3024	4.4609	4.4619	4.4865
49	3.0756	2.969	3.1923	3.1055	3.227	3.1011	3.0633	3.0354	3.3694	3.0975	3.2903	3.3636	3.2384	3.4882	3.3613	3.3927	3.3994	3.3389	3.4588	3.5414	3.5599	3.6471	3.5724	3.6465	3.6141	3.6674	3.5685	3.7456	3.7863	3.9123	4.022	3.6652	3.662	4.1158	3.9601	4.0676	4.3169	4.1635	4.1737	4.1902	4.3748	4.1337	4.137	4.5285	4.3269	4.5464	4.3143	4.4218	4.4204
50	2.8386	3.1229	3.0344	3.1034	3.0821	3.141	3.0532	3.1541	3.227	3.3162	3.09	3.4636	3.394	3.3519	3.3508	3.4087	3.442	3.6736	3.7391	3.5957	3.5688	3.518	3.5707	3.7068	3.7181	3.7229	3.7759	3.707	3.8593	3.9782	3.8065	4.0258	4.1455	3.9257	3.9417	3.9399	4.0525	4.0697	4.0843	4.0748	4.3456	4.133	4.354	4.4869	4.6016	4.3963	4.6574	4.3349	4.8342
control Phi_f
	0	1	2	3	4	5	6	7	8	9	10	11	12	13	14	15	16	17	18	19	20	21	22	23	24	25	26	27	28	29	30	31	32	33	34	35	36	37	38	39	40	41	42	43	44	45	46	47	48
0	6.1828	5.8609	5.9193	6.2207	1.5505	1.6816	1.3285	6.0451	6.1547	5.7544	5.9552	0.6415	0.0765	5.8234	5.5432	0.4142	5.7171	0.3223	0.0147	5.7091	5.7552	5.5466	0.4488	5.5863	6.2101	5.0827	5.4099	0.6174	5.9667	0.96	0.0266	0.6283	5.8454	0.4809	5.7706	6.067	0.3238	3.8372	5.6189	5.3339	5.5885	5.775	6.257	6.1785	6.2256	0.422	5.3636	5.0341	6.1263
1	0.6471	0.2622	6.0718	5.6739	2.0815	0.1479	6.2293	5.599	0.0862	5.3276	0.4337	4.8023	0.0469	5.9941	0.1979	5.5665	5.7641	5.8371	5.8775	5.1001	5.5953	0.1154	5.192	0.2815	0.062	0.6781	5.1841	0.8116	5.8668	4.7837	5.4677	0.4378	5.8913	0.2225	4.825	5.7388	5.6116	0.0366	6.1987	0.0214	5.64	0.4522	6.121	4.9596	0.4719	6.2719	6.2667	5.9606	0.5084
2	3.1832	5.3301	6.0948	5.8505	0.3353	5.5086	5.7112	6.0515	4.6151	0.751	6.1761	1.3504	6.0079	5.988	5.6946	0.297	0.2701	0.3096	5.7935	5.8739	0.6454	5.7596	5.2627	5.201	1.0439	0.2881	0.0538	0.0923	0.3809	5.7236	5.3752	5.542	4.5605	1.0821	5.9638	5.4962	6.0428	5.8095	6.2681	5.8692	5.5567	0.0747	5.3567	5.4885	5.9455	5.9219	6.0896	0.1263	4.94
3	0.3328	0.6931	5.6489	6.2508	6.0262	0.2617	5.8057	6.2763	6.1476	6.1109	5.9859	0.2573	4.9882	5.8958	5.4577	0.3861	1.1768	5.8611	5.3474	5.9765	0.9474	5.7768	6.2745	5.5141	5.9745	5.4839	4.7367	6.2818	5.7739	5.9909	6.1891	5.6762	5.9653	5.9442	5.1496	0.6545	0.8893	0.3428	5.0719	0.3415	5.5029	6.1107	5.008	5.7254	5.5334	5.1322	5.6232	4.7629	0.0757
4	6.2151	5.0981	5.5665	6.2151	5.8888	5.1814	1.6273	1.5409	4.6815	0.2695	5.6949	5.1861	5.7474	0.0162	4.7711	1.6441	5.5845	4.6778	3.0539	4.9638	5.8206	5.9301	4.9459	6.1811	6.1838	5.0824	5.1085	5.3773	5.0874	5.4975	5.5362	5.6057	5.4063	5.669	5.6161	5.5322	5.6394	5.4387	5.65	5.3926	0.4424	6.141	5.7701	5.7103	6.0682	5.8297	5.5715	5.4427	6.1597
5	5.37	0.2774	4.7198	0.2959	5.0139	5.6214	0.2526	0.4483	6.2573	5.4747	5.3888	6.2529	5.0173	6.0206	6.0931	0.2249	6.1144	0.0926	5.0196	5.1645	5.8085	0.1231	0.0064	2.5569	0.9047	5.9477	1.0811	0.0616	6.1699	6.2567	0.0284	5.1736	5.8317	5.5721	5.8021	6.065	5.7394	5.7484	0.8308	5.9052	5.5499	6.2817	5.4929	5.8752	5.5848	5.956	5.5043	5.3747	5.1372
6	1.3032	6.2422	3.596	5.1522	4.3098	4.172	6.1522	1.557	5.6455	5.418	0.8072	0.049	5.1614	5.842	5.4306	2.0812	5.3596	5.5376	6.0955	5.3609	4.6386	0.0536	5.1907	5.7887	5.143	5.2186	5.7697	6.1377	0.3454	5.5315	5.4106	4.7396	5.7746	5.5583	5.5802	5.9416	4.7225	5.2807	1.7138	5.0318	5.5899	5.1546	5.7776	5.7003	6.1235	5.6905	5.6754	6.2198	5.8786
7	6.1203	0.0425	3.9902	5.971	4.8007	5.2188	0.1417	5.9956	5.0274	0.7636	1.2088	4.5605	4.91	5.2889	5.3136	6.0374	5.2802	4.6482	5.6997	4.4566	0.1551	5.651	5.0201	4.3099	5.4321	5.0196	0.0863	6.0689	0.5807	5.148	0.4934	5.4741	0.0778	5.8631	5.5865	5.7016	4.4673	5.3733	5.3524	4.9213	5.6494	5.8877	5.4505	5.0208	5.0541	5.8729	6.264	5.7602	5.0099
8	3.5739	2.1197	6.2638	5.5048	6.2478	0.8408	5.5325	5.3418	6.2457	4.9077	5.6216	4.7033	4.8421	3.9772	3.0392	5.9276	5.4563	5.7434	5.2675	5.5505	5.6676	6.0155	0.1971	5.6241	5.7852	5.5796	4.8914	5.4791	6.1117	5.6624	5.0543	5.78	5.5673	5.069	5.1703	5.5054	5.999	5.7194	5.2736	4.5065	5.6127	5.6026	6.0014	5.6466	5.1218	5.6178	5.9251	5.9345	5.3706
9	5.2545	5.1565	5.0476	4.4754	3.4478	5.8909	4.1477	5.5602	5.1558	5.3852	5.1231	5.4363	4.2434	4.0639	5.2539	3.4218	5.4543	5.0989	5.2415	5.7207	4.9265	5.1744	5.7185	5.7624	5.4457	5.6772	5.5428	4.944	5.6355	5.244	5.4487	4.7249	5.4691	5.3393	5.5443	5.3534	5.5932	5.0964	5.307	5.3292	5.4033	6.032	4.7862	5.9387	5.0827	4.9443	5.5937	5.6331	6.1808
10	5.8474	4.866	4.867	0.5686	2.0099	3.885	3.573	4.9251	0.275	5.7315	4.448	5.8376	5.848	4.9938	4.4181	2.2987	4.2372	4.6199	5.5981	5.2524	4.9117	5.1248	4.7934	3.7832	5.518	5.4966	5.5408	0.1572	3.4874	5.8411	5.2408	1.2494	4.6983	5.035	4.6246	5.7095	4.1899	4.9291	5.629	5.0644	5.4907	4.9646	4.9473	5.8264	5.364	5.1425	5.629	5.3873	5.5741
11	4.5142	5.7825	5.2798	2.2747	4.9912	5.4171	5.5215	3.6796	4.9582	5.2409	1.4164	5.6594	1.9333	0.1297	3.9622	5.1158	3.6901	5.1956	5.6001	5.7082	5.8605	5.7443	4.8091	5.7119	4.8905	4.7324	5.1731	5.3536	4.8711	5.9972	5.743	4.4927	5.9133	4.8946	4.0804	5.0931	5.7335	5.3608	5.2452	4.9816	5.302	5.0007	6.0597	5.7781	5.3768	5.6318	5.2787	4.9622	6.1335
12	1.0168	5.4744	1.584	5.0246	4.1566	4.8979	6.1293	4.3228	3.8342	5.9232	4.5585	4.9325	4.6177	0.7355	4.5771	4.5568	5.356	4.2615	6.1525	5.5221	4.4226	4.8803	5.0063	3.7591	5.1566	5.2368	0.3725	4.9749	5.1616	5.215	4.2344	5.3178	6.156	5.0867	5.2489	5.3334	5.0859	5.744	5.3369	6.0382	5.3469	4.9778	5.1175	4.4579	4.8019	5.4801	5.5538	5.7436	5.1016
13	4.622	4.5736	3.8956	5.4375	3.3534	5.3029	5.3893	4.8143	5.2517	4.9683	4.7002	4.8002	5.4837	5.0086	4.4326	4.0239	4.0051	4.853	5.8885	1.9266	4.5221	4.1434	4.4892	4.7308	4.5946	4.8419	5.4676	5.3232	5.0036	4.5079	4.6929	4.0294	5.5295	5.2705	4.7439	6.0887	5.6011	4.3319	5.0184	5.2362	5.3121	5.5382	0.0011	5.3828	5.1614	5.7477	5.6244	5.4706	5.3567
14	4.1222	4.6733	4.8575	3.2795	3.1267	2.7256	2.8696	4.6122	5.0271	4.3569	4.6405	5.488	5.1471	5.1164	4.6957	4.4796	4.9928	4.8308	4.9097	3.9292	4.7525	4.0257	5.3886	5.256	5.4294	4.4265	4.9432	4.904	4.3123	4.6941	5.0577	5.0515	4.8225	5.1077	5.489	5.849	5.1082	4.9967	5.0169	5.4947	5.3005	5.3871	5.6903	4.9428	4.3825	5.0264	5.3984	5.5766	5.0422
15	4.9305	2.619	1.7573	2.0594	4.6502	3.0414	4.8166	4.5765	3.4304	4.9969	3.5428	4.9233	0.9431	4.7881	5.0549	4.6819	3.8219	4.2119	4.7546	4.0508	4.7862	5.0343	4.4562	5.1755	5.2135	4.912	5.1073	4.7941	4.9481	4.9247	5.7685	4.8779	5.3382	5.3822	5.0838	5.1244	5.2154	5.167	5.3256	5.3296	5.4068	5.0704	5.0464	5.3367	5.3258	5.6948	5.1684	5.826	5.5145
16	3.52	3.1596	3.9609	2.8826	4.4395	3.6157	4.2306	3.7208	3.4207	3.9892	4.6651	4.6031	3.9877	4.6369	4.3741	3.8039	4.48	4.7588	5.2132	5.3642	5.1746	5.7258	4.6657	4.7937	4.4238	6.0751	4.9398	4.6716	4.2893	4.9401	4.3706	4.7927	4.9667	5.9233	5.5826	4.7064	5.2929	4.5766	5.0014	5.073	4.7259	5.128	5.4863	5.3142	4.9824	5.1479	5.5671	5.0743	5.0456
17	3.6086	3.8042	5.5971	4.9112	4.5468	2.4599	4.0678	4.5539	5.0232	4.8589	4.8082	1.5948	4.3622	4.2404	4.8323	4.7274	5.9642	4.457	4.8833	4.5949	5.1043	4.6908	4.2273	4.629	4.3998	4.0347	4.7718	4.7152	4.4813	4.294	4.7552	5.0917	4.9355	4.4481	5.1578	4.8496	5.1031	5.0396	5.3103	5.4589	4.9154	5.074	5.3155	5.0399	5.3825	5.3016	4.6757	4.7202	5.3294
18	2.2748	2.7643	3.7883	3.7685	3.1661	4.3025	4.0003	3.678	2.8062	3.4799	4.166	4.0849	4.1317	3.6266	2.8807	4.4843	5.0925	4.0471	4.559	4.7648	4.573	5.1527	5.2293	4.7846	5.5179	5.4837	4.2562	4.3623	4.78	4.8556	5.5707	4.721	4.6907	5.0462	5.1367	5.2063	4.8254	4.82	4.8881	4.7246	5.3083	4.5365	5.124	4.7883	5.3551	4.9357	5.5828	5.5412	5.0999
19	3.3074	3.4855	6.2674	3.7456	4.0718	6.124	3.358	3.8809	5.5628	4.5718	3.5104	4.1072	3.9606	4.8504	4.307	4.6372	4.468	4.2591	4.4693	4.2114	4.4378	4.6215	4.4852	4.947	4.5079	4.593	5.178	4.9587	4.9684	4.6373	5.1188	4.4142	5.126	4.792	5.1791	4.6164	4.4532	5.0682	4.9064	5.0049	5.2987	4.8858	5.0042	5.1355	4.8581	5.1208	5.3909	5.2497	5.1222
20	4.1314	3.2412	4.3178	3.5622	2.456	4.1218	4.3741	4.0288	4.8343	4.1393	3.9856	4.3078	4.377	5.2475	4.4061	4.2137	4.3006	4.5131	4.483	3.9126	4.2201	4.7316	5.2906	4.6393	4.5427	4.1338	4.5886	4.849	4.4822	4.7735	4.6826	5.1085	4.8264	4.7592	4.8047	5.2469	4.7483	4.5806	5.0027	5.4322	5.4691	4.4164	5.1206	5.2991	5.319	5.1589	5.3277	5.2696	5.1503
21	3.0601	3.4628	3.4225	4.0031	5.28	3.0191	6.0222	3.5142	3.118	3.789	3.8413	4.9674	3.653	4.7938	3.7579	4.442	4.3401	4.508	4.9695	4.3837	4.9833	4.6406	4.3691	4.5342	4.4787	4.2564	4.886	4.9423	4.9763	4.2389	4.6143	4.6022	4.5847	4.9168	5.4241	5.2331	5.1038	5.2217	4.6361	4.6618	5.2311	5.0749	5.0646	5.2424	5.3586	5.4296	5.053	5.4007	5.0439
22	3.1856	2.6001	3.1994	3.4767	3.4453	3.9921	3.2392	3.6188	3.9599	3.886	4.0967	3.8321	4.6019	4.1568	3.7269	4.2171	4.1482	4.3018	3.2912	4.0858	3.9302	5.7458	4.6255	4.6512	5.0676	4.632	4.9493	5.0186	4.679	5.0108	5.0124	4.3428	5.0186	5.2183	4.4289	4.8391	5.2503	5.0583	4.811	5.2397	4.6646	4.865	4.9215	4.9364	5.3769	5.2091	5.1749	5.3812	5.5188
23	2.373	3.4909	3.8549	4.123	3.1803	3.4591	3.28	3.3999	4.1286	3.5788	4.2412	3.8058	4.952	3.6068	4.0321	3.9925	3.6179	3.8817	4.7142	4.165	4.0602	4.554	4.957	4.5129	4.5239	4.2422	4.899	5.0383	4.8996	4.545	4.5764	4.5636	4.9521	4.519	4.8156	4.9321	5.155	5.0316	5.0094	4.7014	5.5083	4.8873	4.8775	5.1244	5.242	4.5328	5.212	5.3493	5.2912
24	3.3689	3.4174	3.3594	3.8214	3.8899	2.8253	4.2316	3.7126	3.6738	4.5164	4.4062	3.6618	4.1749	4.2573	3.7478	4.0737	3.5154	4.6424	4.0396	4.5044	4.1258	4.2764	4.8003	4.6568	4.5356	4.6518	4.6063	4.9964	4.3075	4.9214	4.4856	5.0915	5.0404	5.2516	4.8448	4.5943	5.2293	4.8498	4.4069	4.8579	5.2264	4.96	5.1575	5.0589	5.2854	4.9413	5.4216	4.9993	5.1112
25	3.5454	4.2113	3.5019	3.3944	4.0324	3.1268	4.2534	3.5914	4.178	3.7215	3.7946	3.7357	4.3924	3.67	4.015	4.2411	4.1305	4.4735	4.7568	4.3288	4.4233	4.1843	4.7746	4.6659	4.5042	4.7209	4.3096	4.4061	4.2602	4.7867	5.2503	4.5084	4.537	4.922	4.9375	4.9255	5.0621	5.1137	5.013	4.8233	4.5472	5.3054	5.0962	4.9857	5.0083	4.811	5.1572	5.1825	5.2346
26	3.2696	5.1157	2.911	3.726	2.7881	3.6963	4.0911	3.8706	3.9971	3.4899	4.273	4.003	4.307	3.9788	4.3509	3.7836	4.3432	4.5993	4.1993	3.9313	4.1702	3.8991	4.3563	4.206	4.5644	4.1899	4.5492	4.7746	4.9344	4.5891	4.5298	4.9709	4.7836	4.6858	4.9641	4.909	4.8907	4.7937	4.986	4.8213	5.153	4.929	5.4649	5.1629	5.2526	5.0314	5.2028	5.0129	5.3799
27	3.0218	3.5855	3.5296	4.0962	3.3094	4.102	3.8922	3.6119	3.8739	3.2047	4.0532	4.5193	3.8323	3.8613	3.93	4.0378	4.1757	4.2273	4.4012	4.2963	4.7725	4.0646	4.2734	4.4669	4.7537	4.5802	4.3768	4.7551	4.3481	4.5411	4.8383	4.466	4.6249	4.6591	4.7362	5.1716	4.9144	4.9073	4.7386	4.897	5.0283	5.0131	4.9348	5.2899	5.385	5.2138	5.2547	5.3383	4.967
28	3.3272	3.4318	3.5947	3.7751	3.4968	3.6646	4.0909	3.2272	4.6149	4.3367	3.0073	3.9549	4.068	4.2763	3.8452	3.8678	3.4448	4.3511	4.0081	3.9306	3.7978	4.3819	4.1307	4.2136	4.4798	4.5926	4.8434	4.6831	4.7651	4.5515	4.5076	4.9543	4.823	4.7364	4.8142	4.7175	4.5622	5.0576	4.9099	4.6079	4.8137	4.7519	5.474	5.2761	5.2464	4.9038	5.0259	4.9481	5.2568
29	3.1328	2.8464	3.3858	3.2258	3.1371	3.5273	3.2532	3.6192	4.1198	4.1643	3.8445	3.5911	3.6934	3.6294	3.9103	4.1065	4.0108	4.2372	4.0454	4.2948	4.2241	4.0513	4.4231	4.5319	4.1637	4.4432	4.7666	4.2002	4.2985	4.9103	4.3747	4.5336	4.6332	4.6785	4.4964	4.7627	4.6979	4.7845	4.6316	4.9649	5.0101	4.8344	4.8591	5.1295	5.2351	5.0446	4.9842	5.1951	5.0049
30	3.3236	3.1249	3.0335	3.2918	3.4302	3.3841	3.5914	3.7757	3.8104	4.0213	4.0331	3.8314	3.7801	4.2055	4.1673	4.0597	4.0108	4.21	4.026	3.8479	4.8391	4.1999	4.4011	4.5883	4.7806	4.2841	4.1899	4.2945	4.4375	4.6789	4.7034	4.4568	4.8375	4.6845	4.9082	4.9283	5.0396	5.1076	4.9001	4.9371	4.8516	4.9692	4.7587	5.0317	4.7664	5.0215	4.856	5.058	5.2093
31	3.5896	3.2429	3.669	3.5574	3.4164	3.3254	3.5928	3.5561	3.8	3.9433	2.9759	3.9213	4.0178	3.8339	3.8501	4.1921	4.0777	4.1109	4.163	4.086	4.2129	4.3754	4.4208	4.4147	4.3024	4.7391	4.206	4.6483	4.4296	4.9386	4.4908	4.7941	4.4947	4.5936	4.7696	4.876	4.6349	5.1211	4.9783	4.9159	5.2025	4.8686	4.8289	5.0881	5.0431	4.5492	5.1906	5.1491	5.236
32	3.3133	3.4365	3.4996	3.2933	3.3167	3.7443	4.6954	3.6464	3.7367	3.6608	3.6132	4.0027	3.7576	3.9289	3.6628	4.5716	3.8851	4.2725	3.948	4.3714	4.2885	4.7467	4.0457	3.89	4.5605	4.353	4.4169	4.0577	4.2494	4.4788	4.3353	4.5971	4.676	4.5207	4.8472	4.4813	4.8122	4.7237	4.7936	5.132	4.9338	4.9639	4.8221	4.8183	5.0612	4.9545	4.8842	4.9957	5.1066
33	2.8956	3.1875	2.9959	3.6672	3.0315	3.7494	3.7008	3.2714	4.0103	3.578	3.6249	3.9019	4.1151	3.8854	3.7987	3.9339	4.1206	4.1164	4.1471	4.2985	4.017	4.0081	4.154	4.8604	4.5197	4.4755	3.9353	4.7813	4.2285	4.7609	4.3719	4.7664	4.695	4.6918	4.5204	4.7868	4.664	5.0621	5.3066	4.7361	4.7004	5.1211	5.029	4.991	5.2791	5.2221	5.049	5.5295	5.269
34	3.5228	2.9605	3.2737	3.1654	3.4081	3.5147	3.1646	3.5649	3.5801	2.9896	4.0019	3.7335	3.859	3.8138	3.889	4.0978	4.0084	3.9694	3.9791	4.1893	4.3317	4.3004	4.3093	4.1627	4.2473	4.6189	3.8609	4.4532	4.3456	4.6017	4.4232	4.3281	4.511	4.567	4.4659	4.7047	4.8106	4.6888	4.9048	4.93	4.5661	5.1213	4.8068	5.0628	5.1729	4.8969	5.0772	5.3189	4.8062
35	3.5925	3.4376	3.6427	2.6425	3.7277	3.2959	3.7421	3.417	3.4945	3.8464	4.0282	4.1067	3.873	3.8049	3.8917	3.7711	3.9648	3.8888	4.2151	4.0071	4.2447	4.0355	4.2573	4.6016	4.3542	4.3441	4.4943	4.6376	4.4442	4.6506	4.4969	4.4451	4.8903	4.4951	4.6518	4.7459	4.7187	4.5933	4.8289	4.9544	4.8712	4.9786	4.9242	4.9102	4.8646	5.3096	4.9994	4.9875	5.3053
36	3.6766	3.2799	3.5623	3.4761	3.4817	3.4824	3.6484	3.5293	3.2143	4.0317	3.8587	3.6267	3.4787	3.5049	3.9823	3.7489	3.7206	4.2789	4.1598	4.3044	4.2324	3.916	3.9342	4.4593	4.5902	4.5825	4.3464	4.3822	4.4055	4.4139	4.6919	4.427	4.724	4.6325	4.6089	4.6767	4.5755	4.6675	4.6032	5.0054	4.8442	4.7696	5.0032	4.9605	4.7738	4.9362	4.9169	5.1672	5.0248
37	2.8047	3.1712	4.1399	3.1912	3.5695	3.3733	3.3755	3.8496	3.4724	3.596	3.8056	3.7452	3.7127	3.6185	4.1338	3.6617	3.7912	4.2165	3.6894	3.9915	4.2629	4.3355	4.1695	4.4523	4.2684	4.2515	4.5888	4.4811	4.7925	4.6279	4.5186	4.6392	4.5332	4.6603	4.8653	4.62	4.9212	4.7975	4.7079	4.8169	4.916	4.9337	4.8784	4.9366	4.7304	4.7847	5.1262	5.2158	5.1367
38	3.4418	3.0683	3.0948	3.2964	3.3282	3.4792	3.3113	3.63	3.8019	3.4349	3.6139	4.0835	3.9223	3.9551	3.9568	3.9734	4.0322	4.1829	3.9066	3.9412	3.9053	4.2365	4.5166	4.233	4.3153	4.0835	4.3344	4.4969	4.7363	4.6329	4.3639	4.2816	4.2491	4.5812	4.5975	4.4333	4.7468	4.9106	4.7602	4.6557	4.7571	4.6599	5.0605	5.088	4.8537	4.9868	4.9815	5.091	5.302
39	2.9736	3.1257	3.311	3.4844	3.5228	3.455	3.7459	3.8126	3.7722	3.4689	3.6664	3.664	3.7213	3.793	3.8177	4.0444	4.1318	3.8822	4.1656	4.1571	4.4274	4.0519	4.1906	4.132	4.5273	4.6752	4.0923	4.2317	4.1742	4.5427	4.4388	4.5635	4.7685	4.8471	4.5356	4.8729	4.7201	4.7103	4.7617	4.7089	4.8732	4.7113	5.0213	4.8687	4.9117	4.7863	4.7851	5.2615	4.8919
40	3.1123	3.3675	3.4906	3.3249	3.2976	3.588	3.4587	3.7631	3.5473	3.7293	3.3904	3.7045	3.7566	3.4424	3.784	4.0202	3.8982	3.8496	4.0552	4.137	4.5618	3.9644	3.9056	4.2579	4.0581	4.6414	4.5489	4.3993	4.5965	4.3808	4.422	4.4686	4.5298	4.5321	4.7029	4.5804	4.8114	5.0792	4.6766	4.6947	4.7858	4.8248	4.811	4.9993	5.1187	4.9327	5.0481	4.9166	5.1433
41	3.5269	3.7231	3.6792	3.4426	3.1517	3.2102	3.5981	3.685	3.2656	3.7088	3.563	3.959	3.7182	3.7441	3.9158	4.0722	4.1108	3.9728	3.9734	4.1023	3.9484	4.2762	4.2069	4.3425	4.2064	4.1018	4.4767	4.0317	4.5461	4.5325	4.3809	4.4955	4.7793	4.4676	4.5827	4.6276	4.7259	4.8939	4.8668	4.7017	5.0263	4.69	4.7953	4.6662	4.8908	4.8843	4.9313	5.0377	5.1013
42	3.2237	3.3308	2.9785	3.2333	3.6639	3.2792	3.7286	3.6484	3.5054	3.8689	3.7648	3.7704	3.755	3.7236	3.8028	3.6267	3.9503	4.1702	4.3267	4.1269	4.0797	4.0167	4.1526	4.5308	4.0028	4.5135	4.4189	4.5036	4.532	4.1587	4.3546	4.473	4.5797	4.4992	4.4525	4.6813	4.5809	5.0391	4.5543	4.8553	4.6375	4.8872	5.0738	5.1095	5.0272	5.1128	4.9228	5.0024	4.7808
43	2.7701	3.3329	3.1985	3.4371	3.3751	3.4899	3.5392	3.2549	3.4906	3.4228	3.6905	3.9762	4.1749	4.0554	3.9066	4.0022	3.9647	4.3012	3.9614	4.2524	4.0459	4.4994	4.2645	4.1186	4.4515	4.2574	4.568	4.5794	4.41	4.5561	4.6403	4.4903	4.3026	4.6718	4.8454	4.55	4.644	4.7527	4.6007	4.7126	4.762	4.9007	5.0594	4.9378	5.0201	4.9457	4.9987	4.9809	5.0045
44	2.9852	3.0532	3.5079	3.5225	3.5267	3.2945	3.6014	3.4292	3.5075	3.5524	3.8293	3.7599	3.8983	3.537	3.724	3.7256	3.631	3.9229	3.8143	4.243	4.197	4.1384	4.3321	4.1578	4.2744	4.0739	4.2335	4.267	4.5583	4.522	4.5885	4.5578	4.5405	4.4337	4.7435	4.65	4.8304	4.5753	4.7033	4.8713	4.8665	4.617	4.8803	4.6879	4.9268	4.8196	4.7907	4.992	5.1597
45	3.1668	3.1859	3.2791	3.4398	3.4575	3.5334	3.5198	3.7388	3.5932	3.5481	3.9319	3.8097	3.9713	3.9812	3.7598	4.0392	4.2136	3.8931	3.6856	4.112	4.2676	4.4135	4.3702	4.0187	4.353	4.3047	4.4012	4.2255	4.2847	4.4936	4.378	4.3475	4.5781	4.5111	4.4129	4.7092	4.8698	4.7646	4.8472	4.7513	4.7059	4.8941	4.9025	4.8972	4.8114	4.8072	4.9559	5.0624	5.1422
46	3.2938	3.5151	3.3042	3.4246	3.3494	3.5319	3.5573	3.4025	3.6643	3.4592	3.6607	3.99	3.6108	3.817	3.8184	3.6803	3.9667	4.0146	4.1537	4.1315	4.2272	4.2474	4.1401	4.186	4.1149	4.5057	4.3178	4.2725	4.3931	4.6786	4.4248	4.3644	4.4026	4.7054	4.4424	4.5139	4.5575	4.6028	4.7802	4.6821	4.6883	4.6335	4.9655	4.9114	4.9602	4.7997	5.2561	5.2954	5.0063
47	3.4244	3.3218	3.1277	3.3872	3.3486	3.3804	3.5021	3.6611	3.4775	3.5904	3.7006	3.5439	3.74	3.9855	3.9791	4.0111	3.9958	3.8826	4.0326	4.0609	3.9289	4.1128	4.1564	4.2171	4.3882	4.1588	4.3114	4.4435	4.3992	4.6136	4.4344	4.5837	4.5353	4.6888	4.394	4.3302	4.7716	4.7315	4.8159	4.7941	4.9012	4.6117	4.7854	4.606	4.8311	4.7804	4.8304	5.0568	4.9711
[truncated: 492 more rows]
[truncated: 131 more columns]

## Sheet: Figure S3
experiment	figS3_proportion_of_spikes_in_trains	figS3_log10_firing_rate	figS3_n_spikes_per_train	figS3_path_length_in_train_cm	figS3_n_bins_covered	figS3_selectivity	figS3_sparsity	figS3_information_bits_per_second
[truncated: 452 more rows]

[truncated: 6 more sheets: Figure S4, Figure S5, Figure S6, Figure S7, Figure S11, Sheet1]
